# Supplementary material for: Profiling of H3K4me3 and H3K27me3 and Their Roles in Gene Subfunctionalization in Allotetraploid Cotton
Source: Front Plant Sci. 2021 Dec 15;12:761059. doi: 10.3389/fpls.2021.761059 (PMC8714964; doi:10.3389/fpls.2021.761059)
Supplement: Supplementary Table 1 — The homeologous gene pairs between A and D subgenome (in a separate Excel file). [file Table_1.XLSX]

## Sheet: At_Dt_homogene
Gh_A01G0003	Gh_D01G0001
Gh_A01G0004	Gh_D01G0002
Gh_A01G0005	Gh_D01G0003
Gh_A01G0006	Gh_D01G0005
Gh_A01G0007	Gh_D01G0006
Gh_A01G0008	Gh_D01G0007
Gh_A01G0009	Gh_D01G0008
Gh_A01G0010	Gh_D01G0009
Gh_A01G0011	Gh_D01G0010
Gh_A01G0012	Gh_D01G0011
Gh_A01G0013	Gh_D01G0012
Gh_A01G0014	Gh_D01G0013
Gh_A01G0015	Gh_D01G0014
Gh_A01G0016	Gh_D01G0015
Gh_A01G0017	Gh_D01G0016
Gh_A01G0018	Gh_D01G0017
Gh_A01G0019	Gh_D01G0018
Gh_A01G0020	Gh_D01G0019
Gh_A01G0021	Gh_D01G0020
Gh_A01G0022	Gh_D01G0021
Gh_A01G0023	Gh_D01G0022
Gh_A01G0024	Gh_D01G0023
Gh_A01G0025	Gh_D01G0024
Gh_A01G0026	Gh_D01G0025
Gh_A01G0027	Gh_D01G0026
Gh_A01G0029	Gh_D01G0028
Gh_A01G0030	Gh_D01G0029
Gh_A01G0031	Gh_D01G0030
Gh_A01G0032	Gh_D01G0031
Gh_A01G0033	Gh_D01G0033
Gh_A01G0034	Gh_D01G0034
Gh_A01G0035	Gh_D01G0035
Gh_A01G0036	Gh_D01G0036
Gh_A01G0037	Gh_D01G0037
Gh_A01G0038	Gh_D01G0038
Gh_A01G0039	Gh_D01G0039
Gh_A01G0040	Gh_D01G0040
Gh_A01G0041	Gh_D01G0041
Gh_A01G0042	Gh_D01G0042
Gh_A01G0043	Gh_D01G0043
Gh_A01G0045	Gh_D01G0045
Gh_A01G0046	Gh_D01G0047
Gh_A01G0047	Gh_D01G0048
Gh_A01G0048	Gh_D01G0049
Gh_A01G0049	Gh_D01G0050
Gh_A01G0050	Gh_D01G0051
Gh_A01G0051	Gh_D01G0052
Gh_A01G0053	Gh_D01G0053
Gh_A01G0054	Gh_D01G0054
Gh_A01G0055	Gh_D01G0055
Gh_A01G0056	Gh_D01G0056
Gh_A01G0057	Gh_D01G0057
Gh_A01G0058	Gh_D01G0058
Gh_A01G0060	Gh_D01G0059
Gh_A01G0061	Gh_D01G0060
Gh_A01G0063	Gh_D01G0063
Gh_A01G0064	Gh_D01G0064
Gh_A01G0065	Gh_D01G0065
Gh_A01G0066	Gh_D01G0066
Gh_A01G0067	Gh_D01G0067
Gh_A01G0068	Gh_D01G0068
Gh_A01G0069	Gh_D01G0069
Gh_A01G0070	Gh_D01G0070
Gh_A01G0071	Gh_D01G0071
Gh_A01G0072	Gh_D01G0072
Gh_A01G0073	Gh_D01G0073
Gh_A01G0074	Gh_D01G0074
Gh_A01G0075	Gh_D01G0075
Gh_A01G0076	Gh_D01G0076
Gh_A01G0077	Gh_D01G0077
Gh_A01G0078	Gh_D01G0079
Gh_A01G0079	Gh_D01G0080
Gh_A01G0080	Gh_D01G0081
Gh_A01G0081	Gh_D01G0082
Gh_A01G0082	Gh_D01G0083
Gh_A01G0083	Gh_D01G0084
Gh_A01G0085	Gh_D13G0443
Gh_A01G0089	Gh_D01G0085
Gh_A01G0093	Gh_D01G2262
Gh_A01G0095	Gh_D01G0089
Gh_A01G0096	Gh_D01G0090
Gh_A01G0098	Gh_D01G0093
Gh_A01G0099	Gh_D01G0095
Gh_A01G0103	Gh_D01G0099
Gh_A01G0104	Gh_D01G0100
Gh_A01G0105	Gh_D01G0101
Gh_A01G0106	Gh_D01G0102
Gh_A01G0107	Gh_D01G0103
Gh_A01G0108	Gh_D01G0104
Gh_A01G0109	Gh_D01G0106
Gh_A01G0110	Gh_D01G0107
Gh_A01G0111	Gh_D01G0119
Gh_A01G0112	Gh_D01G0118
Gh_A01G0113	Gh_D01G0117
Gh_A01G0114	Gh_D01G0116
Gh_A01G0115	Gh_D01G0113
Gh_A01G0116	Gh_D01G0164
Gh_A01G0117	Gh_D01G0165
Gh_A01G0118	Gh_D01G0166
Gh_A01G0119	Gh_D01G0167
Gh_A01G0120	Gh_D01G0168
Gh_A01G0121	Gh_D01G0169
Gh_A01G0122	Gh_D01G0170
Gh_A01G0123	Gh_D01G0171
Gh_A01G0124	Gh_D01G0175
Gh_A01G0127	Gh_D06G0585
Gh_A01G0128	Gh_D01G0172
Gh_A01G0130	Gh_D01G0176
Gh_A01G0132	Gh_D01G0177
Gh_A01G0133	Gh_D01G0178
Gh_A01G0134	Gh_D01G0179
Gh_A01G0135	Gh_D01G0180
Gh_A01G0138	Gh_D01G0182
Gh_A01G0139	Gh_D01G0183
Gh_A01G0140	Gh_D01G0185
Gh_A01G0141	Gh_D01G0186
Gh_A01G0142	Gh_D01G0187
Gh_A01G0143	Gh_D01G0188
Gh_A01G0144	Gh_D01G0189
Gh_A01G0145	Gh_D01G0190
Gh_A01G0146	Gh_D01G0191
Gh_A01G0150	Gh_D01G0193
Gh_A01G0151	Gh_D01G0194
Gh_A01G0152	Gh_D01G0195
Gh_A01G0153	Gh_D01G0196
Gh_A01G0155	Gh_D01G0198
Gh_A01G0156	Gh_D01G0199
Gh_A01G0157	Gh_D01G0200
Gh_A01G0159	Gh_D01G0201
Gh_A01G0160	Gh_D01G0202
Gh_A01G0161	Gh_D01G0208
Gh_A01G0162	Gh_D01G0209
Gh_A01G0163	Gh_D01G0210
Gh_A01G0164	Gh_D01G0211
Gh_A01G0165	Gh_D01G0212
Gh_A01G0166	Gh_D01G0213
Gh_A01G0167	Gh_D01G0215
Gh_A01G0168	Gh_D01G0216
Gh_A01G0169	Gh_D01G0217
Gh_A01G0170	Gh_D01G0218
Gh_A01G0171	Gh_D01G0219
Gh_A01G0172	Gh_D01G0220
Gh_A01G0174	Gh_D01G0222
Gh_A01G0175	Gh_D01G0223
Gh_A01G0176	Gh_D01G0224
Gh_A01G0177	Gh_D01G0225
Gh_A01G0178	Gh_D01G0226
Gh_A01G0179	Gh_D01G0227
Gh_A01G0180	Gh_D01G0228
Gh_A01G0181	Gh_D01G0229
Gh_A01G0182	Gh_D01G0230
Gh_A01G0183	Gh_D01G0231
Gh_A01G0184	Gh_D01G0233
Gh_A01G0185	Gh_D01G0234
Gh_A01G0186	Gh_D01G0235
Gh_A01G0187	Gh_D01G0236
Gh_A01G0188	Gh_D01G0237
Gh_A01G0189	Gh_D01G2263
Gh_A01G0190	Gh_D01G2264
Gh_A01G0191	Gh_D01G2265
Gh_A01G0192	Gh_D01G2266
Gh_A01G0193	Gh_D01G2267
Gh_A01G0194	Gh_D01G2269
Gh_A01G0195	Gh_D01G2270
Gh_A01G0196	Gh_D01G2271
Gh_A01G0197	Gh_D01G2272
Gh_A01G0200	Gh_D01G2276
Gh_A01G0204	Gh_D01G2280
Gh_A01G0205	Gh_D01G2282
Gh_A01G0206	Gh_D01G2283
Gh_A01G0207	Gh_D01G2284
Gh_A01G0208	Gh_D01G2285
Gh_A01G0209	Gh_D01G2286
Gh_A01G0211	Gh_D01G2288
Gh_A01G0212	Gh_D01G2289
Gh_A01G0220	Gh_D01G2290
Gh_A01G0221	Gh_D01G2291
Gh_A01G0222	Gh_D01G2292
Gh_A01G0223	Gh_D01G2293
Gh_A01G0224	Gh_D01G2294
Gh_A01G0225	Gh_D01G2295
Gh_A01G0226	Gh_D01G2296
Gh_A01G0227	Gh_D01G2297
Gh_A01G0228	Gh_D01G2298
Gh_A01G0229	Gh_D01G2299
Gh_A01G0230	Gh_D01G2300
Gh_A01G0231	Gh_D01G2301
Gh_A01G0232	Gh_D01G2302
Gh_A01G0233	Gh_D01G2303
Gh_A01G0234	Gh_D01G2304
Gh_A01G0235	Gh_D01G2305
Gh_A01G0236	Gh_D01G2306
Gh_A01G0237	Gh_D01G2307
Gh_A01G0238	Gh_D01G2308
Gh_A01G0241	Gh_D01G0239
Gh_A01G0242	Gh_D01G0240
Gh_A01G0244	Gh_D01G0242
Gh_A01G0245	Gh_D01G0243
Gh_A01G0246	Gh_D01G0244
Gh_A01G0247	Gh_D01G0245
Gh_A01G0248	Gh_D01G0246
Gh_A01G0249	Gh_D01G0247
Gh_A01G0250	Gh_D01G0248
Gh_A01G0251	Gh_D01G0250
Gh_A01G0252	Gh_D01G0251
Gh_A01G0253	Gh_D01G0253
Gh_A01G0254	Gh_D01G0268
Gh_A01G0256	Gh_D01G0269
Gh_A01G0257	Gh_D09G1155
Gh_A01G0259	Gh_D01G0968
Gh_A01G0260	Gh_D01G0270
Gh_A01G0261	Gh_D01G0271
Gh_A01G0262	Gh_D01G0272
Gh_A01G0263	Gh_D01G0273
Gh_A01G0264	Gh_D01G0274
Gh_A01G0265	Gh_D01G0275
Gh_A01G0266	Gh_D01G0277
Gh_A01G0267	Gh_D01G0278
Gh_A01G0268	Gh_D01G0279
Gh_A01G0271	Gh_D01G0283
Gh_A01G0272	Gh_D01G0281
Gh_A01G0274	Gh_D01G0286
Gh_A01G0275	Gh_D01G0287
Gh_A01G0277	Gh_D01G0288
Gh_A01G0278	Gh_D01G0289
Gh_A01G0279	Gh_D01G0290
Gh_A01G0280	Gh_D01G0291
Gh_A01G0281	Gh_D01G0303
Gh_A01G0282	Gh_D01G0304
Gh_A01G0285	Gh_D12G1444
Gh_A01G0288	Gh_D01G0329
Gh_A01G0289	Gh_D01G0330
Gh_A01G0293	Gh_D01G2313
Gh_A01G0294	Gh_D01G2314
Gh_A01G0295	Gh_D01G2315
Gh_A01G0296	Gh_D01G2316
Gh_A01G0297	Gh_D01G2309
Gh_A01G0300	Gh_D13G1601
Gh_A01G0303	Gh_D01G0337
Gh_A01G0304	Gh_D01G0338
Gh_A01G0305	Gh_D01G0339
Gh_A01G0307	Gh_D01G0341
Gh_A01G0308	Gh_D01G0342
Gh_A01G0309	Gh_D01G0344
Gh_A01G0311	Gh_D01G0345
Gh_A01G0312	Gh_D01G0346
Gh_A01G0313	Gh_D01G0347
Gh_A01G0318	Gh_D01G0355
Gh_A01G0320	Gh_D01G0357
Gh_A01G0321	Gh_D01G0358
Gh_A01G0322	Gh_D01G0362
Gh_A01G0323	Gh_D01G0363
Gh_A01G0324	Gh_D01G0364
Gh_A01G0326	Gh_D01G0365
Gh_A01G0328	Gh_D01G0369
Gh_A01G0329	Gh_D01G0370
Gh_A01G0333	Gh_D01G0374
Gh_A01G0335	Gh_D01G0372
Gh_A01G0336	Gh_D01G0373
Gh_A01G0340	Gh_D01G0376
Gh_A01G0342	Gh_D01G0377
Gh_A01G0344	Gh_D01G0379
Gh_A01G0345	Gh_D01G0380
Gh_A01G0346	Gh_D01G0381
Gh_A01G0347	Gh_D01G0382
Gh_A01G0349	Gh_D01G0383
Gh_A01G0350	Gh_D01G0384
Gh_A01G0351	Gh_D01G0385
Gh_A01G0355	Gh_D01G0371
Gh_A01G0357	Gh_D01G0387
Gh_A01G0358	Gh_D01G0388
Gh_A01G0359	Gh_D01G0389
Gh_A01G0360	Gh_D01G0390
Gh_A01G0361	Gh_D01G0391
Gh_A01G0364	Gh_D01G0398
Gh_A01G0365	Gh_D01G0399
Gh_A01G0366	Gh_D01G0401
Gh_A01G0367	Gh_D01G0402
Gh_A01G0368	Gh_D04G1396
Gh_A01G0369	Gh_D01G0403
Gh_A01G0370	Gh_D01G2331
Gh_A01G0371	Gh_D01G2330
Gh_A01G0372	Gh_D01G2329
Gh_A01G0374	Gh_D01G2328
Gh_A01G0375	Gh_D01G2327
Gh_A01G0376	Gh_D01G2326
Gh_A01G0377	Gh_D01G2325
Gh_A01G0378	Gh_D01G2324
Gh_A01G0379	Gh_D01G2323
Gh_A01G0380	Gh_D01G2322
Gh_A01G0381	Gh_D01G2321
Gh_A01G0383	Gh_D01G2319
Gh_A01G0385	Gh_D01G2333
Gh_A01G0386	Gh_D01G2334
Gh_A01G0387	Gh_D01G2335
Gh_A01G0389	Gh_D01G2338
Gh_A01G0390	Gh_D01G2339
Gh_A01G0391	Gh_D13G1580
Gh_A01G0392	Gh_D01G2342
Gh_A01G0395	Gh_D01G2345
Gh_A01G0396	Gh_D01G2343
Gh_A01G0397	Gh_D01G0404
Gh_A01G0398	Gh_D01G0405
Gh_A01G0399	Gh_D01G0406
Gh_A01G0400	Gh_D01G0407
Gh_A01G0401	Gh_D01G0408
Gh_A01G0403	Gh_D01G0409
Gh_A01G0404	Gh_D01G0410
Gh_A01G0405	Gh_D01G0411
Gh_A01G0406	Gh_D01G0412
Gh_A01G0407	Gh_D01G0413
Gh_A01G0408	Gh_D01G0414
Gh_A01G0411	Gh_D01G0416
Gh_A01G0412	Gh_D01G0417
Gh_A01G0413	Gh_D01G0418
Gh_A01G0414	Gh_D01G0419
Gh_A01G0415	Gh_D01G0420
Gh_A01G0416	Gh_D01G0421
Gh_A01G0417	Gh_D01G0422
Gh_A01G0419	Gh_D01G0423
Gh_A01G0420	Gh_D01G0424
Gh_A01G0421	Gh_D01G0425
Gh_A01G0424	Gh_D01G0430
Gh_A01G0425	Gh_D01G0431
Gh_A01G0426	Gh_D01G0432
Gh_A01G0428	Gh_D01G0434
Gh_A01G0429	Gh_D01G0435
Gh_A01G0430	Gh_D01G0436
Gh_A01G0431	Gh_D01G0438
Gh_A01G0432	Gh_D01G0439
Gh_A01G0433	Gh_D01G0440
Gh_A01G0434	Gh_D01G0442
Gh_A01G0435	Gh_D01G0443
Gh_A01G0436	Gh_D01G0444
Gh_A01G0437	Gh_D01G0445
Gh_A01G0439	Gh_D01G0447
Gh_A01G0440	Gh_D01G0448
Gh_A01G0441	Gh_D01G0451
Gh_A01G0442	Gh_D01G0452
Gh_A01G0443	Gh_D01G0453
Gh_A01G0444	Gh_D01G0454
Gh_A01G0445	Gh_D01G0455
Gh_A01G0446	Gh_D01G0456
Gh_A01G0447	Gh_D01G0457
Gh_A01G0448	Gh_D01G0458
Gh_A01G0449	Gh_D01G0459
Gh_A01G0450	Gh_D01G0460
Gh_A01G0451	Gh_D01G1517
Gh_A01G0452	Gh_D01G1516
Gh_A01G0453	Gh_D01G0461
Gh_A01G0455	Gh_D01G0463
Gh_A01G0457	Gh_D01G0466
Gh_A01G0458	Gh_D01G0467
Gh_A01G0459	Gh_D01G0468
Gh_A01G0460	Gh_D01G0469
Gh_A01G0461	Gh_D01G0470
Gh_A01G0462	Gh_D01G0471
Gh_A01G0463	Gh_D01G0472
Gh_A01G0464	Gh_D01G0473
Gh_A01G0465	Gh_D01G0474
Gh_A01G0466	Gh_D01G0475
Gh_A01G0468	Gh_D01G0479
Gh_A01G0469	Gh_D01G0480
Gh_A01G0470	Gh_D01G0481
Gh_A01G0471	Gh_D01G0485
Gh_A01G0472	Gh_D01G0484
Gh_A01G0473	Gh_D01G0483
Gh_A01G0474	Gh_D01G0482
Gh_A01G0475	Gh_D01G0489
Gh_A01G0476	Gh_D01G0490
Gh_A01G0477	Gh_D01G0492
Gh_A01G0478	Gh_D01G0493
Gh_A01G0479	Gh_D01G0494
Gh_A01G0482	Gh_D01G0498
Gh_A01G0483	Gh_D01G0499
Gh_A01G0484	Gh_D01G0500
Gh_A01G0486	Gh_D01G0502
Gh_A01G0487	Gh_D01G0503
Gh_A01G0488	Gh_D01G0504
Gh_A01G0489	Gh_D01G0505
Gh_A01G0490	Gh_D01G0506
Gh_A01G0491	Gh_D01G0507
Gh_A01G0492	Gh_D01G0508
Gh_A01G0493	Gh_D01G0509
Gh_A01G0494	Gh_D01G0510
Gh_A01G0495	Gh_D01G0511
Gh_A01G0496	Gh_D01G0512
Gh_A01G0497	Gh_D01G2346
Gh_A01G0498	Gh_D01G2347
Gh_A01G0499	Gh_D01G2348
Gh_A01G0500	Gh_D01G2349
Gh_A01G0502	Gh_D01G2351
Gh_A01G0503	Gh_D01G2352
Gh_A01G0504	Gh_D01G2354
Gh_A01G0505	Gh_D01G0516
Gh_A01G0506	Gh_D01G0517
Gh_A01G0507	Gh_D01G0518
Gh_A01G0509	Gh_D01G0520
Gh_A01G0510	Gh_D01G0522
Gh_A01G0511	Gh_D01G0523
Gh_A01G0512	Gh_D01G0524
Gh_A01G0513	Gh_D01G0525
Gh_A01G0514	Gh_D01G0526
Gh_A01G0515	Gh_D01G0527
Gh_A01G0516	Gh_D01G0528
Gh_A01G0518	Gh_D01G0530
Gh_A01G0520	Gh_D01G0533
Gh_A01G0521	Gh_D01G0534
Gh_A01G0522	Gh_D01G0535
Gh_A01G0523	Gh_D01G0536
Gh_A01G0524	Gh_D01G0537
Gh_A01G0525	Gh_D01G0538
Gh_A01G0526	Gh_D01G0539
Gh_A01G0527	Gh_D01G0540
Gh_A01G0528	Gh_D01G0541
Gh_A01G0529	Gh_D01G0542
Gh_A01G0530	Gh_D01G0543
Gh_A01G0531	Gh_D01G0544
Gh_A01G0532	Gh_D01G0545
Gh_A01G0533	Gh_D01G0546
Gh_A01G0534	Gh_D01G0547
Gh_A01G0535	Gh_D01G0548
Gh_A01G0537	Gh_D01G0551
Gh_A01G0542	Gh_D01G0552
Gh_A01G0543	Gh_D05G3502
Gh_A01G0544	Gh_D01G0554
Gh_A01G0545	Gh_D01G0555
Gh_A01G0546	Gh_D01G0557
Gh_A01G0547	Gh_D01G0559
Gh_A01G0548	Gh_D01G0560
Gh_A01G0549	Gh_D01G0562
Gh_A01G0550	Gh_D01G0563
Gh_A01G0551	Gh_D08G0353
Gh_A01G0552	Gh_D01G2357
Gh_A01G0553	Gh_D01G2356
Gh_A01G0556	Gh_D01G0564
Gh_A01G0557	Gh_D01G0565
Gh_A01G0558	Gh_D01G0566
Gh_A01G0559	Gh_D01G0567
Gh_A01G0560	Gh_D01G0568
Gh_A01G0561	Gh_D01G0569
Gh_A01G0562	Gh_D01G0570
Gh_A01G0563	Gh_D01G0572
Gh_A01G0564	Gh_D01G0573
Gh_A01G0566	Gh_D01G0575
Gh_A01G0567	Gh_D01G0576
Gh_A01G0568	Gh_D01G0577
Gh_A01G0569	Gh_D01G0578
Gh_A01G0571	Gh_D01G0580
Gh_A01G0572	Gh_D01G0582
Gh_A01G0573	Gh_D01G0584
Gh_A01G0576	Gh_D01G0587
Gh_A01G0577	Gh_D01G0588
Gh_A01G0578	Gh_D01G0589
Gh_A01G0579	Gh_D01G0590
Gh_A01G0580	Gh_D01G0591
Gh_A01G0581	Gh_D01G0592
Gh_A01G0582	Gh_D01G0593
Gh_A01G0583	Gh_D01G0594
Gh_A01G0584	Gh_D01G0595
Gh_A01G0585	Gh_D01G0596
Gh_A01G0586	Gh_D01G0597
Gh_A01G0587	Gh_D01G0599
Gh_A01G0588	Gh_D01G0600
Gh_A01G0591	Gh_D01G0602
Gh_A01G0594	Gh_D01G0604
Gh_A01G0595	Gh_D01G0605
Gh_A01G0596	Gh_D01G0606
Gh_A01G0597	Gh_D11G2879
Gh_A01G0598	Gh_D01G0608
Gh_A01G0599	Gh_D01G0609
Gh_A01G0601	Gh_D01G0611
Gh_A01G0603	Gh_D01G0615
Gh_A01G0604	Gh_D01G0616
Gh_A01G0605	Gh_D01G0617
Gh_A01G0606	Gh_D01G0619
Gh_A01G0607	Gh_D01G0620
Gh_A01G0608	Gh_D01G0624
Gh_A01G0609	Gh_D01G0625
Gh_A01G0610	Gh_D01G0626
Gh_A01G0611	Gh_D01G0627
Gh_A01G0612	Gh_D01G0628
Gh_A01G0613	Gh_D01G0629
Gh_A01G0615	Gh_D01G0631
Gh_A01G0616	Gh_D01G0632
Gh_A01G0618	Gh_D01G0633
Gh_A01G0619	Gh_D01G0634
Gh_A01G0620	Gh_D01G2361
Gh_A01G0621	Gh_D01G2360
Gh_A01G0622	Gh_D01G2359
Gh_A01G0623	Gh_D01G0636
Gh_A01G0624	Gh_D01G0637
Gh_A01G0625	Gh_D01G0638
Gh_A01G0626	Gh_D01G0639
Gh_A01G0627	Gh_D01G0640
Gh_A01G0628	Gh_D01G0641
Gh_A01G0630	Gh_D01G0643
Gh_A01G0631	Gh_D01G0645
Gh_A01G0632	Gh_D01G0646
Gh_A01G0633	Gh_D01G0647
Gh_A01G0634	Gh_D01G0648
Gh_A01G0635	Gh_D01G0654
Gh_A01G0637	Gh_D01G0655
Gh_A01G0638	Gh_D01G0656
Gh_A01G0639	Gh_D01G0657
Gh_A01G0640	Gh_D01G0658
Gh_A01G0641	Gh_D01G0659
Gh_A01G0642	Gh_D01G0661
Gh_A01G0643	Gh_D01G0662
Gh_A01G0644	Gh_D01G0663
Gh_A01G0645	Gh_D01G0664
Gh_A01G0646	Gh_D01G0665
Gh_A01G0647	Gh_D01G0666
Gh_A01G0648	Gh_D01G0667
Gh_A01G0652	Gh_D01G0672
Gh_A01G0653	Gh_D01G0673
Gh_A01G0654	Gh_D01G0674
Gh_A01G0655	Gh_D01G0675
Gh_A01G0656	Gh_D01G0676
Gh_A01G0657	Gh_D01G0677
Gh_A01G0658	Gh_D01G0678
Gh_A01G0659	Gh_D01G0679
Gh_A01G0660	Gh_D01G0680
Gh_A01G0661	Gh_D01G0681
Gh_A01G0662	Gh_D01G0682
Gh_A01G0663	Gh_D01G0683
Gh_A01G0665	Gh_D01G0685
Gh_A01G0666	Gh_D01G0686
Gh_A01G0667	Gh_D01G0687
Gh_A01G0668	Gh_D01G0688
Gh_A01G0669	Gh_D01G0689
Gh_A01G0670	Gh_D01G0690
Gh_A01G0671	Gh_D01G0691
Gh_A01G0672	Gh_D01G0692
Gh_A01G0674	Gh_D01G0693
Gh_A01G0675	Gh_D01G0694
Gh_A01G0676	Gh_D01G0695
Gh_A01G0677	Gh_D01G0696
Gh_A01G0678	Gh_D01G0698
Gh_A01G0679	Gh_D01G0700
Gh_A01G0680	Gh_D01G0701
Gh_A01G0681	Gh_D01G0702
Gh_A01G0682	Gh_D01G0703
Gh_A01G0683	Gh_D01G0704
Gh_A01G0684	Gh_D01G0705
Gh_A01G0688	Gh_D01G0708
Gh_A01G0689	Gh_D01G0709
Gh_A01G0690	Gh_D01G0710
Gh_A01G0692	Gh_D01G0711
Gh_A01G0694	Gh_D01G0712
Gh_A01G0696	Gh_D01G0713
Gh_A01G0698	Gh_D01G0715
Gh_A01G0699	Gh_D01G0717
Gh_A01G0700	Gh_D01G0718
Gh_A01G0701	Gh_D01G0719
Gh_A01G0702	Gh_D01G0720
Gh_A01G0703	Gh_D01G0721
Gh_A01G0704	Gh_D01G0722
Gh_A01G0705	Gh_D01G0723
Gh_A01G0706	Gh_D01G0724
Gh_A01G0707	Gh_D01G0725
Gh_A01G0708	Gh_D01G0726
Gh_A01G0709	Gh_D01G0727
Gh_A01G0710	Gh_D01G0728
Gh_A01G0711	Gh_D01G0729
Gh_A01G0712	Gh_D01G0731
Gh_A01G0713	Gh_D01G0732
Gh_A01G0714	Gh_D01G0733
Gh_A01G0716	Gh_D01G0735
Gh_A01G0717	Gh_D01G0736
Gh_A01G0719	Gh_D01G0738
Gh_A01G0720	Gh_D01G0739
Gh_A01G0721	Gh_D01G0740
Gh_A01G0722	Gh_D01G0741
Gh_A01G0723	Gh_D01G0742
Gh_A01G0724	Gh_D01G0743
Gh_A01G0726	Gh_D01G0745
Gh_A01G0727	Gh_D01G0747
Gh_A01G0728	Gh_D01G0748
Gh_A01G0729	Gh_D01G0749
Gh_A01G0730	Gh_D01G0750
Gh_A01G0731	Gh_D01G0751
Gh_A01G0732	Gh_D01G0752
Gh_A01G0733	Gh_D01G0754
Gh_A01G0735	Gh_D01G0756
Gh_A01G0737	Gh_D01G0757
Gh_A01G0738	Gh_D01G0758
Gh_A01G0739	Gh_D01G0759
Gh_A01G0740	Gh_D01G0760
Gh_A01G0741	Gh_D01G0761
Gh_A01G0742	Gh_D01G0762
Gh_A01G0744	Gh_D01G0764
Gh_A01G0745	Gh_D01G0765
Gh_A01G0746	Gh_D01G0766
Gh_A01G0747	Gh_D01G0767
Gh_A01G0749	Gh_D01G0768
Gh_A01G0750	Gh_D01G0769
Gh_A01G0753	Gh_D01G0770
Gh_A01G0755	Gh_D01G0774
Gh_A01G0756	Gh_D01G0775
Gh_A01G0757	Gh_D01G0776
Gh_A01G0759	Gh_D01G0777
Gh_A01G0760	Gh_D01G0778
Gh_A01G0762	Gh_D01G0779
Gh_A01G0763	Gh_D01G0780
Gh_A01G0766	Gh_D01G0782
Gh_A01G0767	Gh_D01G0787
Gh_A01G0768	Gh_D01G0788
Gh_A01G0769	Gh_D01G0789
Gh_A01G0770	Gh_D01G0792
Gh_A01G0771	Gh_D01G0797
Gh_A01G0772	Gh_D01G0798
Gh_A01G0774	Gh_D01G0799
Gh_A01G0775	Gh_D01G0800
Gh_A01G0777	Gh_D01G0801
Gh_A01G0778	Gh_D01G0802
Gh_A01G0779	Gh_D01G0803
Gh_A01G0780	Gh_D01G0806
Gh_A01G0781	Gh_D01G0807
Gh_A01G0782	Gh_D01G0808
Gh_A01G0783	Gh_D08G2451
Gh_A01G0784	Gh_D01G0810
Gh_A01G0786	Gh_D01G0813
Gh_A01G0788	Gh_D01G0814
Gh_A01G0791	Gh_D01G0817
Gh_A01G0792	Gh_D01G0819
Gh_A01G0793	Gh_D01G0820
Gh_A01G0794	Gh_D01G0822
Gh_A01G0795	Gh_D01G0823
Gh_A01G0796	Gh_D01G0824
Gh_A01G0797	Gh_D08G2452
Gh_A01G0799	Gh_D01G0827
Gh_A01G0800	Gh_D01G0828
Gh_A01G0801	Gh_D01G0829
Gh_A01G0803	Gh_D01G0831
Gh_A01G0804	Gh_D01G0832
Gh_A01G0805	Gh_D01G0833
Gh_A01G0807	Gh_D01G2364
Gh_A01G0808	Gh_D01G2365
Gh_A01G0809	Gh_D01G2366
Gh_A01G0810	Gh_D01G0837
Gh_A01G0811	Gh_D01G0838
Gh_A01G0812	Gh_D01G0839
Gh_A01G0813	Gh_D01G0840
Gh_A01G0814	Gh_D01G0841
Gh_A01G0815	Gh_D01G0842
Gh_A01G0816	Gh_D01G0843
Gh_A01G0817	Gh_D01G0844
Gh_A01G0818	Gh_D01G0846
Gh_A01G0819	Gh_D01G0847
Gh_A01G0820	Gh_D01G0848
Gh_A01G0821	Gh_D01G0849
Gh_A01G0822	Gh_D01G0850
Gh_A01G0823	Gh_D01G0851
Gh_A01G0824	Gh_D01G0852
Gh_A01G0825	Gh_D01G0853
Gh_A01G0826	Gh_D01G0854
Gh_A01G0827	Gh_D01G0855
Gh_A01G0828	Gh_D01G0856
Gh_A01G0829	Gh_D01G0857
Gh_A01G0830	Gh_D01G0858
Gh_A01G0831	Gh_D01G0859
Gh_A01G0832	Gh_D01G0860
Gh_A01G0833	Gh_D01G0861
Gh_A01G0834	Gh_D01G0862
Gh_A01G0835	Gh_D01G0863
Gh_A01G0838	Gh_D01G0864
Gh_A01G0839	Gh_D01G0866
Gh_A01G0840	Gh_D01G0867
Gh_A01G0841	Gh_D01G0868
Gh_A01G0842	Gh_D01G0869
Gh_A01G0843	Gh_D01G0871
Gh_A01G0844	Gh_D01G0872
Gh_A01G0845	Gh_D01G0873
Gh_A01G0846	Gh_D09G0349
Gh_A01G0847	Gh_D01G0880
Gh_A01G0848	Gh_D01G0881
Gh_A01G0849	Gh_D01G0882
Gh_A01G0850	Gh_D01G0883
Gh_A01G0851	Gh_D01G0884
Gh_A01G0852	Gh_D01G0885
Gh_A01G0853	Gh_D01G0886
Gh_A01G0855	Gh_D01G0889
Gh_A01G0856	Gh_D01G0890
Gh_A01G0857	Gh_D01G0891
Gh_A01G0858	Gh_D01G0892
Gh_A01G0859	Gh_D01G0893
Gh_A01G0860	Gh_D01G0894
Gh_A01G0861	Gh_D01G0895
Gh_A01G0862	Gh_D01G0896
Gh_A01G0863	Gh_D01G0897
Gh_A01G0864	Gh_D01G0898
Gh_A01G0865	Gh_D01G0899
Gh_A01G0866	Gh_D01G0900
Gh_A01G0867	Gh_D01G0902
Gh_A01G0868	Gh_D01G0903
Gh_A01G0871	Gh_D01G0906
Gh_A01G0872	Gh_D01G0907
Gh_A01G0873	Gh_D01G0909
Gh_A01G0874	Gh_D01G0910
Gh_A01G0875	Gh_D01G0911
Gh_A01G0876	Gh_D01G0912
Gh_A01G0877	Gh_D01G0913
Gh_A01G0879	Gh_D01G0914
Gh_A01G0880	Gh_D01G0915
Gh_A01G0881	Gh_D01G0916
Gh_A01G0882	Gh_D01G0918
Gh_A01G0883	Gh_D01G0919
Gh_A01G0884	Gh_D01G0922
Gh_A01G0885	Gh_D01G0923
Gh_A01G0886	Gh_D01G0924
Gh_A01G0887	Gh_D01G0925
Gh_A01G0888	Gh_D01G0926
Gh_A01G0889	Gh_D01G0927
Gh_A01G0890	Gh_D01G0928
Gh_A01G0891	Gh_D01G0929
Gh_A01G0892	Gh_D01G0930
Gh_A01G0893	Gh_D01G0931
Gh_A01G0894	Gh_D01G0932
Gh_A01G0895	Gh_D01G0933
Gh_A01G0896	Gh_D01G0935
Gh_A01G0897	Gh_D01G0936
Gh_A01G0898	Gh_D01G0937
Gh_A01G0899	Gh_D01G0938
Gh_A01G0900	Gh_D01G0939
Gh_A01G0901	Gh_D01G0940
Gh_A01G0902	Gh_D01G0942
Gh_A01G0904	Gh_D01G0944
Gh_A01G0905	Gh_D01G0946
Gh_A01G0906	Gh_D01G0947
Gh_A01G0907	Gh_D01G0948
Gh_A01G0908	Gh_D01G0951
Gh_A01G0909	Gh_D01G0952
Gh_A01G0910	Gh_D01G0953
Gh_A01G0911	Gh_D01G0954
Gh_A01G0912	Gh_D01G0955
Gh_A01G0913	Gh_D01G0961
Gh_A01G0914	Gh_D01G0960
Gh_A01G0915	Gh_D01G0959
Gh_A01G0916	Gh_D01G0958
Gh_A01G0918	Gh_D01G0957
Gh_A01G0919	Gh_D01G0956
Gh_A01G0920	Gh_D01G0962
Gh_A01G0921	Gh_D01G0963
Gh_A01G0922	Gh_D01G0964
Gh_A01G0923	Gh_D01G0965
Gh_A01G0925	Gh_D01G0969
Gh_A01G0926	Gh_D06G1315
Gh_A01G0927	Gh_D01G0972
Gh_A01G0929	Gh_D01G0974
Gh_A01G0931	Gh_D01G0975
Gh_A01G0932	Gh_D01G0976
Gh_A01G0933	Gh_D01G0977
Gh_A01G0934	Gh_D01G0978
Gh_A01G0935	Gh_D01G0979
Gh_A01G0936	Gh_D01G0980
Gh_A01G0937	Gh_D01G0981
Gh_A01G0938	Gh_D01G0982
Gh_A01G0939	Gh_D01G0986
Gh_A01G0940	Gh_D01G0987
Gh_A01G0941	Gh_D01G0988
Gh_A01G0942	Gh_D01G0989
Gh_A01G0943	Gh_D01G0990
Gh_A01G0944	Gh_D01G0991
Gh_A01G0945	Gh_D01G0992
Gh_A01G0946	Gh_D01G0993
Gh_A01G0947	Gh_D01G0994
Gh_A01G0948	Gh_D01G0995
Gh_A01G0950	Gh_D01G0998
Gh_A01G0952	Gh_D01G1002
Gh_A01G0953	Gh_D01G1001
Gh_A01G0954	Gh_D01G1000
Gh_A01G0955	Gh_D01G0999
Gh_A01G0956	Gh_D01G1003
Gh_A01G0959	Gh_D01G1006
Gh_A01G0960	Gh_D01G1008
Gh_A01G0961	Gh_D01G1010
Gh_A01G0963	Gh_D01G1012
Gh_A01G0964	Gh_D01G1013
Gh_A01G0965	Gh_D01G1014
Gh_A01G0967	Gh_D01G1017
Gh_A01G0968	Gh_D01G1018
Gh_A01G0970	Gh_D01G1021
Gh_A01G0971	Gh_D01G1022
Gh_A01G0972	Gh_D01G1023
Gh_A01G0973	Gh_D01G1024
Gh_A01G0974	Gh_D01G1025
Gh_A01G0975	Gh_D01G1027
Gh_A01G0976	Gh_D01G1028
Gh_A01G0978	Gh_D01G1029
Gh_A01G0979	Gh_D01G1030
Gh_A01G0983	Gh_D01G1032
Gh_A01G0984	Gh_D01G1033
Gh_A01G0985	Gh_D01G1034
Gh_A01G0986	Gh_D01G1035
Gh_A01G0987	Gh_D01G1036
Gh_A01G0988	Gh_D01G1037
Gh_A01G0989	Gh_D01G1039
Gh_A01G0990	Gh_D01G1041
Gh_A01G0991	Gh_D01G1042
Gh_A01G0992	Gh_D01G1043
Gh_A01G0993	Gh_D01G1044
Gh_A01G0994	Gh_D01G1045
Gh_A01G0995	Gh_D01G1046
Gh_A01G0996	Gh_D01G1049
Gh_A01G0998	Gh_D01G1055
Gh_A01G0999	Gh_D01G1056
Gh_A01G1000	Gh_D01G1059
Gh_A01G1001	Gh_D01G1061
Gh_A01G1002	Gh_D01G1062
Gh_A01G1003	Gh_D13G0815
Gh_A01G1005	Gh_D01G1063
Gh_A01G1007	Gh_D01G1065
Gh_A01G1008	Gh_D01G1068
Gh_A01G1009	Gh_D01G1069
Gh_A01G1013	Gh_D01G1070
Gh_A01G1016	Gh_D01G1072
Gh_A01G1017	Gh_D01G1074
Gh_A01G1018	Gh_D01G1075
Gh_A01G1022	Gh_D01G1077
Gh_A01G1023	Gh_D01G1078
Gh_A01G1024	Gh_D01G1079
Gh_A01G1026	Gh_D01G1080
Gh_A01G1029	Gh_D01G1082
Gh_A01G1030	Gh_D01G1083
Gh_A01G1031	Gh_D01G1084
Gh_A01G1032	Gh_D01G1085
Gh_A01G1033	Gh_D01G1086
Gh_A01G1034	Gh_D01G1087
Gh_A01G1037	Gh_D01G1088
Gh_A01G1038	Gh_D01G1090
Gh_A01G1040	Gh_D01G1089
Gh_A01G1041	Gh_D01G2368
Gh_A01G1043	Gh_D01G1436
Gh_A01G1044	Gh_D01G2370
Gh_A01G1047	Gh_D01G1091
Gh_A01G1048	Gh_D01G1092
Gh_A01G1050	Gh_D01G1094
Gh_A01G1051	Gh_D01G1097
Gh_A01G1053	Gh_D01G1098
Gh_A01G1055	Gh_D01G1099
Gh_A01G1056	Gh_D01G1111
Gh_A01G1057	Gh_D01G1110
Gh_A01G1058	Gh_D01G1109
Gh_A01G1059	Gh_D01G1108
Gh_A01G1060	Gh_D01G1102
Gh_A01G1061	Gh_D01G1127
Gh_A01G1062	Gh_D01G1126
Gh_A01G1063	Gh_D01G1125
Gh_A01G1064	Gh_D01G1124
Gh_A01G1065	Gh_D01G1130
Gh_A01G1066	Gh_D01G1148
Gh_A01G1067	Gh_D06G1330
Gh_A01G1068	Gh_D01G1149
Gh_A01G1070	Gh_D01G1152
Gh_A01G1071	Gh_D01G1153
Gh_A01G1073	Gh_D01G1155
Gh_A01G1075	Gh_D01G1159
Gh_A01G1076	Gh_D01G1162
Gh_A01G1077	Gh_D01G1163
Gh_A01G1079	Gh_D01G1164
Gh_A01G1081	Gh_D01G1170
Gh_A01G1083	Gh_D01G1171
Gh_A01G1084	Gh_D01G1173
Gh_A01G1087	Gh_D01G1176
Gh_A01G1088	Gh_D01G1177
Gh_A01G1090	Gh_D01G1114
Gh_A01G1091	Gh_D01G1115
Gh_A01G1092	Gh_D01G1116
Gh_A01G1093	Gh_D01G1117
Gh_A01G1096	Gh_D01G1138
Gh_A01G1098	Gh_D01G1135
Gh_A01G1099	Gh_D01G1134
Gh_A01G1100	Gh_D01G1133
Gh_A01G1102	Gh_D01G1132
Gh_A01G1103	Gh_D01G1178
Gh_A01G1104	Gh_D01G1179
Gh_A01G1106	Gh_D01G1182
Gh_A01G1108	Gh_D01G1184
Gh_A01G1111	Gh_D01G1186
Gh_A01G1112	Gh_D01G1187
Gh_A01G1116	Gh_D01G1190
Gh_A01G1117	Gh_D01G1191
Gh_A01G1118	Gh_D01G1193
Gh_A01G1119	Gh_D01G1194
Gh_A01G1120	Gh_D01G1196
Gh_A01G1122	Gh_D01G1197
Gh_A01G1125	Gh_D01G1201
Gh_A01G1128	Gh_D01G1204
Gh_A01G1129	Gh_D01G1205
Gh_A01G1130	Gh_D01G1219
Gh_A01G1131	Gh_D01G1218
Gh_A01G1133	Gh_D01G1217
Gh_A01G1135	Gh_D01G1215
Gh_A01G1136	Gh_D01G1214
Gh_A01G1137	Gh_D01G1212
Gh_A01G1138	Gh_D01G1208
Gh_A01G1141	Gh_D01G1245
Gh_A01G1143	Gh_D01G1246
Gh_A01G1144	Gh_D01G1248
Gh_A01G1145	Gh_D01G1249
Gh_A01G1146	Gh_D01G1250
Gh_A01G1147	Gh_D01G1251
Gh_A01G1148	Gh_D01G1252
Gh_A01G1150	Gh_D01G1256
Gh_A01G1151	Gh_D01G1257
Gh_A01G1152	Gh_D01G1258
Gh_A01G1153	Gh_D01G1259
Gh_A01G1155	Gh_D01G1271
Gh_A01G1157	Gh_D01G1260
Gh_A01G1158	Gh_D01G1262
Gh_A01G1159	Gh_D01G1264
Gh_A01G1162	Gh_D01G1290
Gh_A01G1163	Gh_D01G1291
Gh_A01G1165	Gh_D01G1294
Gh_A01G1166	Gh_D01G1295
Gh_A01G1167	Gh_D01G1297
Gh_A01G1168	Gh_D01G1303
Gh_A01G1169	Gh_D01G1306
Gh_A01G1171	Gh_D01G1307
Gh_A01G1172	Gh_D01G1309
Gh_A01G1173	Gh_D01G1279
Gh_A01G1174	Gh_D01G1278
Gh_A01G1175	Gh_D01G1280
Gh_A01G1178	Gh_D01G1315
Gh_A01G1179	Gh_D01G1316
Gh_A01G1180	Gh_D01G1276
Gh_A01G1183	Gh_D01G1326
Gh_A01G1184	Gh_D01G1328
Gh_A01G1185	Gh_D01G1329
Gh_A01G1186	Gh_D01G1330
Gh_A01G1188	Gh_D01G1355
Gh_A01G1189	Gh_D01G1348
Gh_A01G1191	Gh_D01G1346
Gh_A01G1192	Gh_D01G1343
Gh_A01G1193	Gh_D01G1342
Gh_A01G1194	Gh_D01G1341
Gh_A01G1195	Gh_D01G1340
Gh_A01G1197	Gh_D01G1338
Gh_A01G1198	Gh_D01G1337
Gh_A01G1199	Gh_D01G1336
Gh_A01G1200	Gh_D01G1335
Gh_A01G1201	Gh_D01G1432
Gh_A01G1203	Gh_D01G1437
Gh_A01G1204	Gh_D01G1366
Gh_A01G1205	Gh_D01G1367
Gh_A01G1207	Gh_D01G1369
Gh_A01G1208	Gh_D01G1371
Gh_A01G1209	Gh_D01G1372
Gh_A01G1211	Gh_D01G1373
Gh_A01G1213	Gh_D01G1382
Gh_A01G1214	Gh_D01G1383
Gh_A01G1215	Gh_D01G1384
Gh_A01G1216	Gh_D01G1385
Gh_A01G1217	Gh_D01G1388
Gh_A01G1219	Gh_D01G1390
Gh_A01G1220	Gh_D01G1391
Gh_A01G1221	Gh_D01G1392
Gh_A01G1222	Gh_D01G1399
Gh_A01G1223	Gh_D01G1400
Gh_A01G1225	Gh_D01G1406
Gh_A01G1226	Gh_D01G1410
Gh_A01G1228	Gh_D01G1412
Gh_A01G1231	Gh_D01G1416
Gh_A01G1234	Gh_D01G1418
Gh_A01G1236	Gh_D01G1426
Gh_A01G1240	Gh_D01G1440
Gh_A01G1241	Gh_D01G1443
Gh_A01G1242	Gh_D01G1446
Gh_A01G1243	Gh_D01G1447
Gh_A01G1244	Gh_D01G1448
Gh_A01G1245	Gh_D01G1450
Gh_A01G1247	Gh_D01G1452
Gh_A01G1248	Gh_D03G1534
Gh_A01G1249	Gh_D01G1461
Gh_A01G1251	Gh_D01G1462
Gh_A01G1252	Gh_D01G1463
Gh_A01G1254	Gh_D01G1471
Gh_A01G1257	Gh_D01G1474
Gh_A01G1258	Gh_D01G1476
Gh_A01G1259	Gh_D01G1477
Gh_A01G1260	Gh_D01G1478
Gh_A01G1261	Gh_D01G1479
Gh_A01G1262	Gh_D01G1480
Gh_A01G1263	Gh_D01G1481
Gh_A01G1265	Gh_D01G1482
Gh_A01G1266	Gh_D01G1483
Gh_A01G1267	Gh_D01G1484
Gh_A01G1268	Gh_D01G1485
Gh_A01G1269	Gh_D01G1487
Gh_A01G1270	Gh_D01G1488
Gh_A01G1271	Gh_D01G1489
Gh_A01G1272	Gh_D01G1490
Gh_A01G1273	Gh_D01G1493
Gh_A01G1274	Gh_D01G1495
Gh_A01G1275	Gh_D01G1496
Gh_A01G1276	Gh_D01G1497
Gh_A01G1277	Gh_D01G1498
Gh_A01G1278	Gh_D01G1500
Gh_A01G1279	Gh_D01G1501
Gh_A01G1280	Gh_D01G1502
Gh_A01G1281	Gh_D01G1503
Gh_A01G1282	Gh_D01G1504
Gh_A01G1283	Gh_D01G1505
Gh_A01G1284	Gh_D01G1583
Gh_A01G1285	Gh_D01G1582
Gh_A01G1286	Gh_D01G1581
Gh_A01G1288	Gh_D01G1579
Gh_A01G1289	Gh_D01G1578
Gh_A01G1291	Gh_D01G1577
Gh_A01G1292	Gh_D01G1576
Gh_A01G1294	Gh_D01G1575
Gh_A01G1296	Gh_D01G1573
Gh_A01G1298	Gh_D01G1572
Gh_A01G1299	Gh_D01G1571
Gh_A01G1300	Gh_D01G1570
Gh_A01G1303	Gh_D01G1566
Gh_A01G1305	Gh_D01G1563
Gh_A01G1308	Gh_D01G1562
Gh_A01G1309	Gh_D01G1561
Gh_A01G1310	Gh_D01G1560
Gh_A01G1311	Gh_D01G1556
Gh_A01G1312	Gh_D01G1555
Gh_A01G1313	Gh_D01G1554
Gh_A01G1314	Gh_D01G1551
Gh_A01G1315	Gh_D01G1550
Gh_A01G1316	Gh_D01G1549
Gh_A01G1317	Gh_D01G1548
Gh_A01G1318	Gh_D01G1547
Gh_A01G1320	Gh_D01G1546
Gh_A01G1321	Gh_D01G1544
Gh_A01G1322	Gh_D01G1543
Gh_A01G1323	Gh_D01G1542
Gh_A01G1324	Gh_D01G1541
Gh_A01G1325	Gh_D01G1537
Gh_A01G1326	Gh_D01G1536
Gh_A01G1327	Gh_D13G0887
Gh_A01G1328	Gh_D01G1507
Gh_A01G1330	Gh_D01G1595
Gh_A01G1331	Gh_D01G1519
Gh_A01G1333	Gh_D01G1520
Gh_A01G1334	Gh_D01G1521
Gh_A01G1335	Gh_D01G1522
Gh_A01G1339	Gh_D01G1529
Gh_A01G1341	Gh_D01G1531
Gh_A01G1343	Gh_D01G1532
Gh_A01G1345	Gh_D01G1533
Gh_A01G1346	Gh_D07G1455
Gh_A01G1347	Gh_D01G1534
Gh_A01G1348	Gh_D01G1535
Gh_A01G1349	Gh_D01G1508
Gh_A01G1350	Gh_D01G1515
Gh_A01G1351	Gh_D01G1596
Gh_A01G1353	Gh_D01G1598
Gh_A01G1354	Gh_D01G1599
Gh_A01G1355	Gh_D01G1600
Gh_A01G1359	Gh_D01G1603
Gh_A01G1360	Gh_D01G1604
Gh_A01G1361	Gh_D01G1605
Gh_A01G1362	Gh_D01G1607
Gh_A01G1363	Gh_D01G1609
Gh_A01G1364	Gh_D10G2392
Gh_A01G1365	Gh_D01G1611
Gh_A01G1366	Gh_D01G1612
Gh_A01G1370	Gh_D01G1616
Gh_A01G1374	Gh_D01G1617
Gh_A01G1375	Gh_D01G1618
Gh_A01G1376	Gh_D01G1619
Gh_A01G1377	Gh_D01G1620
Gh_A01G1378	Gh_D01G1621
Gh_A01G1379	Gh_D01G1622
Gh_A01G1381	Gh_D01G1623
Gh_A01G1384	Gh_D01G1624
Gh_A01G1386	Gh_D01G1627
Gh_A01G1387	Gh_D01G1631
Gh_A01G1388	Gh_D01G1632
Gh_A01G1390	Gh_D05G2878
Gh_A01G1391	Gh_D01G1635
Gh_A01G1395	Gh_D02G0011
Gh_A01G1397	Gh_D01G1638
Gh_A01G1398	Gh_D01G1639
Gh_A01G1399	Gh_D01G1640
Gh_A01G1400	Gh_D01G1641
Gh_A01G1401	Gh_D01G1642
Gh_A01G1402	Gh_D01G1643
Gh_A01G1403	Gh_D01G1644
Gh_A01G1405	Gh_D01G1646
Gh_A01G1406	Gh_D01G1648
Gh_A01G1407	Gh_D01G1649
Gh_A01G1408	Gh_D01G1650
Gh_A01G1409	Gh_D01G1651
Gh_A01G1410	Gh_D01G1652
Gh_A01G1411	Gh_D01G1653
Gh_A01G1412	Gh_D01G1654
Gh_A01G1418	Gh_D01G1655
Gh_A01G1419	Gh_D01G1656
Gh_A01G1420	Gh_D01G1658
Gh_A01G1421	Gh_D01G1659
Gh_A01G1422	Gh_D01G1660
Gh_A01G1424	Gh_D01G1662
Gh_A01G1425	Gh_D01G1663
Gh_A01G1426	Gh_D01G1664
Gh_A01G1427	Gh_D01G1666
Gh_A01G1428	Gh_D01G1667
Gh_A01G1430	Gh_D01G1669
Gh_A01G1431	Gh_D01G1670
Gh_A01G1433	Gh_D01G1672
Gh_A01G1434	Gh_D01G1673
Gh_A01G1435	Gh_D01G1674
Gh_A01G1436	Gh_D01G1675
Gh_A01G1437	Gh_D01G1678
Gh_A01G1439	Gh_D01G1679
Gh_A01G1443	Gh_D01G1683
Gh_A01G1448	Gh_D01G1688
Gh_A01G1449	Gh_D01G1689
Gh_A01G1454	Gh_D01G1695
Gh_A01G1455	Gh_D01G1696
Gh_A01G1456	Gh_D01G1697
Gh_A01G1457	Gh_D01G1698
Gh_A01G1458	Gh_D01G1699
Gh_A01G1459	Gh_D01G1700
Gh_A01G1460	Gh_D01G1701
Gh_A01G1463	Gh_D02G2292
Gh_A01G1465	Gh_D01G1702
Gh_A01G1466	Gh_D01G1703
Gh_A01G1467	Gh_D01G1704
Gh_A01G1468	Gh_D01G1705
Gh_A01G1469	Gh_D01G1706
Gh_A01G1470	Gh_D01G1707
Gh_A01G1472	Gh_D01G1708
Gh_A01G1473	Gh_D01G1709
Gh_A01G1474	Gh_D01G1710
Gh_A01G1475	Gh_D01G1711
Gh_A01G1476	Gh_D01G1713
Gh_A01G1477	Gh_D01G1714
Gh_A01G1478	Gh_D01G1715
Gh_A01G1479	Gh_D01G1716
Gh_A01G1480	Gh_D01G1718
Gh_A01G1481	Gh_D01G1719
Gh_A01G1482	Gh_D01G1720
Gh_A01G1483	Gh_D01G1721
Gh_A01G1484	Gh_D01G1722
Gh_A01G1485	Gh_D01G1723
Gh_A01G1486	Gh_D01G1725
Gh_A01G1487	Gh_D01G1726
Gh_A01G1488	Gh_D01G1727
Gh_A01G1489	Gh_D01G1728
Gh_A01G1490	Gh_D01G1729
Gh_A01G1493	Gh_D01G1730
Gh_A01G1494	Gh_D01G1731
Gh_A01G1495	Gh_D01G1732
Gh_A01G1496	Gh_D01G1735
Gh_A01G1497	Gh_D01G1736
Gh_A01G1499	Gh_D01G1744
Gh_A01G1500	Gh_D01G1746
Gh_A01G1501	Gh_D01G1747
Gh_A01G1502	Gh_D01G1748
Gh_A01G1504	Gh_D01G1749
Gh_A01G1505	Gh_D01G1750
Gh_A01G1506	Gh_D01G1751
Gh_A01G1507	Gh_D01G1753
Gh_A01G1513	Gh_D01G1755
Gh_A01G1514	Gh_D01G1757
Gh_A01G1515	Gh_D01G1758
Gh_A01G1516	Gh_D01G1760
Gh_A01G1518	Gh_D01G1765
Gh_A01G1519	Gh_D01G1766
Gh_A01G1520	Gh_D01G1768
Gh_A01G1521	Gh_D01G1770
Gh_A01G1522	Gh_D01G1771
Gh_A01G1523	Gh_D01G1772
Gh_A01G1524	Gh_D01G1773
Gh_A01G1525	Gh_D01G1774
Gh_A01G1526	Gh_D01G1775
Gh_A01G1527	Gh_D01G1776
Gh_A01G1528	Gh_D01G1777
Gh_A01G1529	Gh_D01G1778
Gh_A01G1530	Gh_D01G1779
Gh_A01G1531	Gh_D01G1780
Gh_A01G1532	Gh_D01G1781
Gh_A01G1533	Gh_D01G1782
Gh_A01G1534	Gh_D01G1783
Gh_A01G1535	Gh_D01G1784
Gh_A01G1538	Gh_D01G1787
Gh_A01G1539	Gh_D01G1789
Gh_A01G1540	Gh_D01G1790
Gh_A01G1541	Gh_D01G1791
Gh_A01G1542	Gh_D01G1792
Gh_A01G1543	Gh_D01G1793
Gh_A01G1544	Gh_D01G1795
Gh_A01G1545	Gh_D01G1797
Gh_A01G1546	Gh_D01G1798
Gh_A01G1547	Gh_D01G1799
Gh_A01G1548	Gh_D01G1800
Gh_A01G1549	Gh_D01G1801
Gh_A01G1551	Gh_D01G1802
Gh_A01G1552	Gh_D01G1803
Gh_A01G1553	Gh_D01G1804
Gh_A01G1554	Gh_D01G1805
Gh_A01G1555	Gh_D01G1806
Gh_A01G1556	Gh_D01G1807
Gh_A01G1557	Gh_D01G1808
Gh_A01G1558	Gh_D01G1809
Gh_A01G1560	Gh_D01G1812
Gh_A01G1562	Gh_D01G1811
Gh_A01G1563	Gh_D01G1810
Gh_A01G1564	Gh_D01G1815
Gh_A01G1566	Gh_D01G1816
Gh_A01G1567	Gh_D01G1817
Gh_A01G1572	Gh_D01G1822
Gh_A01G1573	Gh_D01G1823
Gh_A01G1574	Gh_D01G1885
Gh_A01G1575	Gh_D01G1884
Gh_A01G1576	Gh_D01G1883
Gh_A01G1577	Gh_D01G1882
Gh_A01G1578	Gh_D01G1881
Gh_A01G1579	Gh_D01G1880
Gh_A01G1580	Gh_D01G1879
Gh_A01G1581	Gh_D01G1878
Gh_A01G1582	Gh_D01G1876
Gh_A01G1584	Gh_D01G1873
Gh_A01G1586	Gh_D01G1872
Gh_A01G1587	Gh_D01G1871
Gh_A01G1588	Gh_D01G1869
Gh_A01G1589	Gh_D01G1868
Gh_A01G1590	Gh_D01G1867
Gh_A01G1592	Gh_D01G1866
Gh_A01G1593	Gh_D01G1865
Gh_A01G1594	Gh_D01G1864
Gh_A01G1595	Gh_D01G1863
Gh_A01G1596	Gh_D01G1862
Gh_A01G1597	Gh_D01G1861
Gh_A01G1598	Gh_D01G1860
Gh_A01G1599	Gh_D01G1859
Gh_A01G1600	Gh_D01G1858
Gh_A01G1601	Gh_D01G1857
Gh_A01G1602	Gh_D01G1856
Gh_A01G1603	Gh_D01G1855
Gh_A01G1604	Gh_D01G1854
Gh_A01G1605	Gh_D01G1853
Gh_A01G1606	Gh_D01G1852
Gh_A01G1610	Gh_D01G1850
Gh_A01G1611	Gh_D01G1849
Gh_A01G1612	Gh_D01G1848
Gh_A01G1613	Gh_D01G1847
Gh_A01G1614	Gh_D01G1846
Gh_A01G1615	Gh_D01G1845
Gh_A01G1616	Gh_D01G1844
Gh_A01G1620	Gh_D01G1841
Gh_A01G1621	Gh_D01G1840
Gh_A01G1622	Gh_D01G1839
Gh_A01G1623	Gh_D01G1838
Gh_A01G1626	Gh_D01G1836
Gh_A01G1627	Gh_D01G1835
Gh_A01G1628	Gh_D01G1834
Gh_A01G1629	Gh_D01G1833
Gh_A01G1630	Gh_D01G1832
Gh_A01G1631	Gh_D01G1831
Gh_A01G1632	Gh_D01G1830
Gh_A01G1633	Gh_D01G1829
Gh_A01G1634	Gh_D01G1828
Gh_A01G1635	Gh_D01G1827
Gh_A01G1636	Gh_D01G1826
Gh_A01G1638	Gh_D01G1825
Gh_A01G1639	Gh_D01G1824
Gh_A01G1640	Gh_D01G1886
Gh_A01G1641	Gh_D01G1887
Gh_A01G1642	Gh_D01G1888
Gh_A01G1643	Gh_D01G1889
Gh_A01G1644	Gh_D01G1890
Gh_A01G1645	Gh_D01G1891
Gh_A01G1646	Gh_D01G1892
Gh_A01G1647	Gh_D01G1893
Gh_A01G1648	Gh_D01G1894
Gh_A01G1650	Gh_D01G1896
Gh_A01G1651	Gh_D01G1898
Gh_A01G1652	Gh_D01G1899
Gh_A01G1653	Gh_D01G1901
Gh_A01G1654	Gh_D01G1902
Gh_A01G1655	Gh_D01G1903
Gh_A01G1656	Gh_D01G1905
Gh_A01G1657	Gh_D01G1906
Gh_A01G1658	Gh_D01G1907
Gh_A01G1659	Gh_D01G1908
Gh_A01G1660	Gh_D01G1909
Gh_A01G1661	Gh_D01G1910
Gh_A01G1662	Gh_D01G1911
Gh_A01G1663	Gh_D01G1913
Gh_A01G1664	Gh_D01G1914
Gh_A01G1665	Gh_D01G1915
Gh_A01G1666	Gh_D01G1916
Gh_A01G1667	Gh_D01G1917
Gh_A01G1668	Gh_D01G1918
Gh_A01G1669	Gh_D01G1919
Gh_A01G1670	Gh_D01G1920
Gh_A01G1671	Gh_D01G1921
Gh_A01G1672	Gh_D01G1922
Gh_A01G1673	Gh_D01G1924
Gh_A01G1675	Gh_D01G1925
Gh_A01G1676	Gh_D01G1926
Gh_A01G1677	Gh_D01G1927
Gh_A01G1679	Gh_D01G1928
Gh_A01G1680	Gh_D01G1929
Gh_A01G1681	Gh_D01G1930
Gh_A01G1682	Gh_D01G1931
Gh_A01G1683	Gh_D01G1932
Gh_A01G1684	Gh_D01G1933
Gh_A01G1685	Gh_D01G1934
Gh_A01G1686	Gh_D01G1935
Gh_A01G1687	Gh_D01G1936
Gh_A01G1689	Gh_D04G1380
Gh_A01G1691	Gh_D01G1942
Gh_A01G1692	Gh_D01G1943
Gh_A01G1694	Gh_D01G1945
Gh_A01G1695	Gh_D01G1946
Gh_A01G1696	Gh_D01G1947
Gh_A01G1697	Gh_D01G1948
Gh_A01G1698	Gh_D01G1949
Gh_A01G1699	Gh_D01G1950
Gh_A01G1700	Gh_D01G1951
Gh_A01G1702	Gh_D01G1952
Gh_A01G1703	Gh_D01G1953
Gh_A01G1704	Gh_D01G1954
Gh_A01G1705	Gh_D01G1955
Gh_A01G1706	Gh_D01G1956
Gh_A01G1707	Gh_D01G1958
Gh_A01G1708	Gh_D01G1959
Gh_A01G1709	Gh_D01G1960
Gh_A01G1710	Gh_D01G1961
Gh_A01G1711	Gh_D01G1962
Gh_A01G1712	Gh_D01G1963
Gh_A01G1713	Gh_D01G1964
Gh_A01G1714	Gh_D01G1965
Gh_A01G1715	Gh_D01G1966
Gh_A01G1717	Gh_D01G1967
Gh_A01G1719	Gh_D01G1969
Gh_A01G1720	Gh_D01G1970
Gh_A01G1721	Gh_D01G1971
Gh_A01G1722	Gh_D01G1972
Gh_A01G1723	Gh_D01G1973
Gh_A01G1725	Gh_D01G1974
Gh_A01G1726	Gh_D01G1975
Gh_A01G1727	Gh_D01G1976
Gh_A01G1728	Gh_D01G1977
Gh_A01G1729	Gh_D01G1978
Gh_A01G1730	Gh_D01G1979
Gh_A01G1732	Gh_D01G1980
Gh_A01G1733	Gh_D01G1981
Gh_A01G1734	Gh_D01G1982
Gh_A01G1736	Gh_D01G1983
Gh_A01G1737	Gh_D01G1986
Gh_A01G1739	Gh_D01G1984
Gh_A01G1740	Gh_D01G1988
Gh_A01G1742	Gh_D01G1991
Gh_A01G1743	Gh_D01G1992
Gh_A01G1744	Gh_D01G1993
Gh_A01G1745	Gh_D01G2375
Gh_A01G1746	Gh_D01G2376
Gh_A01G1749	Gh_D01G1994
Gh_A01G1750	Gh_D01G1995
Gh_A01G1752	Gh_D01G1996
Gh_A01G1753	Gh_D01G1997
Gh_A01G1754	Gh_D01G1998
Gh_A01G1755	Gh_D01G1999
Gh_A01G1756	Gh_D01G2001
Gh_A01G1757	Gh_D01G2002
Gh_A01G1758	Gh_D01G2003
Gh_A01G1759	Gh_D01G2004
Gh_A01G1760	Gh_D01G2005
Gh_A01G1762	Gh_D01G1247
Gh_A01G1763	Gh_D01G2006
Gh_A01G1764	Gh_D01G2007
Gh_A01G1765	Gh_D01G2008
Gh_A01G1766	Gh_D01G2009
Gh_A01G1767	Gh_D01G2010
Gh_A01G1768	Gh_D01G2011
Gh_A01G1769	Gh_D01G2012
Gh_A01G1770	Gh_D01G2013
Gh_A01G1771	Gh_D01G2014
Gh_A01G1773	Gh_D01G2015
Gh_A01G1774	Gh_D01G2016
Gh_A01G1776	Gh_D01G2018
Gh_A01G1777	Gh_D01G2019
Gh_A01G1778	Gh_D01G2020
Gh_A01G1779	Gh_D01G2021
Gh_A01G1780	Gh_D01G2022
Gh_A01G1782	Gh_D01G2023
Gh_A01G1783	Gh_D01G2024
Gh_A01G1784	Gh_D01G2026
Gh_A01G1785	Gh_D01G2027
Gh_A01G1786	Gh_D01G2028
Gh_A01G1788	Gh_D01G2029
Gh_A01G1789	Gh_D01G2030
Gh_A01G1790	Gh_D01G2031
Gh_A01G1791	Gh_D01G2032
Gh_A01G1792	Gh_D01G2033
Gh_A01G1793	Gh_D01G2034
Gh_A01G1794	Gh_D01G2035
Gh_A01G1795	Gh_D01G2036
Gh_A01G1796	Gh_D01G2037
Gh_A01G1797	Gh_D01G2038
Gh_A01G1798	Gh_D01G2039
Gh_A01G1799	Gh_D01G2040
Gh_A01G1800	Gh_D01G2041
Gh_A01G1801	Gh_D01G2042
Gh_A01G1803	Gh_D01G2043
Gh_A01G1804	Gh_D01G2044
Gh_A01G1806	Gh_D01G2045
Gh_A01G1807	Gh_D01G2046
Gh_A01G1808	Gh_D01G2047
Gh_A01G1811	Gh_D01G2049
Gh_A01G1812	Gh_D01G2050
Gh_A01G1813	Gh_D01G2051
Gh_A01G1814	Gh_D01G2052
Gh_A01G1815	Gh_D01G2053
Gh_A01G1816	Gh_D01G2054
Gh_A01G1817	Gh_D01G2055
Gh_A01G1818	Gh_D01G2056
Gh_A01G1819	Gh_D01G2057
Gh_A01G1820	Gh_D01G2058
Gh_A01G1821	Gh_D01G2059
Gh_A01G1822	Gh_D01G2060
Gh_A01G1824	Gh_D01G2062
Gh_A01G1825	Gh_D01G2063
Gh_A01G1826	Gh_D01G2064
Gh_A01G1827	Gh_D01G2065
Gh_A01G1828	Gh_D01G2066
Gh_A01G1829	Gh_D01G2067
Gh_A01G1830	Gh_D01G2068
Gh_A01G1831	Gh_D01G2069
Gh_A01G1832	Gh_D01G2070
Gh_A01G1834	Gh_D01G2073
Gh_A01G1835	Gh_D10G1173
Gh_A01G1836	Gh_D01G2077
Gh_A01G1837	Gh_D01G2078
Gh_A01G1838	Gh_D01G2079
Gh_A01G1839	Gh_D01G2080
Gh_A01G1840	Gh_D01G2081
Gh_A01G1841	Gh_D01G2082
Gh_A01G1842	Gh_D01G2083
Gh_A01G1843	Gh_D01G2086
Gh_A01G1845	Gh_D01G2087
Gh_A01G1846	Gh_D01G2088
Gh_A01G1847	Gh_D01G2089
Gh_A01G1848	Gh_D01G2090
Gh_A01G1849	Gh_D01G2091
Gh_A01G1851	Gh_D01G2092
Gh_A01G1852	Gh_D01G2093
Gh_A01G1853	Gh_D01G2094
Gh_A01G1854	Gh_D01G2095
Gh_A01G1855	Gh_D01G2096
Gh_A01G1856	Gh_D01G2097
Gh_A01G1857	Gh_D01G2098
Gh_A01G1858	Gh_D01G2099
Gh_A01G1859	Gh_D01G2100
Gh_A01G1860	Gh_D01G2101
Gh_A01G1861	Gh_D01G2102
Gh_A01G1862	Gh_D01G2104
Gh_A01G1863	Gh_D01G2106
Gh_A01G1864	Gh_D01G2107
Gh_A01G1866	Gh_D01G2110
Gh_A01G1867	Gh_D01G2112
Gh_A01G1868	Gh_D01G2124
Gh_A01G1869	Gh_D01G2125
Gh_A01G1870	Gh_D01G2127
Gh_A01G1871	Gh_D01G2128
Gh_A01G1872	Gh_D01G2129
Gh_A01G1873	Gh_D01G2130
Gh_A01G1874	Gh_D01G2131
Gh_A01G1875	Gh_D01G2132
Gh_A01G1876	Gh_D01G2133
Gh_A01G1877	Gh_D01G2134
Gh_A01G1879	Gh_D01G2136
Gh_A01G1880	Gh_D01G2137
Gh_A01G1881	Gh_D01G2138
Gh_A01G1882	Gh_D01G2139
Gh_A01G1883	Gh_D01G2141
Gh_A01G1884	Gh_D01G2142
Gh_A01G1885	Gh_D01G2143
Gh_A01G1887	Gh_D01G2145
Gh_A01G1888	Gh_D01G2146
Gh_A01G1889	Gh_D01G2147
Gh_A01G1892	Gh_D01G2151
Gh_A01G1893	Gh_D01G2152
Gh_A01G1894	Gh_D01G2153
Gh_A01G1895	Gh_D01G2154
Gh_A01G1896	Gh_D01G2155
Gh_A01G1897	Gh_D01G2156
Gh_A01G1898	Gh_D01G2157
Gh_A01G1899	Gh_D01G2158
Gh_A01G1900	Gh_D01G2160
Gh_A01G1901	Gh_D01G2161
Gh_A01G1902	Gh_D01G2162
Gh_A01G1903	Gh_D01G2164
Gh_A01G1904	Gh_D11G3306
Gh_A01G1905	Gh_D01G2166
Gh_A01G1906	Gh_D06G1280
Gh_A01G1907	Gh_D01G2167
Gh_A01G1909	Gh_D01G2168
Gh_A01G1910	Gh_D01G2169
Gh_A01G1911	Gh_D01G2170
Gh_A01G1912	Gh_D01G2171
Gh_A01G1913	Gh_D01G2172
Gh_A01G1914	Gh_D01G2173
Gh_A01G1916	Gh_D01G2175
Gh_A01G1917	Gh_D01G2176
Gh_A01G1918	Gh_D01G2177
Gh_A01G1921	Gh_D01G2178
Gh_A01G1922	Gh_D01G2179
Gh_A01G1923	Gh_D01G2180
Gh_A01G1926	Gh_D01G2183
Gh_A01G1927	Gh_D01G2184
Gh_A01G1928	Gh_D01G2185
Gh_A01G1929	Gh_D01G2186
Gh_A01G1931	Gh_D01G2189
Gh_A01G1932	Gh_D01G2190
Gh_A01G1933	Gh_D01G2191
Gh_A01G1934	Gh_D01G2195
Gh_A01G1938	Gh_D01G2197
Gh_A01G1939	Gh_D01G2198
Gh_A01G1940	Gh_D01G2199
Gh_A01G1941	Gh_D01G2200
Gh_A01G1942	Gh_D01G2201
Gh_A01G1943	Gh_D01G2202
Gh_A01G1944	Gh_D01G2203
Gh_A01G1946	Gh_D01G2206
Gh_A01G1947	Gh_D01G2207
Gh_A01G1948	Gh_D01G2209
Gh_A01G1949	Gh_D01G2210
Gh_A01G1950	Gh_D01G2211
Gh_A01G1951	Gh_D01G2212
Gh_A01G1953	Gh_D01G2214
Gh_A01G1954	Gh_D12G1924
Gh_A01G1955	Gh_D01G2215
Gh_A01G1956	Gh_D01G2216
Gh_A01G1957	Gh_D01G2217
Gh_A01G1958	Gh_D01G2218
Gh_A01G1959	Gh_D01G2219
Gh_A01G1960	Gh_D01G2220
Gh_A01G1961	Gh_D01G2221
Gh_A01G1962	Gh_D01G2222
Gh_A01G1963	Gh_D01G2223
Gh_A01G1964	Gh_D01G2224
Gh_A01G1965	Gh_D01G2225
Gh_A01G1966	Gh_D01G2226
Gh_A01G1967	Gh_D01G2227
Gh_A01G1968	Gh_D01G2228
Gh_A01G1970	Gh_D01G2230
Gh_A01G1971	Gh_D01G2231
Gh_A01G1972	Gh_D01G2232
Gh_A01G1973	Gh_D01G2233
Gh_A01G1974	Gh_D01G2234
Gh_A01G1975	Gh_D01G2235
Gh_A01G1977	Gh_D01G2237
Gh_A01G1979	Gh_D01G2238
Gh_A01G1980	Gh_D01G2239
Gh_A01G1981	Gh_D01G2240
Gh_A01G1982	Gh_D01G2241
Gh_A01G1983	Gh_D01G2242
Gh_A01G1984	Gh_D01G2243
Gh_A01G1985	Gh_D01G2244
Gh_A01G1986	Gh_D01G2245
Gh_A01G1987	Gh_D01G2247
Gh_A01G1989	Gh_D01G2249
Gh_A01G1990	Gh_D01G2250
Gh_A01G1992	Gh_D01G2252
Gh_A01G1993	Gh_D01G2253
Gh_A01G1994	Gh_D01G2254
Gh_A01G1995	Gh_D01G2255
Gh_A01G1996	Gh_D01G2256
Gh_A01G1997	Gh_D01G2257
Gh_A01G1998	Gh_D01G2258
Gh_A01G1999	Gh_D01G2259
Gh_A01G2002	Gh_D01G0087
Gh_A01G2006	Gh_D01G0122
Gh_A01G2009	Gh_D01G0108
Gh_A01G2010	Gh_D01G0109
Gh_A01G2011	Gh_D01G0110
Gh_A01G2012	Gh_D01G0112
Gh_A01G2013	Gh_D01G0129
Gh_A01G2015	Gh_D01G0132
Gh_A01G2016	Gh_D01G0133
Gh_A01G2017	Gh_D01G0134
Gh_A01G2018	Gh_D01G0135
Gh_A01G2019	Gh_D01G0136
Gh_A01G2020	Gh_D01G0137
Gh_A01G2021	Gh_D01G0138
Gh_A01G2022	Gh_D01G0139
Gh_A01G2023	Gh_D01G0140
Gh_A01G2024	Gh_D01G0141
Gh_A01G2025	Gh_D01G0143
Gh_A01G2027	Gh_D01G0145
Gh_A01G2028	Gh_D01G0146
Gh_A01G2029	Gh_D01G0161
Gh_A01G2030	Gh_D01G0160
Gh_A01G2031	Gh_D01G0159
Gh_A01G2032	Gh_D01G0158
Gh_A01G2033	Gh_D01G0157
Gh_A01G2034	Gh_D01G0156
Gh_A01G2038	Gh_D01G0155
Gh_A01G2039	Gh_D01G0154
Gh_A01G2040	Gh_D01G0153
Gh_A01G2041	Gh_D01G0152
Gh_A01G2042	Gh_D01G0151
Gh_A01G2043	Gh_D01G0150
Gh_A01G2045	Gh_D01G0148
Gh_A01G2046	Gh_D01G0147
Gh_A01G2047	Gh_D01G0162
Gh_A01G2048	Gh_D01G0163
Gh_A01G2049	Gh_D01G0300
Gh_A01G2050	Gh_D01G0299
Gh_A01G2051	Gh_D01G0295
Gh_A01G2052	Gh_D01G0293
Gh_A01G2053	Gh_D01G0292
Gh_A01G2054	Gh_D01G2310
Gh_A01G2055	Gh_D01G0313
Gh_A01G2056	Gh_D01G0314
Gh_A01G2057	Gh_D01G0315
Gh_A01G2058	Gh_D01G0316
Gh_A01G2059	Gh_D01G0317
Gh_A01G2062	Gh_D01G0393
Gh_A01G2063	Gh_D01G0513
Gh_A01G2064	Gh_D01G0514
Gh_A01G2066	Gh_D01G0773
Gh_A01G2067	Gh_D01G0786
Gh_A01G2068	Gh_D01G0785
Gh_A01G2069	Gh_D01G0836
Gh_A01G2070	Gh_D01G1066
Gh_A01G2071	Gh_D01G1100
Gh_A01G2073	Gh_D01G1119
Gh_A01G2074	Gh_D01G1131
Gh_A01G2076	Gh_D01G1104
Gh_A01G2077	Gh_D01G1121
Gh_A01G2079	Gh_D01G1147
Gh_A01G2080	Gh_D01G1146
Gh_A01G2081	Gh_D01G1145
Gh_A01G2082	Gh_D01G1144
Gh_A01G2083	Gh_D01G1140
Gh_A01G2084	Gh_D01G1141
Gh_A01G2085	Gh_D01G1142
Gh_A01G2086	Gh_D01G1183
Gh_A01G2087	Gh_D03G1726
Gh_A01G2090	Gh_D01G1223
Gh_A01G2093	Gh_D01G1224
Gh_A01G2094	Gh_D01G1227
Gh_A01G2095	Gh_D01G1229
Gh_A01G2097	Gh_D01G1233
Gh_A01G2098	Gh_D01G1236
Gh_A01G2099	Gh_D01G1237
Gh_A01G2100	Gh_D01G1242
Gh_A01G2101	Gh_D01G1284
Gh_A01G2102	Gh_D01G1269
Gh_A01G2113	Gh_D01G2372
Gh_A01G2114	Gh_D01G1353
Gh_A01G2115	Gh_D01G1352
Gh_A01G2116	Gh_D01G1467
Gh_A01G2118	Gh_D01G1365
Gh_A01G2119	Gh_D01G1363
Gh_A01G2120	Gh_D01G1591
Gh_A01G2121	Gh_D01G1589
Gh_A01G2122	Gh_D01G1588
Gh_A01G2123	Gh_D01G1587
Gh_A01G2124	Gh_D01G1586
Gh_A01G2126	Gh_D01G1585
Gh_A01G2127	Gh_D01G1394
Gh_A01G2128	Gh_D01G1512
Gh_A01G2129	Gh_D01G1511
Gh_A01G2131	Gh_D01G1558
Gh_A01G2133	Gh_D09G0156
Gh_A01G2134	Gh_D01G1743
Gh_A01G2135	Gh_D01G1742
Gh_A01G2136	Gh_D01G1741
Gh_A01G2137	Gh_D01G1940
Gh_A01G2138	Gh_D01G1939
Gh_A01G2139	Gh_D01G1938
Gh_A01G2140	Gh_D01G1937
Gh_A01G2143	Gh_D01G2113
Gh_A01G2144	Gh_D01G2114
Gh_A01G2145	Gh_D01G2115
Gh_A01G2146	Gh_D01G2116
Gh_A01G2147	Gh_D01G2118
Gh_A01G2149	Gh_D01G2119
Gh_A01G2150	Gh_D01G2120
Gh_A01G2151	Gh_D01G2121
Gh_A01G2152	Gh_D01G2122
Gh_A01G2153	Gh_D01G2123
Gh_A01G2155	Gh_D01G2378
Gh_A01G2156	Gh_D01G2379
Gh_A01G2157	Gh_D01G2380
Gh_A01G2158	Gh_D01G2381
Gh_A01G2160	Gh_D01G2383
Gh_A02G0001	Gh_D02G0015
Gh_A02G0002	Gh_D02G0016
Gh_A02G0003	Gh_D02G0017
Gh_A02G0004	Gh_D02G0018
Gh_A02G0005	Gh_D02G0019
Gh_A02G0007	Gh_D02G0020
Gh_A02G0008	Gh_D02G0021
Gh_A02G0009	Gh_D02G0022
Gh_A02G0010	Gh_D02G0023
Gh_A02G0012	Gh_D02G0025
Gh_A02G0013	Gh_D02G0026
Gh_A02G0014	Gh_D02G0027
Gh_A02G0015	Gh_D02G0028
Gh_A02G0016	Gh_D02G0029
Gh_A02G0018	Gh_D02G0032
Gh_A02G0019	Gh_D02G0033
Gh_A02G0020	Gh_D02G0034
Gh_A02G0021	Gh_D02G0035
Gh_A02G0022	Gh_D02G0036
Gh_A02G0024	Gh_D02G0038
Gh_A02G0025	Gh_D02G0039
Gh_A02G0026	Gh_D02G0040
Gh_A02G0028	Gh_D02G0042
Gh_A02G0029	Gh_D02G0043
Gh_A02G0030	Gh_D02G0044
Gh_A02G0031	Gh_D02G0045
Gh_A02G0032	Gh_D02G0046
Gh_A02G0033	Gh_D02G0047
Gh_A02G0034	Gh_D02G0048
Gh_A02G0036	Gh_D02G0049
Gh_A02G0037	Gh_D02G0050
Gh_A02G0038	Gh_D02G0051
Gh_A02G0039	Gh_D02G0052
Gh_A02G0041	Gh_D02G0054
Gh_A02G0043	Gh_D02G0056
Gh_A02G0044	Gh_D02G0057
Gh_A02G0045	Gh_D02G0058
Gh_A02G0046	Gh_D02G0059
Gh_A02G0047	Gh_D02G0060
Gh_A02G0049	Gh_D02G0062
Gh_A02G0050	Gh_D02G0063
Gh_A02G0051	Gh_D02G0064
Gh_A02G0052	Gh_D02G0065
Gh_A02G0053	Gh_D02G0066
Gh_A02G0054	Gh_D02G0068
Gh_A02G0055	Gh_D02G0069
Gh_A02G0056	Gh_D02G0070
Gh_A02G0057	Gh_D02G0071
Gh_A02G0063	Gh_D02G0075
Gh_A02G0064	Gh_D02G0076
Gh_A02G0065	Gh_D02G0077
Gh_A02G0066	Gh_D02G0078
Gh_A02G0067	Gh_D02G0080
Gh_A02G0068	Gh_D02G0082
Gh_A02G0070	Gh_D02G0085
Gh_A02G0072	Gh_D02G0087
Gh_A02G0073	Gh_D02G0088
Gh_A02G0074	Gh_D02G0089
Gh_A02G0075	Gh_D02G0093
Gh_A02G0076	Gh_D02G0095
Gh_A02G0077	Gh_D02G0096
Gh_A02G0078	Gh_D02G0101
Gh_A02G0080	Gh_D02G0105
Gh_A02G0083	Gh_D02G0109
Gh_A02G0084	Gh_D02G0107
Gh_A02G0089	Gh_D02G0113
Gh_A02G0092	Gh_D02G0114
Gh_A02G0094	Gh_D02G0115
Gh_A02G0095	Gh_D02G0116
Gh_A02G0096	Gh_D02G0117
Gh_A02G0097	Gh_D02G0118
Gh_A02G0098	Gh_D02G0119
Gh_A02G0099	Gh_D02G0120
Gh_A02G0100	Gh_D02G0121
Gh_A02G0101	Gh_D02G0125
Gh_A02G0102	Gh_D02G0126
Gh_A02G0103	Gh_D02G0132
Gh_A02G0105	Gh_D02G0141
Gh_A02G0109	Gh_D02G0142
Gh_A02G0110	Gh_D02G0143
Gh_A02G0111	Gh_D02G0146
Gh_A02G0112	Gh_D02G0147
Gh_A02G0113	Gh_D02G0148
Gh_A02G0114	Gh_D02G0149
Gh_A02G0115	Gh_D02G0150
Gh_A02G0116	Gh_D02G0151
Gh_A02G0118	Gh_D02G0152
Gh_A02G0119	Gh_D02G0153
Gh_A02G0121	Gh_D02G0155
Gh_A02G0122	Gh_D02G0156
Gh_A02G0123	Gh_D02G0157
Gh_A02G0125	Gh_D02G0158
Gh_A02G0126	Gh_D02G0159
Gh_A02G0130	Gh_D02G0163
Gh_A02G0131	Gh_D02G0164
Gh_A02G0132	Gh_D02G0165
Gh_A02G0133	Gh_D02G0166
Gh_A02G0135	Gh_D02G0170
Gh_A02G0136	Gh_D02G0174
Gh_A02G0137	Gh_D02G0176
Gh_A02G0138	Gh_D02G0178
Gh_A02G0140	Gh_D02G0180
Gh_A02G0142	Gh_D02G0181
Gh_A02G0143	Gh_D02G0182
Gh_A02G0147	Gh_D02G0184
Gh_A02G0148	Gh_D02G0185
Gh_A02G0149	Gh_D02G0186
Gh_A02G0150	Gh_D02G0187
Gh_A02G0151	Gh_D02G0188
Gh_A02G0152	Gh_D02G0189
Gh_A02G0153	Gh_D02G0190
Gh_A02G0154	Gh_D02G0191
Gh_A02G0155	Gh_D02G0192
Gh_A02G0156	Gh_D02G0193
Gh_A02G0157	Gh_D02G0194
Gh_A02G0158	Gh_D02G0195
Gh_A02G0160	Gh_D02G0202
Gh_A02G0162	Gh_D02G0203
Gh_A02G0163	Gh_D02G0204
Gh_A02G0164	Gh_D02G0205
Gh_A02G0165	Gh_D02G0206
Gh_A02G0167	Gh_D02G0208
Gh_A02G0168	Gh_D02G0209
Gh_A02G0170	Gh_D02G0213
Gh_A02G0171	Gh_D01G1494
Gh_A02G0172	Gh_D02G0216
Gh_A02G0173	Gh_D02G0219
Gh_A02G0174	Gh_D02G0238
Gh_A02G0175	Gh_D02G0239
Gh_A02G0176	Gh_D02G0240
Gh_A02G0177	Gh_D08G0785
Gh_A02G0178	Gh_D02G0241
Gh_A02G0179	Gh_D02G0243
Gh_A02G0180	Gh_D02G0244
Gh_A02G0181	Gh_D02G0245
Gh_A02G0182	Gh_D02G0246
Gh_A02G0183	Gh_D02G0247
Gh_A02G0185	Gh_D02G0248
Gh_A02G0186	Gh_D02G0249
Gh_A02G0187	Gh_D02G0250
Gh_A02G0188	Gh_D02G0251
Gh_A02G0189	Gh_D02G0252
Gh_A02G0190	Gh_D02G0253
Gh_A02G0191	Gh_D02G0254
Gh_A02G0192	Gh_D02G0255
Gh_A02G0193	Gh_D02G0256
Gh_A02G0196	Gh_D02G0259
Gh_A02G0199	Gh_D02G0260
Gh_A02G0200	Gh_D02G0262
Gh_A02G0201	Gh_D02G0263
Gh_A02G0202	Gh_D02G0264
Gh_A02G0205	Gh_D02G0270
Gh_A02G0206	Gh_D02G0271
Gh_A02G0207	Gh_D02G0272
Gh_A02G0208	Gh_D02G0273
Gh_A02G0209	Gh_D02G0275
Gh_A02G0210	Gh_D02G2385
Gh_A02G0211	Gh_D02G2384
Gh_A02G0214	Gh_D02G0281
Gh_A02G0215	Gh_D02G0280
Gh_A02G0217	Gh_D02G0283
Gh_A02G0218	Gh_D02G0284
Gh_A02G0219	Gh_D02G0286
Gh_A02G0220	Gh_D02G2387
Gh_A02G0222	Gh_D02G0289
Gh_A02G0226	Gh_D02G0290
Gh_A02G0227	Gh_D02G0291
Gh_A02G0229	Gh_D02G0294
Gh_A02G0230	Gh_D02G0295
Gh_A02G0231	Gh_D02G0297
Gh_A02G0233	Gh_D02G0300
Gh_A02G0234	Gh_D02G0302
Gh_A02G0235	Gh_D02G0303
Gh_A02G0236	Gh_D02G0304
Gh_A02G0237	Gh_D02G0306
Gh_A02G0238	Gh_D02G0307
Gh_A02G0239	Gh_D02G0308
Gh_A02G0240	Gh_D02G0309
Gh_A02G0241	Gh_D02G0310
Gh_A02G0242	Gh_D02G0311
Gh_A02G0243	Gh_D02G0312
Gh_A02G0244	Gh_D05G3305
Gh_A02G0245	Gh_D02G0313
Gh_A02G0246	Gh_D02G0314
Gh_A02G0247	Gh_D02G0315
Gh_A02G0256	Gh_D02G0321
Gh_A02G0258	Gh_D02G0326
Gh_A02G0259	Gh_D02G0328
Gh_A02G0260	Gh_D02G0329
Gh_A02G0263	Gh_D02G0331
Gh_A02G0265	Gh_D02G0332
Gh_A02G0266	Gh_D02G0333
Gh_A02G0267	Gh_D02G0334
Gh_A02G0268	Gh_D05G2670
Gh_A02G0269	Gh_D02G0337
Gh_A02G0275	Gh_D02G0339
Gh_A02G0276	Gh_D02G0341
Gh_A02G0277	Gh_D02G0342
Gh_A02G0278	Gh_D02G0343
Gh_A02G0279	Gh_D02G0344
Gh_A02G0280	Gh_D02G0345
Gh_A02G0281	Gh_D02G0346
Gh_A02G0282	Gh_D02G0347
Gh_A02G0283	Gh_D02G0348
Gh_A02G0284	Gh_D02G0349
Gh_A02G0285	Gh_D02G0350
Gh_A02G0286	Gh_D02G0351
Gh_A02G0287	Gh_D02G0352
Gh_A02G0288	Gh_D02G0353
Gh_A02G0289	Gh_D02G0354
Gh_A02G0290	Gh_D02G0355
Gh_A02G0291	Gh_D02G0356
Gh_A02G0292	Gh_D02G0357
Gh_A02G0294	Gh_D02G0358
Gh_A02G0295	Gh_D02G0359
Gh_A02G0296	Gh_D02G0360
Gh_A02G0297	Gh_D02G0361
Gh_A02G0298	Gh_D02G0362
Gh_A02G0299	Gh_D02G0363
Gh_A02G0300	Gh_D02G0364
Gh_A02G0301	Gh_D02G0365
Gh_A02G0302	Gh_D02G0366
Gh_A02G0303	Gh_D02G0369
Gh_A02G0305	Gh_D02G0370
Gh_A02G0306	Gh_D02G0371
Gh_A02G0307	Gh_D02G0372
Gh_A02G0309	Gh_D02G0374
Gh_A02G0311	Gh_D02G0375
Gh_A02G0312	Gh_D02G0376
Gh_A02G0313	Gh_D02G0377
Gh_A02G0314	Gh_D02G0378
Gh_A02G0316	Gh_D02G0380
Gh_A02G0317	Gh_D02G0381
Gh_A02G0318	Gh_D02G0382
Gh_A02G0319	Gh_D02G0383
Gh_A02G0320	Gh_D02G0384
Gh_A02G0321	Gh_D02G0386
Gh_A02G0322	Gh_D02G0387
Gh_A02G0323	Gh_D02G0388
Gh_A02G0324	Gh_D02G0389
Gh_A02G0326	Gh_D02G0391
Gh_A02G0328	Gh_D02G0393
Gh_A02G0329	Gh_D02G0395
Gh_A02G0330	Gh_D02G0396
Gh_A02G0331	Gh_D02G0397
Gh_A02G0332	Gh_D02G0398
Gh_A02G0333	Gh_D02G0399
Gh_A02G0334	Gh_D02G0400
Gh_A02G0335	Gh_D02G0401
Gh_A02G0338	Gh_D02G0403
Gh_A02G0339	Gh_D02G0404
Gh_A02G0340	Gh_D02G0405
Gh_A02G0341	Gh_D02G2389
Gh_A02G0342	Gh_D02G2390
Gh_A02G0343	Gh_D02G0406
Gh_A02G0344	Gh_D10G1507
Gh_A02G0345	Gh_D02G0408
Gh_A02G0346	Gh_D02G0409
Gh_A02G0349	Gh_D02G0411
Gh_A02G0350	Gh_D03G0880
Gh_A02G0351	Gh_D03G0879
Gh_A02G0352	Gh_D02G0412
Gh_A02G0353	Gh_D02G0413
Gh_A02G0354	Gh_D02G0414
Gh_A02G0357	Gh_D02G0416
Gh_A02G0358	Gh_D02G0417
Gh_A02G0359	Gh_D02G0418
Gh_A02G0360	Gh_D02G0419
Gh_A02G0362	Gh_D02G0420
Gh_A02G0363	Gh_D02G0421
Gh_A02G0365	Gh_D02G0423
Gh_A02G0372	Gh_D02G0425
Gh_A02G0373	Gh_D02G0426
Gh_A02G0374	Gh_D02G0427
Gh_A02G0375	Gh_D02G0428
Gh_A02G0376	Gh_D02G0429
Gh_A02G0379	Gh_D02G0432
Gh_A02G0382	Gh_D02G0434
Gh_A02G0383	Gh_D02G0435
Gh_A02G0384	Gh_D02G0436
Gh_A02G0385	Gh_D02G0437
Gh_A02G0386	Gh_D02G0438
Gh_A02G0387	Gh_D02G0439
Gh_A02G0388	Gh_D02G0440
Gh_A02G0389	Gh_D02G0442
Gh_A02G0390	Gh_D02G0443
Gh_A02G0391	Gh_D02G0444
Gh_A02G0392	Gh_D02G0445
Gh_A02G0393	Gh_D02G0446
Gh_A02G0394	Gh_D02G0447
Gh_A02G0395	Gh_D02G0448
Gh_A02G0397	Gh_D02G0449
Gh_A02G0398	Gh_D02G0450
Gh_A02G0401	Gh_D02G0454
Gh_A02G0402	Gh_D02G0455
Gh_A02G0403	Gh_D02G0456
Gh_A02G0405	Gh_D02G0458
Gh_A02G0406	Gh_D02G0459
Gh_A02G0407	Gh_D02G0460
Gh_A02G0408	Gh_D02G0461
Gh_A02G0410	Gh_D02G0463
Gh_A02G0411	Gh_D02G0464
Gh_A02G0412	Gh_D02G0465
Gh_A02G0413	Gh_D02G0466
Gh_A02G0414	Gh_D02G0467
Gh_A02G0415	Gh_D02G0468
Gh_A02G0416	Gh_D02G0469
Gh_A02G0417	Gh_D02G0470
Gh_A02G0418	Gh_D02G0471
[truncated: 23,442 more rows]
