# Supplementary material for: Profiling of H3K4me3 and H3K27me3 and Their Roles in Gene Subfunctionalization in Allotetraploid Cotton
Source: Front Plant Sci. 2021 Dec 15;12:761059. doi: 10.3389/fpls.2021.761059 (PMC8714964; doi:10.3389/fpls.2021.761059)
Supplement: Supplementary Table 4 — The expression levels and fold changes of differentially expressed homeologous gene pairs (in a separate Excel file). [file Table_4.XLSX]

## Sheet: TM1-limma-DvsA
A homeologs	D homeologs	logFC	P.Value	adj.P.Val	A-FPKM-rep1	A-FPKM-rep2	A-FPKM-rep3	D-FPKM-rep1	D-FPKM-rep2	D-FPKM-rep3	significant(D vs A)	group
Gh_A01G0003	Gh_D01G0001	3.19956	2.82646e-07	7.73366e-06	0	0	0	2.52671	3.69992	4.35471	up	A<D
Gh_A01G0004	Gh_D01G0002	0.0500614	0.760272	0.81379	18.6838	15.5594	21.6218	15.7486	18.9375	23.178	unchanged	A=D
Gh_A01G0005	Gh_D01G0003	-1.64683	1.81669e-06	2.86726e-05	43.9282	41.4617	48.4379	13.7898	12.2087	15.8666	down	A>D
Gh_A01G0006	Gh_D01G0005	1.08837	9.56398e-05	0.000532565	4.55	4.76396	4.93723	11.3618	11.2522	9.1288	up	A<D
Gh_A01G0007	Gh_D01G0006	0.168986	0.267868	0.348299	24.4996	21.9924	20.6701	27.3007	24.8656	23.2	unchanged	A=D
Gh_A01G0008	Gh_D01G0007	-0.297186	0.0434941	0.0764849	3.35415	3.8743	3.19589	2.77521	2.60422	2.81852	unchanged	A=D
Gh_A01G0009	Gh_D01G0008	0.00264144	0.984889	0.989085	3.62721	3.01133	4.0366	3.97846	3.1877	3.45872	unchanged	A=D
Gh_A01G0010	Gh_D01G0009	0.167375	0.665898	0.734131	1.337	3.40276	1.31855	1.90226	3.12817	1.57034	unchanged	A=D
Gh_A01G0011	Gh_D01G0010	0.340946	0.389309	0.47497	1.2221	1.83243	0.568778	1.66431	2.20311	0.934544	unchanged	A=D
Gh_A01G0015	Gh_D01G0014	2.76066	4.8176e-07	1.10296e-05	0.234921	0.108002	0.273063	4.29558	3.78344	3.3264	up	A<D
Gh_A01G0016	Gh_D01G0015	-0.236281	0.219554	0.295421	4.61354	5.0357	3.59909	3.79912	3.93328	3.21998	unchanged	A=D
Gh_A01G0017	Gh_D01G0016	0.552925	0.00327059	0.00885792	22.841	21.5394	21.0159	33.2592	33.5214	29.4944	unchanged	A=D
Gh_A01G0018	Gh_D01G0017	0.951374	0.000213578	0.000999508	3.26973	2.42576	2.94189	5.45413	5.48962	6.8688	unchanged	A=D
Gh_A01G0019	Gh_D01G0018	0.686645	0.00018707	0.000898081	544.327	525.687	597.422	871.549	847.885	954.657	unchanged	A=D
Gh_A01G0023	Gh_D01G0022	-0.757277	0.000590117	0.00222986	38.355	41.2322	35.6244	23.5503	22.3973	21.3746	unchanged	A=D
Gh_A01G0024	Gh_D01G0023	-0.110335	0.42017	0.505408	6.63097	6.40567	6.27121	6.63296	5.71652	5.43142	unchanged	A=D
Gh_A01G0025	Gh_D01G0024	0.837691	0.00679947	0.0163171	0.786627	0.766656	0.601796	1.99498	1.88058	1.07208	unchanged	A=D
Gh_A01G0027	Gh_D01G0026	-0.700718	0.00450862	0.0115798	9.20278	7.79624	9.57502	5.27226	6.32198	4.31768	unchanged	A=D
Gh_A01G0030	Gh_D01G0029	1.28226	1.07613e-05	0.000100764	0.235576	0.185694	0.186883	0.993603	0.988384	1.32817	up	A<D
Gh_A01G0032	Gh_D01G0031	0.517765	0.00216799	0.00636787	64.7605	66.7301	60.8651	90.3109	91.4728	92.9602	unchanged	A=D
Gh_A01G0033	Gh_D01G0033	-0.697229	0.00172066	0.0052677	3.94972	3.42077	3.34198	2.31011	1.68941	2.12736	unchanged	A=D
Gh_A01G0034	Gh_D01G0034	3.1259	2.18452e-08	1.47992e-06	0.087216	0.092483	0.021343	3.52681	3.98227	4.02359	up	A<D
Gh_A01G0035	Gh_D01G0035	0.41041	0.0107288	0.0237992	5.47847	5.46344	6.65503	7.71756	8.50328	7.43071	unchanged	A=D
Gh_A01G0037	Gh_D01G0037	0.00460736	0.985999	0.989764	10.9066	11.8607	7.27517	10.9584	11.1251	7.72072	unchanged	A=D
Gh_A01G0040	Gh_D01G0040	0.231824	0.171449	0.241104	5.39361	5.81749	4.66244	6.29679	6.85853	5.62376	unchanged	A=D
Gh_A01G0041	Gh_D01G0041	0.548001	0.0442018	0.0775239	2.71379	1.45609	2.28135	3.82805	3.30996	2.67767	unchanged	A=D
Gh_A01G0043	Gh_D01G0043	-2.178	0.000183606	0.00088492	8.23874	8.97483	6.88169	1.64435	2.15089	0.763813	down	A>D
Gh_A01G0048	Gh_D01G0049	-0.460115	0.00811439	0.0188788	4.0801	4.58118	5.05723	2.95635	3.60578	3.02371	unchanged	A=D
Gh_A01G0050	Gh_D01G0051	-0.180017	0.579271	0.656662	5.13525	6.37168	2.95777	4.23581	4.91777	3.0744	unchanged	A=D
Gh_A01G0054	Gh_D01G0054	0.391094	0.0109473	0.0241904	23.2743	25.5848	30.7657	34.7844	33.0847	35.9133	unchanged	A=D
Gh_A01G0056	Gh_D01G0056	3.45177	7.73798e-07	1.57387e-05	0.22952	0.097801	0.103413	6.69562	6.49454	4.29352	up	A<D
Gh_A01G0057	Gh_D01G0057	0.748448	0.0471424	0.0819832	1.55617	1.65868	0.566651	2.29057	2.61213	1.92378	unchanged	A=D
Gh_A01G0058	Gh_D01G0058	0.109141	0.475461	0.559945	2.86732	3.03734	2.27601	2.85057	3.07744	2.91408	unchanged	A=D
Gh_A01G0060	Gh_D01G0059	-0.437952	0.00685303	0.0164221	6.85713	6.57107	6.29745	4.94237	4.72267	4.5113	unchanged	A=D
Gh_A01G0061	Gh_D01G0060	0.649463	0.00478418	0.0121871	5.74329	4.09079	5.4819	8.16009	6.85262	9.6279	unchanged	A=D
Gh_A01G0063	Gh_D01G0063	0.0330023	0.845535	0.882041	10.4831	11.4885	10.1433	10.7898	12.8919	9.31591	unchanged	A=D
Gh_A01G0064	Gh_D01G0064	-0.360787	0.0803705	0.128424	1.25484	0.699416	1.21369	0.75319	0.760331	0.610462	unchanged	A=D
Gh_A01G0065	Gh_D01G0065	-0.0380379	0.911906	0.933586	1.81497	2.14509	1.03581	1.84833	2.14502	0.891949	unchanged	A=D
Gh_A01G0068	Gh_D01G0068	0.512347	0.122875	0.182569	22.7538	30.6683	14.5209	29.7188	36.0509	27.7036	unchanged	A=D
Gh_A01G0069	Gh_D01G0069	0.210457	0.12848	0.189551	17.3402	15.1298	15.138	18.6913	18.6034	17.6891	unchanged	A=D
Gh_A01G0072	Gh_D01G0072	0.96755	0.000286759	0.00125633	10.8316	11.4077	16.133	24.1905	23.22	27.5813	unchanged	A=D
Gh_A01G0074	Gh_D01G0074	2.04278	2.29579e-07	6.68982e-06	84.7021	76.9894	86.7082	353.118	316.079	354.528	up	A<D
Gh_A01G0075	Gh_D01G0075	0.484966	0.010156	0.0227398	9.78825	9.32163	8.74696	14.0504	13.6828	11.6961	unchanged	A=D
Gh_A01G0076	Gh_D01G0076	0.0869577	0.578943	0.656371	12.6522	12.546	13.4174	12.1955	11.6894	17.785	unchanged	A=D
Gh_A01G0077	Gh_D01G0077	-0.473752	0.00458077	0.0117307	47.9883	52.946	51.9678	36.2063	38.733	34.4255	unchanged	A=D
Gh_A01G0078	Gh_D01G0079	-4.08763	2.11171e-09	4.12062e-07	6.92435	5.98933	7.46283	0	0	0	down	A>D
Gh_A01G0079	Gh_D01G0080	-0.419104	0.0311965	0.0578935	53.5423	53.0754	55.1131	45.7259	41.8872	33.5436	unchanged	A=D
Gh_A01G0080	Gh_D01G0081	0.463554	0.10889	0.165317	0.94008	0.549235	0.871798	0.827978	1.0268	2.04864	unchanged	A=D
Gh_A01G0081	Gh_D01G0082	2.11054	3.62361e-07	9.20268e-06	0.474225	0.486186	0.361755	3.34983	3.1797	3.34494	up	A<D
Gh_A01G0082	Gh_D01G0083	-0.865707	0.00397891	0.0104276	3.21139	1.7455	2.20436	0.923607	1.2333	1.10023	unchanged	A=D
Gh_A01G0083	Gh_D01G0084	0.0411664	0.920406	0.940207	1.4269	0.372186	1.65231	1.73394	0.770222	0.844739	unchanged	A=D
Gh_A01G0085	Gh_D13G0443	1.28052	0.000180463	0.000873893	0.395452	0.45233	0.694571	1.74873	2.27101	1.505	up	A<D
Gh_A01G0089	Gh_D01G0085	0.062034	0.540942	0.621372	10.0053	10.4625	11.0885	10.49	11.1523	11.2187	unchanged	A=D
Gh_A01G0095	Gh_D01G0089	1.88466	6.64762e-07	1.40365e-05	5.9021	5.70433	5.23647	21.749	21.3912	22.1696	up	A<D
Gh_A01G0096	Gh_D01G0090	-0.857344	0.000131953	0.000684986	6.38656	6.32627	6.60202	3.72281	3.02112	3.34157	unchanged	A=D
Gh_A01G0098	Gh_D01G0093	1.49613	4.03199e-05	0.00027154	0.205591	0.273042	0.188016	1.81724	1.15171	1.26491	up	A<D
Gh_A01G0099	Gh_D01G0095	6.31797	3.26833e-10	1.45428e-07	0.31102	0.339864	0.19446	54.2857	52.1712	60.2443	up	A<D
Gh_A01G0103	Gh_D01G0099	0.5535	0.00479681	0.0122142	54.9667	52.0668	45.9401	76.7485	76.3049	70.7479	unchanged	A=D
Gh_A01G0104	Gh_D01G0100	-0.280881	0.137275	0.20011	6.15848	7.69208	5.96593	5.57523	5.84054	4.58758	unchanged	A=D
Gh_A01G0105	Gh_D01G0101	0.211576	0.218389	0.294177	7.32039	6.46203	5.70347	8.45796	7.25501	6.93769	unchanged	A=D
Gh_A01G0106	Gh_D01G0102	-0.806918	0.00923818	0.0210018	1.73798	1.70681	1.07264	0.74067	0.843487	0.441556	unchanged	A=D
Gh_A01G0107	Gh_D01G0103	-0.213053	0.109274	0.165833	33.3256	34.3609	41.3938	29.8634	28.1803	35.5615	unchanged	A=D
Gh_A01G0108	Gh_D01G0104	0.353487	0.0176406	0.0359841	2.23479	2.38932	2.68037	3.3092	2.7663	3.60095	unchanged	A=D
Gh_A01G0109	Gh_D01G0106	0.452018	0.0204009	0.0405438	8.85403	7.65593	7.29077	12.2498	10.8303	9.84335	unchanged	A=D
Gh_A01G0110	Gh_D01G0107	0.0655639	0.542372	0.622664	65.5697	65.064	73.57	65.4596	68.431	79.4711	unchanged	A=D
Gh_A01G0114	Gh_D01G0116	0.233656	0.111276	0.168397	11.2631	11.1015	13.3241	13.71	15.5111	12.7909	unchanged	A=D
Gh_A01G0116	Gh_D01G0164	0.175021	0.185632	0.257679	7.48911	7.76068	7.83445	8.77321	9.41174	7.99067	unchanged	A=D
Gh_A01G0118	Gh_D01G0166	0.767245	0.00115205	0.0038071	3.24411	3.04055	3.18104	6.16246	4.45072	6.5405	unchanged	A=D
Gh_A01G0120	Gh_D01G0168	1.37455	0.00136954	0.00437106	0.128121	0.041511	0.523495	0.947007	1.05156	1.61878	up	A<D
Gh_A01G0122	Gh_D01G0170	0.839283	0.0355081	0.0645464	0.166876	0.237806	0.882163	1.13142	0.599596	1.37263	unchanged	A=D
Gh_A01G0127	Gh_D06G0585	1.57704	0.0111917	0.0246475	0.385712	0	0.224882	2.62864	1.61344	0.498832	up	A<D
Gh_A01G0130	Gh_D01G0176	0.24755	0.295293	0.377787	1.70945	1.8159	1.33983	2.37157	2.3061	1.40403	unchanged	A=D
Gh_A01G0133	Gh_D01G0178	0.369652	0.205076	0.279421	4.10571	3.65123	2.10433	4.81412	4.42629	3.50634	unchanged	A=D
Gh_A01G0138	Gh_D01G0182	0.457796	0.0193595	0.0387928	38.0583	37.1623	31.9955	52.5262	50.6985	43.9597	unchanged	A=D
Gh_A01G0139	Gh_D01G0183	0.215465	0.0693274	0.11343	99.8959	99.409	111.956	124.057	116.463	119.305	unchanged	A=D
Gh_A01G0140	Gh_D01G0185	0.895157	0.00945786	0.0214138	0.408392	0.617571	1.20623	2.10544	1.50368	1.40002	unchanged	A=D
Gh_A01G0141	Gh_D01G0186	0.0825453	0.728321	0.786587	6.83606	6.63586	3.93998	5.85708	6.22721	5.8776	unchanged	A=D
Gh_A01G0143	Gh_D01G0188	-1.62681	1.71068e-05	0.000142263	1.467	1.00718	1.4187	0.10168	0.07104	0.232647	down	A>D
Gh_A01G0145	Gh_D01G0190	0.0354624	0.840421	0.878093	5.75399	5.2727	4.7749	6.44594	5.21756	4.60449	unchanged	A=D
Gh_A01G0146	Gh_D01G0191	1.20767	0.017037	0.0349737	1.91801	2.83705	1.07689	5.00931	7.07881	3.0147	up	A<D
Gh_A01G0150	Gh_D01G0193	-0.354421	0.0890443	0.139829	6.19795	5.86117	4.61592	4.3375	4.7392	3.61839	unchanged	A=D
Gh_A01G0151	Gh_D01G0194	0.258733	0.054716	0.0929044	8.01516	7.04921	9.09462	8.94903	9.48329	10.5266	unchanged	A=D
Gh_A01G0152	Gh_D01G0195	0.103797	0.652506	0.722923	5.67372	6.16658	4.49547	6.07653	7.16305	4.49722	unchanged	A=D
Gh_A01G0153	Gh_D01G0196	1.47262	0.000106295	0.000577873	0.541343	0.537362	0.695151	2.98432	2.47957	1.78093	up	A<D
Gh_A01G0155	Gh_D01G0198	0.174079	0.537672	0.618574	0.657233	1.26374	1.38274	0.952218	0.965161	2.03641	unchanged	A=D
Gh_A01G0157	Gh_D01G0200	0.426195	0.00314748	0.00858208	6.14728	6.00219	6.30986	8.40666	7.85421	8.91249	unchanged	A=D
Gh_A01G0159	Gh_D01G0201	-0.21091	0.0804226	0.128496	8.78279	8.94447	10.0111	8.25504	7.69875	7.72095	unchanged	A=D
Gh_A01G0161	Gh_D01G0208	-0.279487	0.0761932	0.122795	11.6956	12.8837	10.2837	9.61805	8.75357	9.94891	unchanged	A=D
Gh_A01G0163	Gh_D01G0210	0.166885	0.139632	0.203054	84.0678	77.2774	90.0065	91.6134	88.2838	101.316	unchanged	A=D
Gh_A01G0164	Gh_D01G0211	-0.809095	0.0122853	0.0266462	5.75488	5.88551	3.76578	2.79904	3.28446	2.09214	unchanged	A=D
Gh_A01G0165	Gh_D01G0212	-0.850787	0.000642842	0.00238774	1.17708	1.12111	0.826981	0.437645	0.324233	0.394816	unchanged	A=D
Gh_A01G0166	Gh_D01G0213	-0.141042	0.68151	0.747133	9.93475	11.327	5.74282	8.73059	9.79433	5.49896	unchanged	A=D
Gh_A01G0167	Gh_D01G0215	0.786981	0.000925757	0.0031996	7.90642	7.41494	6.21736	12.3642	13.2392	12.1934	unchanged	A=D
Gh_A01G0168	Gh_D01G0216	0.124853	0.385521	0.471189	6.69373	7.27844	6.14963	7.69233	7.51279	6.75286	unchanged	A=D
Gh_A01G0169	Gh_D01G0217	0.419219	0.0175868	0.0359134	3.18037	3.58651	3.54966	5.46621	4.48118	4.27646	unchanged	A=D
Gh_A01G0170	Gh_D01G0218	-0.395929	0.0418985	0.0740615	17.8434	13.3012	14.7665	12.6406	9.66313	12.1297	unchanged	A=D
Gh_A01G0172	Gh_D01G0220	0.340801	0.532085	0.613728	1.46646	2.9148	0.856326	1.93555	4.36336	1.01571	unchanged	A=D
Gh_A01G0175	Gh_D01G0223	1.54221	3.07852e-05	0.000221026	3.49456	3.33257	2.69713	10.0066	11.1065	8.91545	up	A<D
Gh_A01G0176	Gh_D01G0224	-1.23449	0.000284672	0.00124893	3.23311	3.71659	4.49832	1.47111	1.66161	1.00563	down	A>D
Gh_A01G0178	Gh_D01G0226	0.239964	0.134423	0.196692	6.93212	7.61912	6.31094	9.20464	7.75364	7.82424	unchanged	A=D
Gh_A01G0179	Gh_D01G0227	-0.421997	0.00628008	0.0152378	9.37152	10.2064	10.7253	7.15325	6.65931	8.47917	unchanged	A=D
Gh_A01G0181	Gh_D01G0229	0.138771	0.259179	0.338846	32.461	29.5635	37.8343	35.8431	33.5042	40.0407	unchanged	A=D
Gh_A01G0183	Gh_D01G0231	0.549744	0.00250612	0.00712431	48.9957	46.9613	48.0686	70.9939	74.9378	65.0195	unchanged	A=D
Gh_A01G0185	Gh_D01G0234	-0.451511	0.0041063	0.0107035	115.096	105.105	127.132	80.2856	78.3198	94.1997	unchanged	A=D
Gh_A01G0186	Gh_D01G0235	-2.34378	6.10003e-05	0.000372752	2.55385	2.83804	1.27459	0.078088	0.147878	0.016134	down	A>D
Gh_A01G0189	Gh_D01G2263	3.76205	4.00552e-06	4.96319e-05	1.54449	1.29689	0.819068	23.4949	27.7984	15.0321	up	A<D
Gh_A01G0192	Gh_D01G2266	1.0511	0.00685124	0.0164199	2.20276	2.08596	1.72236	4.53418	6.74557	3.07709	up	A<D
Gh_A01G0193	Gh_D01G2267	3.43954	2.97683e-08	1.75432e-06	0.69153	0.882821	0.660514	12.9416	11.8989	11.6934	up	A<D
Gh_A01G0194	Gh_D01G2269	-1.47626	2.65748e-06	3.70737e-05	77.6093	78.4812	81.6139	29.9868	27.267	27.1216	down	A>D
Gh_A01G0195	Gh_D01G2270	0.290876	0.107693	0.163779	3.18507	3.96216	3.6419	5.22663	4.43113	3.82293	unchanged	A=D
Gh_A01G0196	Gh_D01G2271	-0.0360955	0.800627	0.846528	16.4251	16.1624	13.2971	14.9925	13.8216	15.6043	unchanged	A=D
Gh_A01G0204	Gh_D01G2280	-0.92984	0.000501917	0.00196691	7.86397	6.73218	7.27694	3.92601	3.94199	3.01674	unchanged	A=D
Gh_A01G0205	Gh_D01G2282	-0.480433	0.0248186	0.0478343	12.6888	14.9618	16.9883	9.03337	9.09886	13.7928	unchanged	A=D
Gh_A01G0207	Gh_D01G2284	-0.899746	0.000502079	0.00196713	11.3014	12.7775	12.9521	7.52993	6.16153	5.59593	unchanged	A=D
Gh_A01G0208	Gh_D01G2285	-0.0657279	0.696047	0.759609	72.7967	65.6313	88.3357	65.2246	60.9368	91.5059	unchanged	A=D
Gh_A01G0211	Gh_D01G2288	-1.12422	8.38578e-05	0.000480041	6.14725	5.77123	8.57115	2.83907	2.8036	2.89927	down	A>D
Gh_A01G0212	Gh_D01G2289	-0.507468	0.0181697	0.0368464	3.00473	3.7647	2.84705	2.30142	1.66925	2.42341	unchanged	A=D
Gh_A01G0221	Gh_D01G2291	-0.155849	0.293346	0.375871	10.1755	10.03	8.61618	9.16316	7.51812	8.99425	unchanged	A=D
Gh_A01G0223	Gh_D01G2293	1.21201	0.000237905	0.00108584	0.408212	0.52171	0.924756	1.73413	2.07836	1.97376	up	A<D
Gh_A01G0224	Gh_D01G2294	-0.73238	0.000699182	0.00255616	20.3861	20.6613	18.7896	12.5916	11.8274	10.9816	unchanged	A=D
Gh_A01G0225	Gh_D01G2295	0.0737134	0.674763	0.741452	16.065	16.7819	24.6064	18.3036	17.6599	23.7472	unchanged	A=D
Gh_A01G0228	Gh_D01G2298	0.439148	0.0121919	0.0264826	8.98065	10.5927	8.67965	12.8447	13.174	12.4651	unchanged	A=D
Gh_A01G0229	Gh_D01G2299	0.566911	0.00185075	0.00559148	6.46035	5.81383	5.96084	9.84749	8.76825	8.91388	unchanged	A=D
Gh_A01G0230	Gh_D01G2300	-0.830499	0.000319668	0.00136438	14.6075	14.2394	15.219	6.66105	8.55208	9.11961	unchanged	A=D
Gh_A01G0231	Gh_D01G2301	0.94618	0.000173437	0.000847909	2.62795	2.51799	2.99005	4.58528	5.87765	6.44579	unchanged	A=D
Gh_A01G0233	Gh_D01G2303	0.435077	0.00264204	0.00743175	84.6651	81.7244	88.4001	112.263	114.758	116.472	unchanged	A=D
Gh_A01G0238	Gh_D01G2308	0.24366	0.281963	0.363617	4.61616	5.15541	3.45899	5.41941	6.05492	4.31561	unchanged	A=D
Gh_A01G0241	Gh_D01G0239	0.517303	0.00498322	0.0126034	11.1436	12.1927	10.5694	17.272	16.2282	15.3665	unchanged	A=D
Gh_A01G0242	Gh_D01G0240	-2.4706	3.3354e-06	4.32401e-05	6.8561	10.7036	7.3538	1.03322	1.22845	1.10294	down	A>D
Gh_A01G0244	Gh_D01G0242	-0.127155	0.387461	0.473058	1.61532	1.36245	1.52474	1.34475	1.05252	1.65092	unchanged	A=D
Gh_A01G0245	Gh_D01G0243	0.159186	0.342869	0.428167	2.69182	2.95323	2.6304	3.85029	2.70171	2.8922	unchanged	A=D
Gh_A01G0247	Gh_D01G0245	0.0956953	0.692779	0.75687	3.95396	4.31916	3.15612	4.78491	4.70228	2.93601	unchanged	A=D
Gh_A01G0248	Gh_D01G0246	0.060635	0.54205	0.622411	7.9505	7.89902	8.13788	8.1284	8.08518	8.78053	unchanged	A=D
Gh_A01G0250	Gh_D01G0248	1.42938	2.43717e-05	0.000184717	6.00545	5.51535	5.82475	18.0064	16.9826	13.941	up	A<D
Gh_A01G0251	Gh_D01G0250	-0.0716672	0.534477	0.615792	3.65655	3.74886	4.09814	3.81914	3.64627	3.37561	unchanged	A=D
Gh_A01G0252	Gh_D01G0251	0.227652	0.240574	0.31876	1.49476	1.39165	1.62529	2.46689	1.54902	1.56189	unchanged	A=D
Gh_A01G0256	Gh_D01G0269	-1.32285	0.000416512	0.00169134	17.247	16.3777	11.8994	6.69907	5.73695	4.84652	down	A>D
Gh_A01G0257	Gh_D09G1155	-0.159422	0.206706	0.281263	26.8075	23.3738	30.6369	22.503	23.2469	25.9083	unchanged	A=D
Gh_A01G0259	Gh_D01G0968	0.570733	0.00271388	0.0075963	1.60354	1.49105	1.42551	2.75006	2.26772	2.30319	unchanged	A=D
Gh_A01G0261	Gh_D01G0271	-0.8451	0.0471119	0.0819378	22.0565	26.3696	14.8301	11.5222	16.4889	7.33261	unchanged	A=D
Gh_A01G0262	Gh_D01G0272	-0.51749	0.00102695	0.00346851	44.2988	45.043	48.0732	32.3314	30.5189	32.3823	unchanged	A=D
Gh_A01G0263	Gh_D01G0273	-0.274456	0.0734542	0.119027	4.37901	3.56996	3.7165	2.95777	2.8162	3.63845	unchanged	A=D
Gh_A01G0264	Gh_D01G0274	-0.144551	0.47643	0.560935	5.26647	6.10357	4.2937	5.10622	4.9893	3.86591	unchanged	A=D
Gh_A01G0265	Gh_D01G0275	-0.125744	0.280143	0.361752	26.715	23.8336	30.2075	23.5992	23.6366	26.141	unchanged	A=D
Gh_A01G0266	Gh_D01G0277	-0.150858	0.179797	0.250772	33.311	32.1752	33.9646	29.218	27.3091	32.8262	unchanged	A=D
Gh_A01G0268	Gh_D01G0279	1.77158	6.3717e-05	0.000385256	0.737037	0.917238	0.527635	3.77557	4.02205	2.70768	up	A<D
Gh_A01G0271	Gh_D01G0283	0.0946742	0.422417	0.50758	8.62253	8.27502	7.85436	8.46944	9.10095	8.842	unchanged	A=D
Gh_A01G0274	Gh_D01G0286	-0.547758	0.000997489	0.00339457	209.787	200.936	231.651	140.965	135.643	161.223	unchanged	A=D
Gh_A01G0275	Gh_D01G0287	0.119399	0.400648	0.485899	443.592	425.091	555.114	470.903	463.107	608.533	unchanged	A=D
Gh_A01G0277	Gh_D01G0288	-0.496529	0.0236022	0.0458359	45.917	43.6791	39.9466	32.6869	33.941	25.112	unchanged	A=D
Gh_A01G0278	Gh_D01G0289	-0.578943	0.000546289	0.00209743	327.243	341.774	361.297	217.909	220.29	249.288	unchanged	A=D
Gh_A01G0279	Gh_D01G0290	0.756613	0.000786748	0.00281438	111.94	129.707	154.361	221.907	231.615	208.784	unchanged	A=D
Gh_A01G0280	Gh_D01G0291	0.503513	0.0184364	0.037309	3.54056	3.69493	2.69927	4.80683	5.22361	4.44871	unchanged	A=D
Gh_A01G0281	Gh_D01G0303	-1.0717	0.000596424	0.00225045	7.84223	8.9613	7.19	4.09926	3.80754	2.86391	down	A>D
Gh_A01G0282	Gh_D01G0304	1.12047	0.000212272	0.000994325	27.3889	28.3055	29.6797	60.4798	74.7227	52.9845	up	A<D
Gh_A01G0288	Gh_D01G0329	1.01205	0.00062486	0.00233427	1.63447	2.18326	1.62057	4.66198	4.07254	3.47011	up	A<D
Gh_A01G0289	Gh_D01G0330	-0.972663	0.00130372	0.00419888	10.2827	11.9572	11.1303	4.28314	7.12247	5.22302	unchanged	A=D
Gh_A01G0293	Gh_D01G2313	-0.423909	0.00366264	0.00973898	4.80423	4.42833	4.72584	3.25112	3.37476	3.41444	unchanged	A=D
Gh_A01G0294	Gh_D01G2314	0.0317548	0.866733	0.898344	1.2743	0.85571	1.00431	1.02832	1.36227	0.840396	unchanged	A=D
Gh_A01G0295	Gh_D01G2315	0.0813507	0.692899	0.756911	5.01379	4.28035	3.13736	4.87066	4.00743	4.13456	unchanged	A=D
Gh_A01G0304	Gh_D01G0338	-0.0850727	0.394353	0.479487	20.474	19.9054	21.7193	19.0695	19.0511	20.1114	unchanged	A=D
Gh_A01G0305	Gh_D01G0339	0.0842391	0.853588	0.887772	2.38386	2.87082	1.14474	2.34732	3.68037	1.08109	unchanged	A=D
Gh_A01G0308	Gh_D01G0342	1.66226	6.08483e-06	6.73465e-05	1.43397	1.37175	1.07768	5.0444	5.08847	4.79737	up	A<D
Gh_A01G0309	Gh_D01G0344	-0.188758	0.198287	0.271657	8.29622	7.61025	8.30758	7.94886	6.84172	6.29276	unchanged	A=D
Gh_A01G0311	Gh_D01G0345	0.553402	0.120139	0.179279	17.9544	22.4688	11.6861	27.246	30.4728	18.2111	unchanged	A=D
Gh_A01G0312	Gh_D01G0346	-0.159139	0.78303	0.832133	6.77624	7.59051	2.88118	4.45954	9.81173	2.28723	unchanged	A=D
Gh_A01G0313	Gh_D01G0347	-0.289349	0.171437	0.241104	27.0458	28.234	22.1395	22.4934	23.3403	17.2489	unchanged	A=D
Gh_A01G0320	Gh_D01G0357	0.214969	0.187767	0.260171	2.58971	1.88832	2.47776	2.3125	3.05413	2.86455	unchanged	A=D
Gh_A01G0323	Gh_D01G0363	1.34347	9.51614e-06	9.1946e-05	41.0205	43.8312	39.3651	102.607	110.779	102.504	up	A<D
Gh_A01G0324	Gh_D01G0364	1.24452	1.308e-05	0.000116692	0.27709	0.443022	0.384085	1.3848	1.41363	1.51874	up	A<D
Gh_A01G0328	Gh_D01G0369	-1.43181	1.01932e-05	9.70096e-05	5.56785	5.49626	4.67705	1.72126	1.51823	1.77296	down	A>D
Gh_A01G0329	Gh_D01G0370	-2.16244	3.93036e-06	4.89618e-05	6.18759	7.2352	5.09512	1.14731	1.01172	0.947726	down	A>D
Gh_A01G0344	Gh_D01G0379	0.272867	0.0289705	0.0544162	2.72871	2.8023	2.80117	3.50611	3.16905	3.63327	unchanged	A=D
Gh_A01G0345	Gh_D01G0380	0.389531	0.00908598	0.0207018	26.9726	29.6186	28.8033	37.8049	38.0653	35.9195	unchanged	A=D
Gh_A01G0349	Gh_D01G0383	-1.0423	0.00104716	0.00352114	4.46364	4.25292	6.71219	1.66408	2.50006	2.6083	down	A>D
Gh_A01G0350	Gh_D01G0384	0.340523	0.202282	0.276183	0.839153	1.75525	1.48211	1.2662	2.16373	1.98679	unchanged	A=D
Gh_A01G0351	Gh_D01G0385	1.20444	1.04871e-05	9.89361e-05	13.7742	14.0809	16.0339	36.2319	32.7069	33.3451	up	A<D
Gh_A01G0360	Gh_D01G0390	-0.580224	0.0103174	0.0230366	12.0201	11.5206	13.5873	9.85485	6.27161	8.53626	unchanged	A=D
Gh_A01G0361	Gh_D01G0391	0.151376	0.231985	0.309274	2.37148	2.09917	2.26848	2.682	2.56624	2.34814	unchanged	A=D
Gh_A01G0364	Gh_D01G0398	-1.28081	0.000117853	0.00062647	9.77404	8.79803	7.20193	3.6798	2.93048	3.17551	down	A>D
Gh_A01G0365	Gh_D01G0399	-0.340359	0.00912931	0.0207851	18.4109	17.7077	19.4658	14.2852	13.73	15.4798	unchanged	A=D
Gh_A01G0366	Gh_D01G0401	-0.700286	0.000751663	0.00270731	9.22292	7.73804	8.95885	4.4579	5.4505	5.52238	unchanged	A=D
Gh_A01G0368	Gh_D04G1396	1.71479	0.000347773	0.00145499	0.256988	0.044166	0	1.50405	0.751487	1.69087	up	A<D
Gh_A01G0370	Gh_D01G2331	0.00446294	0.978282	0.98467	6.25134	7.87231	7.19686	6.65987	5.89252	9.00342	unchanged	A=D
Gh_A01G0371	Gh_D01G2330	0.43797	0.0504334	0.0867789	1.70833	1.50202	1.02631	1.71727	2.02511	2.38851	unchanged	A=D
Gh_A01G0372	Gh_D01G2329	-0.893697	0.000825346	0.00292627	4.10455	4.60691	4.02437	2.17415	2.41815	1.69371	unchanged	A=D
Gh_A01G0374	Gh_D01G2328	0.971393	4.30719e-05	0.000284878	6.36307	5.34828	6.28734	11.7939	12.1516	12.3312	unchanged	A=D
Gh_A01G0375	Gh_D01G2327	0.0535282	0.870604	0.90134	5.38107	4.97563	13.1702	7.2152	6.56501	8.38705	unchanged	A=D
Gh_A01G0376	Gh_D01G2326	1.17023	0.000425986	0.00172525	41.6423	48.2601	32.969	94.8797	95.9575	83.5001	up	A<D
Gh_A01G0377	Gh_D01G2325	-0.447594	0.0165472	0.0341896	19.4979	15.0455	17.7187	13.8186	12.1493	11.7516	unchanged	A=D
Gh_A01G0378	Gh_D01G2324	0.0265187	0.826628	0.86704	112.992	103.353	131.6	119.113	119.568	112.777	unchanged	A=D
Gh_A01G0379	Gh_D01G2323	-0.391201	0.0341251	0.0624025	7.29443	7.56124	5.94748	5.46351	5.13041	4.84708	unchanged	A=D
Gh_A01G0380	Gh_D01G2322	0.591924	0.147017	0.212246	3.29745	5.48424	2.23578	6.36803	6.76935	3.63613	unchanged	A=D
Gh_A01G0381	Gh_D01G2321	0.463592	0.0559895	0.0946821	3.43073	3.77486	2.5065	5.17364	4.74834	3.83103	unchanged	A=D
Gh_A01G0385	Gh_D01G2333	0.782862	0.00176489	0.0053825	1.21189	1.17543	0.927536	2.29586	2.45939	1.85128	unchanged	A=D
Gh_A01G0387	Gh_D01G2335	5.23148	1.1139e-09	2.69492e-07	0.16557	0.222695	0.336487	25.2732	23.5488	23.9782	up	A<D
Gh_A01G0389	Gh_D01G2338	3.13793	1.01592e-08	9.72906e-07	2.52104	2.66391	3.09288	27.7802	26.0157	28.456	up	A<D
Gh_A01G0390	Gh_D01G2339	1.62075	4.65529e-06	5.55462e-05	22.0914	23.4122	19.8393	68.3808	68.8583	65.196	up	A<D
Gh_A01G0391	Gh_D13G1580	0.59449	0.0577589	0.0971679	16.916	16.4613	14.9756	23.6933	35.0296	17.5245	unchanged	A=D
Gh_A01G0392	Gh_D01G2342	0.307631	0.140985	0.204637	22.562	23.3865	18.0562	28.0423	28.9558	22.2535	unchanged	A=D
Gh_A01G0395	Gh_D01G2345	-0.536252	0.00137348	0.00437983	22.3168	23.3528	22.6219	14.1823	15.5392	16.9127	unchanged	A=D
Gh_A01G0396	Gh_D01G2343	3.03552	6.11327e-07	1.32514e-05	25.5268	27.0586	22.1111	226.226	223.711	172.038	up	A<D
Gh_A01G0398	Gh_D01G0405	0.761346	0.000119652	0.000632193	13.2937	13.077	14.0754	23.1061	23.348	22.6967	unchanged	A=D
Gh_A01G0399	Gh_D01G0406	-1.72528	0.000390998	0.00160582	0.730081	0.611635	1.8901	0	0	0	down	A>D
Gh_A01G0401	Gh_D01G0408	2.3646	2.35725e-06	3.40745e-05	0.165699	0.047207	0	2.07968	2.40883	1.8285	up	A<D
Gh_A01G0403	Gh_D01G0409	0.491947	0.0452794	0.079155	2.50741	2.38338	1.64994	3.56626	3.41672	2.64643	unchanged	A=D
Gh_A01G0404	Gh_D01G0410	-0.27376	0.0736278	0.119287	37.5529	40.1781	34.5338	31.7573	31.4271	29.0108	unchanged	A=D
Gh_A01G0405	Gh_D01G0411	-0.265119	0.0756685	0.122152	25.6852	23.9274	22.6896	20.6011	20.4982	18.6152	unchanged	A=D
Gh_A01G0406	Gh_D01G0412	0.392748	0.084316	0.13343	1.56176	2.41477	1.42235	2.72397	2.24732	2.35498	unchanged	A=D
Gh_A01G0413	Gh_D01G0418	-0.842252	0.00231565	0.00669147	10.6673	11.015	9.15486	6.32682	5.87628	4.48088	unchanged	A=D
Gh_A01G0414	Gh_D01G0419	-0.0188266	0.868461	0.899687	53.2065	47.9982	58.9564	53.5334	47.7478	55.9936	unchanged	A=D
Gh_A01G0415	Gh_D01G0420	-0.194708	0.240328	0.318487	3.77972	3.62694	3.05559	3.44553	2.65855	2.86001	unchanged	A=D
Gh_A01G0417	Gh_D01G0422	0.912731	0.000238867	0.00108876	21.4607	21.2075	19.1356	39.6486	41.3846	36.0453	unchanged	A=D
Gh_A01G0419	Gh_D01G0423	0.32923	0.0640298	0.105826	23.6617	22.6746	19.3909	29.8279	27.4025	25.2608	unchanged	A=D
Gh_A01G0420	Gh_D01G0424	0.586816	0.000514193	0.00200522	8.50497	7.88333	8.9482	12.3406	12.4748	13.7246	unchanged	A=D
Gh_A01G0421	Gh_D01G0425	0.37967	0.02592	0.0495263	24.0512	17.9012	21.2891	25.4596	27.8025	28.6089	unchanged	A=D
Gh_A01G0424	Gh_D01G0430	-3.50267	2.79077e-08	1.70308e-06	5.38456	4.56507	4.37266	0	0.046409	0.059624	down	A>D
Gh_A01G0425	Gh_D01G0431	0.170404	0.310727	0.394677	7.87358	7.1963	6.96198	8.91756	9.05871	7.00734	unchanged	A=D
Gh_A01G0426	Gh_D01G0432	-0.1714	0.182521	0.254051	7.4086	6.77403	7.63308	5.55212	6.34241	7.36287	unchanged	A=D
Gh_A01G0428	Gh_D01G0434	0.578527	0.000872613	0.00304917	5.49238	5.84132	6.49356	8.2801	8.80842	10.0864	unchanged	A=D
Gh_A01G0429	Gh_D01G0435	2.17951	6.23505e-06	6.84441e-05	2.59407	1.47598	1.93092	10.6322	10.2636	10.074	up	A<D
Gh_A01G0430	Gh_D01G0436	0.544551	0.0296192	0.0554647	5.33573	6.43506	4.99523	8.51451	10.0324	6.60562	unchanged	A=D
Gh_A01G0431	Gh_D01G0438	-0.456887	0.0254016	0.0487842	7.39838	7.4162	6.53452	5.93909	4.97889	4.32567	unchanged	A=D
Gh_A01G0432	Gh_D01G0439	1.554	0.000212309	0.000994325	0.168571	0	0.116394	1.15034	0.680255	1.53172	up	A<D
Gh_A01G0434	Gh_D01G0442	-0.255232	0.0595131	0.0996509	10.0786	11.3052	12.0887	9.27845	9.64094	8.75785	unchanged	A=D
Gh_A01G0435	Gh_D01G0443	0.168223	0.512258	0.594927	2.13473	2.31759	1.24612	2.50758	2.20805	1.71523	unchanged	A=D
Gh_A01G0436	Gh_D01G0444	-0.325132	0.107174	0.163145	4.04035	3.4578	2.84916	2.58924	3.0182	2.33226	unchanged	A=D
Gh_A01G0437	Gh_D01G0445	0.0552561	0.828301	0.868498	3.60249	3.59011	2.4877	3.66856	4.09682	2.39995	unchanged	A=D
Gh_A01G0439	Gh_D01G0447	-3.44526	1.53648e-08	1.22483e-06	5.69942	4.95371	5.01992	0.071872	0.074741	0.142147	down	A>D
Gh_A01G0440	Gh_D01G0448	-2.20882	2.15495e-05	0.000167804	3.04843	2.72305	3.21299	0.155751	0.226204	0.656835	down	A>D
Gh_A01G0441	Gh_D01G0451	0.0311017	0.831974	0.871554	10.5256	9.82071	11.4514	11.5714	11.6446	9.28142	unchanged	A=D
Gh_A01G0442	Gh_D01G0452	0.869825	0.000849398	0.00298907	5.33333	6.23257	4.80943	10.0455	11.3707	9.38359	unchanged	A=D
Gh_A01G0443	Gh_D01G0453	-0.488668	0.0229926	0.0448236	10.4311	10.6308	8.88049	6.98649	8.04481	5.94756	unchanged	A=D
Gh_A01G0444	Gh_D01G0454	-0.594569	0.00397637	0.0104239	14.7373	17.9971	22.271	11.3178	11.3464	12.7517	unchanged	A=D
Gh_A01G0445	Gh_D01G0455	0.849215	0.00020422	0.000963808	0.656984	0.626125	0.597418	1.45513	1.62658	1.31692	unchanged	A=D
Gh_A01G0447	Gh_D01G0457	-0.360482	0.0985023	0.15193	10.2114	10.9101	16.0625	7.99766	8.45106	12.0084	unchanged	A=D
Gh_A01G0448	Gh_D01G0458	1.49038	0.00126314	0.00409764	1.15228	0.423622	0.404344	1.83742	2.81675	2.91293	up	A<D
Gh_A01G0449	Gh_D01G0459	-0.219251	0.143554	0.207935	4.83088	4.71956	4.49446	3.71079	4.52806	3.64947	unchanged	A=D
Gh_A01G0450	Gh_D01G0460	0.674106	0.00461526	0.0118059	10.0756	9.50419	10.7956	14.7883	20.3836	14.4157	unchanged	A=D
Gh_A01G0451	Gh_D01G1517	-1.84118	0.000341194	0.00143428	19.7746	22.5686	21.2092	6.06331	7.98679	3.52994	down	A>D
Gh_A01G0452	Gh_D01G1516	1.84492	0.000104854	0.000570904	0.428648	0.132317	0.20198	2.41651	2.15389	1.43005	up	A<D
Gh_A01G0453	Gh_D01G0461	0.66695	0.0011608	0.00382846	2.5141	2.81922	2.99876	5.2652	4.0655	4.62945	unchanged	A=D
Gh_A01G0457	Gh_D01G0466	1.12682	0.00222133	0.0064924	6.38186	7.99671	4.51907	14.6182	15.4056	11.8423	up	A<D
Gh_A01G0458	Gh_D01G0467	-1.63066	4.84164e-06	5.70662e-05	4.0375	4.39103	4.39635	1.26617	1.09089	0.92583	down	A>D
Gh_A01G0459	Gh_D01G0468	0.974096	0.000549062	0.00210544	0.295577	0.322602	0.335902	1.13915	1.23242	0.75252	unchanged	A=D
Gh_A01G0460	Gh_D01G0469	-1.83989	3.22608e-05	0.000229026	2.14214	2.67989	1.6269	0.30103	0.185641	0.387524	down	A>D
Gh_A01G0463	Gh_D01G0472	-0.306575	0.0891698	0.139978	1.78917	1.56235	1.1853	1.13124	1.1404	1.1055	unchanged	A=D
Gh_A01G0465	Gh_D01G0474	7.56294	2.55414e-08	1.60905e-06	0.898906	0.279414	0.246259	138.836	151.181	198.017	up	A<D
Gh_A01G0466	Gh_D01G0475	0.323731	0.105152	0.160543	4.00955	3.54658	3.51699	5.43015	5.05908	3.76552	unchanged	A=D
Gh_A01G0468	Gh_D01G0479	3.082	6.91916e-08	2.95352e-06	0	0	0	3.52409	3.22753	2.72669	up	A<D
Gh_A01G0469	Gh_D01G0480	-1.08115	0.000342688	0.00143924	1.8183	1.9435	1.43301	0.656066	0.672417	0.448892	down	A>D
Gh_A01G0472	Gh_D01G0484	-0.216911	0.307569	0.391044	5.44267	5.04903	3.7551	4.51167	4.09981	3.36684	unchanged	A=D
Gh_A01G0476	Gh_D01G0490	-0.00962832	0.952058	0.964384	1.88765	2.80706	2.68628	2.08068	2.59159	2.56073	unchanged	A=D
Gh_A01G0482	Gh_D01G0498	-0.548826	0.0258811	0.0494754	1.52786	1.98202	1.07978	0.844816	0.955886	0.860475	unchanged	A=D
Gh_A01G0486	Gh_D01G0502	0.158269	0.157961	0.225447	6.20843	5.91732	6.57264	6.47942	7.24369	7.21953	unchanged	A=D
Gh_A01G0487	Gh_D01G0503	0.756161	0.000181969	0.000878871	40.9493	38.8841	41.839	70.7164	68.7021	66.1672	unchanged	A=D
Gh_A01G0488	Gh_D01G0504	-0.899435	0.00260099	0.00734293	9.30717	8.29771	7.45214	4.75286	4.87734	3.28762	unchanged	A=D
Gh_A01G0491	Gh_D01G0507	-0.239467	0.0662942	0.109215	6.52881	6.50087	7.05451	5.11205	5.17877	6.56247	unchanged	A=D
Gh_A01G0492	Gh_D01G0508	0.328028	0.131195	0.192952	7.62558	7.90027	5.48796	9.41844	9.17812	7.78337	unchanged	A=D
Gh_A01G0493	Gh_D01G0509	1.04007	0.000122016	0.000641552	0.653078	0.86796	0.825	1.74501	1.91495	2.52616	up	A<D
Gh_A01G0494	Gh_D01G0510	-0.19277	0.202057	0.275917	12.4278	10.1718	11.3406	10.5243	8.28629	10.7104	unchanged	A=D
Gh_A01G0495	Gh_D01G0511	0.432548	0.0507946	0.0872453	11.1256	9.92403	8.00341	13.9797	13.9702	11.3915	unchanged	A=D
Gh_A01G0498	Gh_D01G2347	1.7045	0.00146659	0.00461983	0.441498	0.07029	0.923794	1.77008	2.56518	2.53307	up	A<D
Gh_A01G0499	Gh_D01G2348	0.264711	0.111906	0.169207	7.59172	8.03124	6.38607	8.73747	9.42943	8.35019	unchanged	A=D
Gh_A01G0502	Gh_D01G2351	0.484204	0.0028599	0.00793257	8.38292	7.52312	9.18838	12.2993	11.0167	12.0853	unchanged	A=D
Gh_A01G0503	Gh_D01G2352	-0.469006	0.0557765	0.0944175	3.06422	2.67644	3.00482	2.53231	1.29747	2.30405	unchanged	A=D
Gh_A01G0505	Gh_D01G0516	0.0142679	0.897603	0.922266	11.1397	11.6341	11.8575	12.3287	11.3131	11.233	unchanged	A=D
Gh_A01G0506	Gh_D01G0517	-1.73371	1.69844e-06	2.7147e-05	0.880078	0.981961	1.25764	0	0.042541	0	down	A>D
Gh_A01G0509	Gh_D01G0520	3.38677	2.9108e-06	3.9784e-05	0.082859	0.195123	0.607918	6.20926	5.9255	8.09774	up	A<D
Gh_A01G0510	Gh_D01G0522	-1.07647	4.05131e-05	0.000272463	11.4843	10.8618	13.3382	4.67112	5.42704	6.12665	down	A>D
Gh_A01G0512	Gh_D01G0524	0.179677	0.265062	0.34548	7.21181	6.19394	6.86258	7.58551	8.85595	6.69376	unchanged	A=D
Gh_A01G0513	Gh_D01G0525	-0.464368	0.00817967	0.0190042	10.3963	9.74007	13.5775	8.11986	7.39557	8.25648	unchanged	A=D
Gh_A01G0514	Gh_D01G0526	-1.59553	1.96051e-05	0.000156297	7.51889	7.19661	7.793	1.80557	1.92538	2.99642	down	A>D
Gh_A01G0515	Gh_D01G0527	3.05743	2.18885e-08	1.47992e-06	0.036315	0	0.02549	3.49253	3.18643	3.09005	up	A<D
Gh_A01G0516	Gh_D01G0528	0.0360359	0.843267	0.880274	18.5485	15.0669	12.5341	16.2641	14.2718	16.1393	unchanged	A=D
Gh_A01G0518	Gh_D01G0530	0.358132	0.138499	0.201693	10.705	10.5672	8.01927	13.3016	14.7016	9.93886	unchanged	A=D
Gh_A01G0520	Gh_D01G0533	-0.492943	0.00553716	0.0137639	104.173	100.782	93.1537	72.9047	71.1933	66.5023	unchanged	A=D
Gh_A01G0521	Gh_D01G0534	1.08074	0.00205258	0.00608722	14.2588	21.9402	28.0413	39.5779	40.2884	53.264	up	A<D
Gh_A01G0522	Gh_D01G0535	0.071144	0.508163	0.590955	37.7314	38.7385	43.4619	42.9748	38.3508	44.2587	unchanged	A=D
Gh_A01G0524	Gh_D01G0537	0.122589	0.668553	0.736176	3.13619	3.74392	6.10252	5.47209	3.02142	5.6587	unchanged	A=D
Gh_A01G0525	Gh_D01G0538	0.295782	0.047187	0.0820505	1.6764	1.96171	2.24201	2.40844	2.6915	2.34339	unchanged	A=D
Gh_A01G0528	Gh_D01G0541	0.469406	0.0250806	0.0482635	3.27331	3.28611	2.53527	4.73007	4.47115	3.80477	unchanged	A=D
Gh_A01G0530	Gh_D01G0543	1.14766	1.54727e-05	0.00013164	11.2069	11.8303	10.6325	24.9785	24.3206	26.5432	up	A<D
Gh_A01G0531	Gh_D01G0544	0.156088	0.175434	0.245824	33.3577	30.1142	34.4488	34.1423	37.4895	37.1334	unchanged	A=D
Gh_A01G0532	Gh_D01G0545	0.0189717	0.89091	0.917146	9.70162	8.208	10.9255	10.091	8.28502	10.7231	unchanged	A=D
Gh_A01G0534	Gh_D01G0547	0.565137	0.0789091	0.126374	13.1862	16.1889	9.14898	20.3158	22.1072	14.4184	unchanged	A=D
Gh_A01G0537	Gh_D01G0551	0.598734	0.0193086	0.0387019	17.2898	16.0976	21.0537	22.483	23.5526	38.8887	unchanged	A=D
Gh_A01G0543	Gh_D05G3502	0.381802	0.0197064	0.0393807	17.4244	15.7459	21.8479	24.4677	21.9056	24.8704	unchanged	A=D
Gh_A01G0544	Gh_D01G0554	0.00648924	0.986442	0.990104	1.81038	1.83898	1.13333	1.94586	2.454	0.730042	unchanged	A=D
Gh_A01G0545	Gh_D01G0555	0.743541	0.00879336	0.020145	2.07118	2.33745	1.33422	3.69596	3.46741	3.09665	unchanged	A=D
Gh_A01G0546	Gh_D01G0557	0.369739	0.134089	0.196302	1.51067	1.61852	1.16603	2.27157	2.32201	1.38792	unchanged	A=D
Gh_A01G0547	Gh_D01G0559	1.06384	0.00439021	0.0113321	6.00921	6.72769	4.02933	12.5986	14.234	9.28351	up	A<D
Gh_A01G0550	Gh_D01G0563	0.723046	0.0189247	0.0380835	3.71434	2.48442	2.17932	5.27506	5.4021	3.77808	unchanged	A=D
Gh_A01G0551	Gh_D08G0353	-1.99878	1.02278e-05	9.71876e-05	3.60999	3.66294	4.44578	0.721875	0.850761	0.426646	down	A>D
Gh_A01G0552	Gh_D01G2357	-0.540892	0.000978132	0.0033392	17.5088	16.127	17.6761	11.3901	10.8641	12.5194	unchanged	A=D
Gh_A01G0556	Gh_D01G0564	0.0485341	0.820348	0.861879	2.61405	1.99025	1.42121	1.78314	2.09073	2.26077	unchanged	A=D
Gh_A01G0557	Gh_D01G0565	0.13626	0.46746	0.552141	6.047	7.39606	5.05139	6.73712	7.26515	6.18943	unchanged	A=D
Gh_A01G0558	Gh_D01G0566	0.736605	0.0078153	0.0182778	49.7342	58.5681	41.6235	79.9341	97.7676	71.7139	unchanged	A=D
Gh_A01G0559	Gh_D01G0567	0.396973	0.0259968	0.0496472	36.3442	32.4009	46.3184	43.9071	50.6282	55.8477	unchanged	A=D
Gh_A01G0560	Gh_D01G0568	-0.00401442	0.974585	0.981531	21.4732	20.5341	26.8769	22.1145	20.562	25.5555	unchanged	A=D
Gh_A01G0562	Gh_D01G0570	-0.493854	0.0619087	0.102912	13.9457	16.7106	11.3622	9.66779	11.8395	7.88263	unchanged	A=D
Gh_A01G0564	Gh_D01G0573	-0.964005	0.0013725	0.00437823	3.13192	2.97641	2.50035	1.53885	1.34681	0.93257	unchanged	A=D
Gh_A01G0566	Gh_D01G0575	-0.0587093	0.583875	0.660821	34.3715	35.4962	38.3885	35.5866	34.2161	33.6139	unchanged	A=D
Gh_A01G0567	Gh_D01G0576	0.100145	0.853725	0.887813	16.4285	25.0776	7.78533	16.6335	25.8738	9.16069	unchanged	A=D
Gh_A01G0568	Gh_D01G0577	0.657541	0.000314751	0.00134871	11.0905	10.4457	10.6566	16.3761	16.9684	18.0018	unchanged	A=D
Gh_A01G0569	Gh_D01G0578	-0.513691	0.0352179	0.0640887	3.92514	4.09331	2.79177	2.58288	2.55646	1.97678	unchanged	A=D
Gh_A01G0572	Gh_D01G0582	-0.039977	0.853059	0.887473	1.47237	1.54468	1.54145	1.93553	1.58288	0.982594	unchanged	A=D
Gh_A01G0577	Gh_D01G0588	-1.3515	2.40078e-06	3.45408e-05	33.8999	36.3181	37.2976	13.8573	13.1045	14.2368	down	A>D
Gh_A01G0578	Gh_D01G0589	-0.260629	0.475501	0.559949	1.75399	3.52222	2.029	1.17292	3.1351	1.71625	unchanged	A=D
Gh_A01G0579	Gh_D01G0590	-1.02757	0.000189681	0.000907786	13.3332	11.9667	11.1482	5.30751	6.47532	5.40436	down	A>D
Gh_A01G0580	Gh_D01G0591	-2.5491	7.81888e-07	1.57665e-05	8.56259	11.2585	13.2547	1.33987	1.63244	1.53588	down	A>D
Gh_A01G0581	Gh_D01G0592	0.591723	0.00123797	0.00403164	41.4972	43.8472	49.0988	63.277	61.5415	78.3883	unchanged	A=D
Gh_A01G0587	Gh_D01G0599	-0.0133595	0.934713	0.95111	3.77814	4.39509	5.54939	4.20672	5.16014	4.07195	unchanged	A=D
Gh_A01G0591	Gh_D01G0602	0.301441	0.0776945	0.12482	7.23133	6.8501	5.69656	8.29621	8.47588	7.71136	unchanged	A=D
Gh_A01G0594	Gh_D01G0604	1.06308	2.53997e-05	0.000190467	1.94465	2.26662	2.03932	4.86802	4.7074	4.79272	up	A<D
Gh_A01G0595	Gh_D01G0605	0.894121	0.000438936	0.00176602	6.68237	7.18592	6.95709	14.905	13.494	11.4498	unchanged	A=D
Gh_A01G0597	Gh_D11G2879	1.05847	0.00839648	0.0194074	2.72847	4.80465	2.09334	5.56171	8.03551	6.9205	up	A<D
Gh_A01G0598	Gh_D01G0608	1.21611	0.000217443	0.00101295	7.28111	6.75786	5.91304	14.061	19.414	14.7136	up	A<D
Gh_A01G0599	Gh_D01G0609	-0.431314	0.00795001	0.0185574	76.0948	70.2225	90.9497	52.9072	56.9003	64.741	unchanged	A=D
Gh_A01G0603	Gh_D01G0615	0.510977	0.147548	0.212916	1.54473	2.59531	1.17144	2.23977	3.80085	1.9953	unchanged	A=D
Gh_A01G0604	Gh_D01G0616	0.177578	0.300283	0.383131	5.93499	6.13587	4.97355	6.23003	7.35895	5.80078	unchanged	A=D
Gh_A01G0605	Gh_D01G0617	-0.101316	0.765016	0.817485	11.736	13.7979	7.59124	11.6668	12.4807	6.69428	unchanged	A=D
Gh_A01G0609	Gh_D01G0625	0.270314	0.198724	0.272134	11.7846	8.19644	14.6297	12.1738	13.4044	15.3508	unchanged	A=D
Gh_A01G0610	Gh_D01G0626	1.05741	0.000124889	0.000654211	3.56139	4.21348	5.46035	9.03067	9.5378	9.85767	up	A<D
Gh_A01G0611	Gh_D01G0627	-0.336801	0.0686328	0.112493	3.2521	3.67325	4.37604	3.27541	2.97734	2.39404	unchanged	A=D
Gh_A01G0612	Gh_D01G0628	0.434226	0.0622973	0.103493	6.93619	8.2174	5.53191	10.5239	9.42666	8.15174	unchanged	A=D
Gh_A01G0615	Gh_D01G0631	-0.991255	0.000630774	0.00235112	33.2808	38.7177	29.0317	16.4437	18.4017	14.9849	unchanged	A=D
Gh_A01G0618	Gh_D01G0633	0.266818	0.0910597	0.142459	8.38248	8.11696	7.91559	11.276	9.38301	8.99351	unchanged	A=D
Gh_A01G0619	Gh_D01G0634	0.27507	0.0598617	0.100116	17.6816	19.7123	19.3056	21.4312	25.418	21.8917	unchanged	A=D
Gh_A01G0621	Gh_D01G2360	0.814521	0.00388578	0.0102214	6.77706	6.34956	4.90615	12.3507	10.9647	9.19582	unchanged	A=D
Gh_A01G0622	Gh_D01G2359	-0.493803	0.0130653	0.028084	79.9286	80.6021	99.2544	58.7526	50.5113	75.8369	unchanged	A=D
Gh_A01G0623	Gh_D01G0636	0.564949	0.00157113	0.00488972	6.13034	6.13424	6.09601	8.4666	8.58122	10.7917	unchanged	A=D
Gh_A01G0624	Gh_D01G0637	-0.367917	0.112136	0.169504	14.0087	13.5274	10.355	11.0066	10.0893	7.88971	unchanged	A=D
Gh_A01G0625	Gh_D01G0638	0.433533	0.0466777	0.0812902	2.84579	3.54435	2.79228	4.64391	4.76078	3.44555	unchanged	A=D
Gh_A01G0626	Gh_D01G0639	0.7835	0.00770457	0.0180763	0.769358	0.50225	0.275558	1.29829	1.10583	1.07127	unchanged	A=D
Gh_A01G0630	Gh_D01G0643	-0.770465	0.00209004	0.00617342	23.5351	24.2158	18.3542	12.5973	13.308	11.9344	unchanged	A=D
Gh_A01G0633	Gh_D01G0647	-0.668117	0.0052139	0.0130985	3.51333	2.95173	2.86928	1.99643	1.97512	1.43554	unchanged	A=D
Gh_A01G0634	Gh_D01G0648	-0.302765	0.096531	0.149379	4.24091	4.13844	3.79387	3.72645	3.2585	2.67244	unchanged	A=D
Gh_A01G0638	Gh_D01G0656	-0.195904	0.135549	0.198041	23.1811	23.6063	22.322	18.4519	21.5959	20.0069	unchanged	A=D
Gh_A01G0640	Gh_D01G0658	-0.2016	0.403732	0.4888	4.046	3.99309	2.76743	3.12259	3.73568	2.35729	unchanged	A=D
Gh_A01G0645	Gh_D01G0664	1.03046	0.0249251	0.0479993	0.512574	1.32354	0.55473	2.51497	2.59634	1.09417	up	A<D
Gh_A01G0646	Gh_D01G0665	0.921673	3.02481e-05	0.000217594	211.16	203.686	231.303	410.079	396.629	412.282	unchanged	A=D
Gh_A01G0647	Gh_D01G0666	2.20122	1.10775e-07	4.02532e-06	0.026854	0	0	1.48842	1.44645	1.75155	up	A<D
Gh_A01G0648	Gh_D01G0667	2.92408	3.0973e-07	8.28968e-06	0	0.060921	0.093583	2.67523	2.82092	4.10806	up	A<D
Gh_A01G0652	Gh_D01G0672	0.00804586	0.973462	0.980716	3.57788	4.19883	2.83073	3.65442	4.42884	2.63751	unchanged	A=D
Gh_A01G0653	Gh_D01G0673	1.19614	8.50521e-06	8.48076e-05	7.19674	7.59781	7.92581	18.8104	16.4203	18.3144	up	A<D
Gh_A01G0654	Gh_D01G0674	-1.78294	1.81517e-05	0.000148007	5.90576	6.70663	4.90521	1.52315	1.474	1.15921	down	A>D
Gh_A01G0655	Gh_D01G0675	-0.00457346	0.972007	0.979626	22.8073	24.8604	30.1184	23.2866	24.2047	29.6726	unchanged	A=D
Gh_A01G0656	Gh_D01G0676	-0.230923	0.345342	0.430612	47.8127	49.3347	36.9104	41.1934	44.3299	29.0108	unchanged	A=D
Gh_A01G0658	Gh_D01G0678	-0.392789	0.0103907	0.0231804	31.2253	32.784	32.3495	25.1497	24.9058	22.8124	unchanged	A=D
Gh_A01G0659	Gh_D01G0679	-0.0303376	0.872394	0.902396	4.35599	3.80211	3.31406	3.65588	4.44507	3.10851	unchanged	A=D
Gh_A01G0661	Gh_D01G0681	-0.775591	0.000560016	0.00213675	5.47059	5.46369	5.09987	3.05271	2.44118	3.38137	unchanged	A=D
Gh_A01G0662	Gh_D01G0682	-0.333789	0.0131973	0.0283149	16.3662	16.15	16.9422	12.679	11.8703	14.403	unchanged	A=D
Gh_A01G0663	Gh_D01G0683	0.568447	0.0152285	0.0319062	12.9991	15.3469	10.1516	18.3869	19.0532	19.2952	unchanged	A=D
Gh_A01G0665	Gh_D01G0685	-0.00944254	0.970938	0.978978	4.68582	5.10058	2.92298	4.44715	4.63582	3.30063	unchanged	A=D
Gh_A01G0666	Gh_D01G0686	0.162151	0.46204	0.54663	9.22959	10.0156	6.58979	9.88518	10.5205	8.26316	unchanged	A=D
Gh_A01G0669	Gh_D01G0689	-0.0859603	0.505578	0.588518	27.6088	27.4439	26.6368	24.7106	28.0364	24.0194	unchanged	A=D
Gh_A01G0670	Gh_D01G0690	0.33209	0.142809	0.206986	0.57967	0.751191	1.20845	0.874516	1.41834	1.15803	unchanged	A=D
Gh_A01G0671	Gh_D01G0691	0.29832	0.158985	0.226592	4.53978	4.38547	3.2803	5.08093	5.80452	4.32501	unchanged	A=D
Gh_A01G0672	Gh_D01G0692	-0.232896	0.0912311	0.142673	54.204	48.5539	58.931	45.8574	39.8345	51.5125	unchanged	A=D
Gh_A01G0674	Gh_D01G0693	-0.555257	0.00587788	0.0144507	5.81864	5.50593	5.66716	4.4074	3.47623	3.30794	unchanged	A=D
Gh_A01G0676	Gh_D01G0695	-0.683809	0.000492779	0.0019373	39.8165	35.9944	41.3684	21.6124	23.3209	27.5087	unchanged	A=D
Gh_A01G0677	Gh_D01G0696	-0.399486	0.00812293	0.0188939	29.9166	30.8698	37.7941	24.6746	24.3312	24.743	unchanged	A=D
Gh_A01G0678	Gh_D01G0698	-0.545806	0.0146591	0.0308925	2.58643	2.99035	2.45802	1.83881	1.94503	1.33379	unchanged	A=D
Gh_A01G0680	Gh_D01G0701	2.33318	8.5811e-06	8.5333e-05	0.546994	0.787176	0.805397	5.47635	3.75363	6.97889	up	A<D
Gh_A01G0681	Gh_D01G0702	0.154172	0.223138	0.29928	13.6536	12.761	12.2452	14.8759	13.9956	14.1055	unchanged	A=D
Gh_A01G0682	Gh_D01G0703	-0.645044	0.000483	0.00190639	20.7162	20.2817	21.039	13.227	13.3313	12.5177	unchanged	A=D
Gh_A01G0684	Gh_D01G0705	0.584379	0.0323919	0.0596903	5.33673	5.70971	3.40387	6.88782	8.07407	6.84758	unchanged	A=D
Gh_A01G0688	Gh_D01G0708	0.949878	0.000450716	0.00180827	3.21839	3.27099	4.94729	8.028	7.15093	7.61154	unchanged	A=D
Gh_A01G0689	Gh_D01G0709	1.59774	0.000920697	0.00318555	1.15461	1.38583	0.932006	4.98068	5.85604	2.70479	up	A<D
Gh_A01G0692	Gh_D01G0711	1.73786	2.70589e-05	0.000199173	0.074281	0.233272	0	1.34365	1.38024	1.18715	up	A<D
Gh_A01G0696	Gh_D01G0713	2.7927	3.8558e-06	4.82289e-05	0.291966	0.359833	0.744961	5.53754	6.61119	4.65302	up	A<D
Gh_A01G0700	Gh_D01G0718	0.294868	0.0284458	0.0535511	7.37955	6.64158	7.13609	9.07449	8.00686	9.08418	unchanged	A=D
Gh_A01G0701	Gh_D01G0719	0.511565	0.0012708	0.00411107	79.4639	84.1997	82.7547	113.488	111.781	125.626	unchanged	A=D
Gh_A01G0703	Gh_D01G0721	-0.268623	0.32278	0.407145	15.103	15.6072	10.1281	11.6713	13.2375	8.57144	unchanged	A=D
Gh_A01G0704	Gh_D01G0722	1.35002	6.19447e-06	6.81207e-05	7.17359	6.64098	6.70034	16.1961	18.5891	19.4029	up	A<D
Gh_A01G0705	Gh_D01G0723	0.0398034	0.78237	0.831624	9.35076	8.866	10.0738	10.4233	7.77332	11.0999	unchanged	A=D
Gh_A01G0706	Gh_D01G0724	1.01803	0.00267653	0.00751334	0.983587	1.37161	0.71664	2.76907	2.72258	1.94059	up	A<D
Gh_A01G0708	Gh_D01G0726	-0.488778	0.00761627	0.0178965	5.54805	6.33176	5.31064	3.81781	4.27338	3.73695	unchanged	A=D
Gh_A01G0709	Gh_D01G0727	1.53169	1.02178e-06	1.86941e-05	23.855	25.0297	25.3404	72.4213	70.697	73.0228	up	A<D
Gh_A01G0710	Gh_D01G0728	1.45222	7.12607e-05	0.000420768	7.00364	9.2176	9.63722	22.5776	19.8542	30.8661	up	A<D
Gh_A01G0712	Gh_D01G0731	0.263507	0.241477	0.319657	3.01215	2.40382	1.67128	3.05204	2.70324	2.79356	unchanged	A=D
Gh_A01G0713	Gh_D01G0732	1.14774	0.000132839	0.000689001	11.3618	12.1261	13.2263	27.049	22.1254	34.634	up	A<D
Gh_A01G0714	Gh_D01G0733	-0.197399	0.0840507	0.133113	213.06	203.426	235.256	190.834	181.49	192.944	unchanged	A=D
Gh_A01G0717	Gh_D01G0736	-0.459488	0.0835303	0.132471	1.24692	1.45517	0.929335	0.90943	0.942266	0.463995	unchanged	A=D
Gh_A01G0719	Gh_D01G0738	-0.33943	0.126275	0.186791	1.79124	1.52211	1.07091	1.24577	0.828674	1.09295	unchanged	A=D
Gh_A01G0720	Gh_D01G0739	0.210944	0.455871	0.540606	4.31559	4.36413	2.17862	4.18833	4.26512	3.78065	unchanged	A=D
Gh_A01G0721	Gh_D01G0740	-0.111417	0.771805	0.822773	10.3999	9.12815	5.11523	9.69869	8.38748	4.6151	unchanged	A=D
Gh_A01G0723	Gh_D01G0742	-0.421338	0.0130218	0.0280202	32.2775	29.5003	34.6128	23.6858	20.1747	28.0116	unchanged	A=D
Gh_A01G0724	Gh_D01G0743	-0.0210444	0.949624	0.962873	8.20718	12.0779	6.67809	9.86055	11.0315	5.73316	unchanged	A=D
Gh_A01G0726	Gh_D01G0745	1.69563	1.91437e-06	2.98048e-05	0.28261	0.265421	0.188891	1.78512	1.78037	1.64077	up	A<D
Gh_A01G0727	Gh_D01G0747	0.792657	0.00247103	0.00704438	4.04932	3.42758	3.05541	6.48978	7.16627	5.4521	unchanged	A=D
Gh_A01G0728	Gh_D01G0748	-0.0013107	0.993899	0.995686	15.9413	15.2229	12.5959	15.5353	15.2095	12.7585	unchanged	A=D
Gh_A01G0729	Gh_D01G0749	-1.22652	0.00558632	0.0138524	5.65804	6.74995	4.54139	2.68321	2.84593	1.21814	down	A>D
Gh_A01G0730	Gh_D01G0750	-0.738049	0.00347931	0.00932431	31.1524	31.6621	25.6837	16.9376	20.1012	15.3994	unchanged	A=D
Gh_A01G0731	Gh_D01G0751	-0.24487	0.0902078	0.141403	3.97786	3.01724	3.65368	2.92004	2.90174	2.88082	unchanged	A=D
Gh_A01G0732	Gh_D01G0752	0.623608	0.0676132	0.111119	2.20964	3.10472	1.74574	3.63044	5.33191	2.70492	unchanged	A=D
Gh_A01G0733	Gh_D01G0754	0.455768	0.00732542	0.0173394	2.00926	2.05738	1.97941	2.88598	3.21474	2.65143	unchanged	A=D
Gh_A01G0735	Gh_D01G0756	-0.214431	0.421619	0.506819	7.55633	7.85101	5.16921	5.97982	7.18315	4.37992	unchanged	A=D
Gh_A01G0737	Gh_D01G0757	0.548053	0.00510663	0.0128642	2.20131	1.89068	2.29932	3.73279	2.70719	3.50829	unchanged	A=D
Gh_A01G0738	Gh_D01G0758	-0.501678	0.134838	0.197158	1.63565	3.0867	1.5995	1.5373	1.63479	0.838126	unchanged	A=D
Gh_A01G0740	Gh_D01G0760	0.227417	0.749743	0.804948	4.03895	5.31925	0.58641	2.04026	5.40628	2.48355	unchanged	A=D
Gh_A01G0741	Gh_D01G0761	0.63431	0.00292628	0.00809106	21.3089	23.5444	22.9265	36.5787	38.7489	30.6059	unchanged	A=D
Gh_A01G0742	Gh_D01G0762	-0.221628	0.383165	0.468839	5.64015	4.58181	4.92644	4.71245	5.45772	2.92567	unchanged	A=D
Gh_A01G0744	Gh_D01G0764	-0.102039	0.557481	0.636301	3.42752	4.21693	3.59766	3.69583	3.8667	2.82895	unchanged	A=D
Gh_A01G0745	Gh_D01G0765	1.4055	5.10107e-05	0.000322914	0.277499	0.368844	0.158435	1.58043	1.37102	1.24039	up	A<D
Gh_A01G0746	Gh_D01G0766	-0.366811	0.135107	0.197504	5.44407	5.46843	4.33521	3.86582	4.88856	2.90733	unchanged	A=D
Gh_A01G0747	Gh_D01G0767	0.15996	0.665603	0.733896	2.71228	3.09578	1.87003	2.62221	4.86984	1.74225	unchanged	A=D
Gh_A01G0749	Gh_D01G0768	-0.0889087	0.641914	0.714071	2.27093	2.51198	3.0244	2.90733	2.55098	1.83415	unchanged	A=D
Gh_A01G0750	Gh_D01G0769	-0.140463	0.486293	0.57025	10.1113	10.3044	7.91623	9.31146	9.22606	6.98855	unchanged	A=D
Gh_A01G0755	Gh_D01G0774	1.64291	1.18807e-05	0.000108358	0.149881	0.140518	0.061386	1.3241	1.44096	1.03139	up	A<D
Gh_A01G0756	Gh_D01G0775	-1.1603	0.00736808	0.0174247	0.802823	1.3035	1.35083	0.457163	0	0.486064	down	A>D
Gh_A01G0759	Gh_D01G0777	-0.294667	0.0760059	0.122557	6.40682	5.38023	5.97456	5.50692	4.32929	4.40082	unchanged	A=D
Gh_A01G0762	Gh_D01G0779	1.4924	8.34473e-05	0.000478287	0.404853	0.277865	0.356099	2.30393	1.2953	1.70456	up	A<D
Gh_A01G0763	Gh_D01G0780	0.335598	0.0975015	0.150677	3.185	4.84596	3.65322	5.57301	4.36186	4.94999	unchanged	A=D
Gh_A01G0766	Gh_D01G0782	0.212031	0.105988	0.161659	5.86159	7.12991	6.67039	7.04975	7.78665	8.01707	unchanged	A=D
Gh_A01G0768	Gh_D01G0788	-0.323284	0.0550969	0.0934563	2.53166	2.34587	2.14107	1.99715	1.79073	1.55691	unchanged	A=D
Gh_A01G0769	Gh_D01G0789	-1.02471	0.000478623	0.00189338	17.1955	17.7861	27.0617	9.00216	9.07871	11.1429	down	A>D
Gh_A01G0771	Gh_D01G0797	0.600853	0.00502298	0.0126917	12.7926	12.9141	10.802	20.0247	18.8765	16.878	unchanged	A=D
Gh_A01G0774	Gh_D01G0799	1.00899	1.55973e-05	0.000132343	63.9253	65.8686	69.6425	126.906	129.26	145.473	up	A<D
Gh_A01G0775	Gh_D01G0800	-0.445409	0.00321388	0.00873134	432.241	442.854	424.061	314.79	309.416	326.045	unchanged	A=D
Gh_A01G0777	Gh_D01G0801	-1.78602	0.000189503	0.000907631	0.620616	1.72031	1.14402	0	0	0.05686	down	A>D
Gh_A01G0779	Gh_D01G0803	1.22868	0.000265569	0.00118376	1.19733	0.658539	0.760358	2.75129	2.59972	2.3343	up	A<D
Gh_A01G0780	Gh_D01G0806	-2.01833	0.00100429	0.00341138	3.77478	4.8109	2.01115	0.37514	0.26767	1.0537	down	A>D
Gh_A01G0781	Gh_D01G0807	-1.40078	1.33059e-05	0.000118077	8.11774	7.79682	8.56499	2.36361	3.27088	2.87492	down	A>D
Gh_A01G0782	Gh_D01G0808	1.46315	0.00261743	0.007378	3.39668	5.48856	2.48209	11.8089	13.0119	7.86839	up	A<D
Gh_A01G0783	Gh_D08G2451	-1.81487	2.60584e-05	0.000193747	68.0818	69.6087	74.3064	17.0167	16.0986	27.8489	down	A>D
Gh_A01G0784	Gh_D01G0810	0.67705	0.0877404	0.138111	2.14693	2.53194	1.24032	3.61863	4.68152	2.05821	unchanged	A=D
Gh_A01G0788	Gh_D01G0814	0.551959	0.00398	0.010429	2.35423	2.03067	2.38985	3.2451	3.02751	4.30562	unchanged	A=D
Gh_A01G0791	Gh_D01G0817	-0.316822	0.19518	0.268219	2.17824	2.40045	1.64909	1.69507	1.95578	1.1239	unchanged	A=D
Gh_A01G0794	Gh_D01G0822	-0.256278	0.228898	0.305979	6.43988	6.63021	5.1972	5.51531	5.62476	3.97498	unchanged	A=D
Gh_A01G0796	Gh_D01G0824	0.207732	0.193946	0.266918	12.963	12.1677	10.9672	14.3391	11.6706	15.9689	unchanged	A=D
Gh_A01G0797	Gh_D08G2452	6.07171	1.97966e-10	1.14218e-07	0	0	0	25.3709	26.1344	32.7811	up	A<D
Gh_A01G0799	Gh_D01G0827	0.0465482	0.767579	0.819407	10.7441	10.1145	8.75339	11.1103	10.1944	9.18829	unchanged	A=D
Gh_A01G0801	Gh_D01G0829	-0.965432	0.000178902	0.000867704	1.89374	2.19076	2.12966	0.773261	1.04183	0.750632	unchanged	A=D
Gh_A01G0803	Gh_D01G0831	0.0174034	0.935673	0.951877	10.6852	11.0302	7.45059	10.5598	10.2261	8.36592	unchanged	A=D
Gh_A01G0804	Gh_D01G0832	-0.00325323	0.978743	0.984957	2.42034	2.35297	2.80049	2.80756	2.32508	2.39274	unchanged	A=D
Gh_A01G0805	Gh_D01G0833	-2.75617	3.75535e-06	4.73591e-05	67.2556	70.376	50.4265	9.94441	9.47836	7.18825	down	A>D
Gh_A01G0807	Gh_D01G2364	-0.263017	0.142431	0.206536	12.3473	13.3049	10.9596	10.7164	10.8026	8.71217	unchanged	A=D
Gh_A01G0808	Gh_D01G2365	0.233929	0.0833736	0.132291	18.0312	18.0932	16.7464	20.9024	21.2537	19.9952	unchanged	A=D
Gh_A01G0809	Gh_D01G2366	0.159254	0.624547	0.698598	11.6832	11.1266	7.46384	12.9101	14.2564	7.33709	unchanged	A=D
Gh_A01G0810	Gh_D01G0837	0.314114	0.113684	0.171365	4.14803	3.18599	3.19098	3.75982	4.0051	5.71196	unchanged	A=D
Gh_A01G0811	Gh_D01G0838	0.293133	0.054902	0.0931859	5.0782	4.19218	5.13507	5.71464	5.22532	6.98955	unchanged	A=D
Gh_A01G0812	Gh_D01G0839	0.473759	0.1813	0.252658	16.6766	17.5123	9.69937	23.7197	23.0564	14.0893	unchanged	A=D
Gh_A01G0813	Gh_D01G0840	0.0585308	0.574488	0.652285	33.5045	32.1732	36.4642	33.7426	33.3266	39.0948	unchanged	A=D
Gh_A01G0814	Gh_D01G0841	0.137516	0.19702	0.270371	32.052	31.1815	32.3579	35.0481	33.4551	36.4335	unchanged	A=D
Gh_A01G0815	Gh_D01G0842	-0.45488	0.0233432	0.0454047	9.87706	11.6552	9.20094	8.26573	7.05336	6.65859	unchanged	A=D
Gh_A01G0816	Gh_D01G0843	0.519335	0.00123657	0.00402777	17.5139	17.7916	18.4689	25.1006	26.6094	25.6269	unchanged	A=D
Gh_A01G0817	Gh_D01G0844	0.697144	0.0136483	0.0291127	5.27392	5.3315	3.37823	8.25714	7.90237	6.85896	unchanged	A=D
Gh_A01G0818	Gh_D01G0846	-0.455583	0.00196139	0.00585657	24.6857	24.4889	25.9195	17.7047	17.1794	19.3837	unchanged	A=D
Gh_A01G0819	Gh_D01G0847	0.945906	0.000372022	0.00153751	1.25572	1.43737	1.31688	2.90256	2.36208	3.73803	unchanged	A=D
Gh_A01G0820	Gh_D01G0848	-0.876896	7.97231e-05	0.00046082	45.7914	46.1762	44.0732	24.6586	24.4787	24.0785	unchanged	A=D
Gh_A01G0821	Gh_D01G0849	0.0431308	0.763987	0.816711	6.61112	7.59978	9.72734	8.48308	7.39644	8.47357	unchanged	A=D
Gh_A01G0823	Gh_D01G0851	0.594724	0.000442367	0.00177827	48.5647	45.5205	50.0273	71.147	71.1121	75.1154	unchanged	A=D
Gh_A01G0825	Gh_D01G0853	0.135438	0.29386	0.376346	45.3842	41.1688	51.672	48.7347	45.0195	57.81	unchanged	A=D
Gh_A01G0826	Gh_D01G0854	1.28488	3.4707e-06	4.47515e-05	59.8831	59.7225	68.2899	143.446	151.437	162.762	up	A<D
Gh_A01G0827	Gh_D01G0855	-0.0203325	0.920298	0.940189	5.2376	4.85977	4.11611	4.46302	5.82369	3.7954	unchanged	A=D
Gh_A01G0828	Gh_D01G0856	-1.02999	0.000100329	0.000552981	8.58128	8.16378	9.38886	4.28021	3.28293	4.64033	down	A>D
Gh_A01G0829	Gh_D01G0857	1.52439	1.83389e-06	2.88449e-05	8.95318	9.57427	10.6226	25.937	28.8191	31.1949	up	A<D
Gh_A01G0830	Gh_D01G0858	1.8402	8.26799e-06	8.33006e-05	1.97853	3.02836	2.19202	9.17625	9.60952	9.80481	up	A<D
Gh_A01G0831	Gh_D01G0859	0.467178	0.0794351	0.127121	6.6411	6.01945	4.05879	7.98332	8.69667	6.53841	unchanged	A=D
Gh_A01G0832	Gh_D01G0860	-0.554442	0.00246473	0.00703494	12.1118	11.6173	12.2214	8.12547	8.60602	7.29728	unchanged	A=D
Gh_A01G0833	Gh_D01G0861	-0.0133324	0.918742	0.93896	16.0265	16.1825	14.9011	16.8503	15.1121	14.5845	unchanged	A=D
Gh_A01G0834	Gh_D01G0862	0.350024	0.0460466	0.0803433	12.5636	11.7664	10.6381	16.2627	15.024	13.4917	unchanged	A=D
Gh_A01G0835	Gh_D01G0863	-0.122181	0.557233	0.636151	4.64547	4.05652	3.3219	3.8735	4.14813	2.9005	unchanged	A=D
Gh_A01G0838	Gh_D01G0864	1.04724	1.26259e-05	0.000113355	339.454	340.222	356.874	678.132	725.888	732.111	up	A<D
Gh_A01G0839	Gh_D01G0866	-0.107313	0.540236	0.620794	1.68142	1.841	1.97608	1.78216	1.18434	2.13929	unchanged	A=D
Gh_A01G0842	Gh_D01G0869	-1.02489	0.00833256	0.0192694	26.7932	25.9235	21.4948	11.6138	17.2666	8.23738	down	A>D
Gh_A01G0843	Gh_D01G0871	-0.000661293	0.997295	0.998003	8.16285	7.82501	6.40899	7.75527	8.56118	6.0824	unchanged	A=D
Gh_A01G0844	Gh_D01G0872	-0.963293	0.00842073	0.0194395	2.2528	2.44248	1.52009	1.01925	1.10093	0.480145	unchanged	A=D
Gh_A01G0845	Gh_D01G0873	0.489391	0.00172749	0.00528509	51.6811	51.6789	60.7622	74.0046	73.3907	82.2963	unchanged	A=D
Gh_A01G0848	Gh_D01G0881	0.298779	0.383224	0.468881	0.969238	1.15228	0.773562	1.75709	1.73005	0.602029	unchanged	A=D
Gh_A01G0849	Gh_D01G0882	-0.247531	0.148704	0.214331	46.5776	46.8889	63.0422	38.7359	39.11	53.4615	unchanged	A=D
Gh_A01G0850	Gh_D01G0883	-0.282217	0.208924	0.283672	1.84341	2.20293	2.54237	1.30304	2.4146	1.55831	unchanged	A=D
Gh_A01G0851	Gh_D01G0884	0.117113	0.560337	0.638901	2.66629	4.41545	3.32479	3.13201	4.19843	3.88484	unchanged	A=D
Gh_A01G0852	Gh_D01G0885	0.0386786	0.848851	0.884217	2.61529	2.5426	1.94737	2.88844	2.54313	1.91056	unchanged	A=D
Gh_A01G0853	Gh_D01G0886	0.0289453	0.922917	0.941923	7.73327	7.13997	4.09145	7.23846	6.8335	4.84587	unchanged	A=D
Gh_A01G0856	Gh_D01G0890	-0.226394	0.35838	0.444188	2.01284	2.69218	1.34685	1.63	1.76869	1.42976	unchanged	A=D
Gh_A01G0857	Gh_D01G0891	-0.501856	0.0038997	0.0102551	25.024	28.2896	24.3536	17.342	18.4727	18.3653	unchanged	A=D
Gh_A01G0858	Gh_D01G0892	0.307124	0.404011	0.489074	3.3883	2.91613	1.29345	3.16755	3.80416	2.28729	unchanged	A=D
Gh_A01G0859	Gh_D01G0893	-0.481716	0.0162235	0.0336366	13.7715	12.9042	12.5246	10.7076	9.07928	7.98846	unchanged	A=D
Gh_A01G0860	Gh_D01G0894	0.535162	0.0222692	0.0436574	0.555015	0.508763	0.785381	1.35301	0.727958	1.19883	unchanged	A=D
Gh_A01G0863	Gh_D01G0897	-0.782044	0.000431842	0.0017432	2.59061	2.31354	2.46304	1.0866	1.45448	1.2145	unchanged	A=D
Gh_A01G0864	Gh_D01G0898	1.15055	3.62073e-05	0.000249342	49.4608	43.8052	41.9465	102.398	98.9174	98.5974	up	A<D
Gh_A01G0867	Gh_D01G0902	-0.71916	0.000851607	0.0029934	3.65239	3.91327	4.32032	2.17896	2.54829	1.98055	unchanged	A=D
Gh_A01G0871	Gh_D01G0906	-0.863999	0.00556347	0.0138163	17.4851	13.8885	15.8023	11.4797	6.3671	8.01958	unchanged	A=D
Gh_A01G0872	Gh_D01G0907	-1.00491	0.000869803	0.00304166	12.2087	13.1329	9.728	6.47606	5.28826	4.97855	down	A>D
Gh_A01G0873	Gh_D01G0909	-0.143421	0.205889	0.280322	8.11492	7.23808	8.7606	7.20318	7.04782	7.31727	unchanged	A=D
Gh_A01G0874	Gh_D01G0910	-1.55262	9.75206e-06	9.3782e-05	8.04402	8.27887	7.30136	2.61874	2.45765	2.12357	down	A>D
Gh_A01G0875	Gh_D01G0911	-3.44621	5.03789e-08	2.44411e-06	6.23841	6.17411	5.42956	0.243299	0.129812	0.113055	down	A>D
Gh_A01G0876	Gh_D01G0912	-0.913699	0.00077511	0.00277816	1.22406	1.75604	1.5034	0.676567	0.651137	0.442757	unchanged	A=D
Gh_A01G0877	Gh_D01G0913	-1.02578	0.000231347	0.00106238	11.0451	14.0906	10.4649	5.39474	5.28215	5.98283	down	A>D
Gh_A01G0879	Gh_D01G0914	0.600959	0.000655193	0.0024259	43.5892	47.1839	51.648	66.9434	69.5976	79.384	unchanged	A=D
Gh_A01G0881	Gh_D01G0916	-0.269987	0.237903	0.315904	2.59122	2.09899	1.8236	1.79616	2.13516	1.27499	unchanged	A=D
Gh_A01G0882	Gh_D01G0918	0.253802	0.327745	0.412079	20.0433	23.3334	15.811	22.7598	29.7405	18.5023	unchanged	A=D
Gh_A01G0883	Gh_D01G0919	-0.27757	0.0921842	0.143778	5.54408	4.95705	4.60292	3.58266	3.75918	4.93896	unchanged	A=D
Gh_A01G0884	Gh_D01G0922	0.134482	0.326555	0.410836	60.5204	62.7444	56.9154	70.0023	66.1422	61.1652	unchanged	A=D
Gh_A01G0885	Gh_D01G0923	0.319179	0.11595	0.174223	3.92026	5.28553	3.41151	5.15245	5.46476	5.14938	unchanged	A=D
Gh_A01G0887	Gh_D01G0925	0.107149	0.445493	0.530489	11.7027	10.5285	9.89447	11.4547	12.2342	10.8433	unchanged	A=D
Gh_A01G0888	Gh_D01G0926	1.6072	0.000620321	0.00231968	0.153341	0.313122	0.13378	1.95514	1.77854	0.838514	up	A<D
Gh_A01G0890	Gh_D01G0928	-0.165497	0.359955	0.445706	16.6475	11.5792	15.7105	13.3244	10.6823	14.7605	unchanged	A=D
Gh_A01G0892	Gh_D01G0930	-1.28214	0.000110404	0.000595655	1.77035	2.47484	1.6332	0.481876	0.601608	0.553104	down	A>D
Gh_A01G0893	Gh_D01G0931	2.03092	1.43216e-06	2.40046e-05	0.11125	0.058072	0.111914	1.49335	1.45761	2.15659	up	A<D
Gh_A01G0896	Gh_D01G0935	0.673438	0.000394989	0.001618	7.95232	7.18464	7.55482	11.6824	12.7212	12.3975	unchanged	A=D
Gh_A01G0897	Gh_D01G0936	0.260428	0.158718	0.226316	6.55266	7.44342	5.41168	8.54577	7.42867	7.31273	unchanged	A=D
Gh_A01G0898	Gh_D01G0937	-0.968399	0.00014278	0.00072841	241.664	248.407	312.955	128.956	120.713	158.58	unchanged	A=D
Gh_A01G0899	Gh_D01G0938	0.457895	0.197846	0.271134	5.39786	6.0239	2.98896	6.38463	8.72982	4.85415	unchanged	A=D
Gh_A01G0900	Gh_D01G0939	-0.670162	0.000342615	0.00143924	25.7166	23.086	26.7559	15.7702	14.4507	16.6014	unchanged	A=D
Gh_A01G0902	Gh_D01G0942	-0.192933	0.234129	0.311706	16.1357	14.9682	20.6355	14.2109	12.761	18.0002	unchanged	A=D
Gh_A01G0904	Gh_D01G0944	-1.02869	0.0024197	0.00693115	2.53464	2.5303	3.01208	1.14434	0.645647	1.68093	down	A>D
Gh_A01G0906	Gh_D01G0947	2.38245	8.30541e-06	8.34489e-05	4.69261	5.74564	3.70409	23.6534	30.8727	23.8411	up	A<D
Gh_A01G0907	Gh_D01G0948	0.9759	8.55843e-05	0.000487798	4.80969	4.58763	4.19974	9.76573	8.9959	9.08814	unchanged	A=D
Gh_A01G0908	Gh_D01G0951	0.0466597	0.85368	0.887813	2.02235	3.31275	1.77468	2.69888	2.56735	1.92526	unchanged	A=D
Gh_A01G0909	Gh_D01G0952	0.142104	0.713678	0.77464	4.51819	4.89718	1.86924	5.20436	3.67188	3.0681	unchanged	A=D
Gh_A01G0910	Gh_D01G0953	-0.177599	0.515308	0.597677	13.6946	15.5951	10.468	12.6143	14.207	8.40385	unchanged	A=D
Gh_A01G0911	Gh_D01G0954	1.28163	0.000101847	0.000559338	3.85746	2.89932	2.94069	8.17238	9.4073	7.62831	up	A<D
Gh_A01G0912	Gh_D01G0955	-0.865302	0.0297831	0.0557206	22.6931	24.5814	14.9465	12.8109	13.8513	7.26722	unchanged	A=D
Gh_A01G0913	Gh_D01G0961	-0.909081	0.000314211	0.00134765	25.3311	23.4625	28.5348	11.6169	12.4516	16.7493	unchanged	A=D
Gh_A01G0914	Gh_D01G0960	-1.28614	1.28909e-05	0.000115116	19.8653	21.5785	20.71	8.90312	8.06177	7.70707	down	A>D
Gh_A01G0915	Gh_D01G0959	1.37404	0.000127378	0.000664616	3.50988	4.57637	3.92428	12.2504	11.9968	8.92699	up	A<D
Gh_A01G0916	Gh_D01G0958	-0.497051	0.103393	0.158291	1.62703	2.28364	1.15411	0.962656	1.45986	0.760789	unchanged	A=D
Gh_A01G0920	Gh_D01G0962	1.043	0.0314095	0.0581891	1.47041	1.79298	0.822919	4.34436	4.15023	1.65657	unchanged	A=D
Gh_A01G0921	Gh_D01G0963	-0.955908	0.000111872	0.000603044	18.3792	16.1755	17.381	9.5619	8.23854	8.28418	unchanged	A=D
Gh_A01G0922	Gh_D01G0964	-0.183183	0.132846	0.194782	12.4376	11.7004	14.8739	11.3892	10.8705	11.6581	unchanged	A=D
Gh_A01G0923	Gh_D01G0965	-0.744284	0.00455113	0.0116743	6.47057	7.02645	5.98256	3.00499	4.74412	3.48872	unchanged	A=D
Gh_A01G0925	Gh_D01G0969	0.726209	0.00399123	0.0104525	185.698	179.676	264.527	301.027	308.788	426.117	unchanged	A=D
Gh_A01G0931	Gh_D01G0975	-0.350799	0.0221973	0.0435304	26.3753	23.9937	29.7458	18.9355	19.273	24.2696	unchanged	A=D
Gh_A01G0932	Gh_D01G0976	0.379986	0.0309114	0.0574748	35.1331	33.0416	28.2751	40.5702	43.8286	40.6068	unchanged	A=D
Gh_A01G0933	Gh_D01G0977	-0.0805045	0.665291	0.733727	34.6474	35.74	26.5953	32.1911	31.4996	27.1123	unchanged	A=D
Gh_A01G0934	Gh_D01G0978	-0.328994	0.0343526	0.0627624	34.0045	32.8325	34.7668	25.5649	30.1553	24.873	unchanged	A=D
Gh_A01G0935	Gh_D01G0979	1.32832	0.000510952	0.00199594	0.73562	0.923995	0.421677	2.35629	2.73769	1.94498	up	A<D
Gh_A01G0936	Gh_D01G0980	-2.06385	4.03262e-07	9.83393e-06	1.33326	1.49114	1.21783	0	0	0	down	A>D
Gh_A01G0938	Gh_D01G0982	0.40871	0.0165154	0.0341355	20.3076	17.9245	19.9173	23.404	23.199	31.3856	unchanged	A=D
Gh_A01G0939	Gh_D01G0986	0.199249	0.188768	0.261262	2.16948	1.97429	1.72297	2.4889	1.98915	2.42901	unchanged	A=D
Gh_A01G0940	Gh_D01G0987	0.78896	0.000591771	0.00223537	8.31834	10.0561	10.2802	15.0611	18.7583	16.4149	unchanged	A=D
Gh_A01G0941	Gh_D01G0988	0.360449	0.0480786	0.0833983	10.1125	10.4441	9.60286	13.835	14.2037	11.0955	unchanged	A=D
Gh_A01G0942	Gh_D01G0989	0.205202	0.231345	0.308525	5.85929	4.5418	5.35999	6.85295	6.17736	5.26753	unchanged	A=D
Gh_A01G0944	Gh_D01G0991	0.400657	0.0955645	0.14812	10.1663	10.4756	8.08498	14.5052	13.9538	9.98821	unchanged	A=D
Gh_A01G0945	Gh_D01G0992	0.107859	0.690636	0.754888	6.02174	6.14514	3.93198	6.80286	6.35466	4.23953	unchanged	A=D
Gh_A01G0946	Gh_D01G0993	-0.246778	0.415138	0.500402	6.95418	6.73339	4.06395	5.68941	5.46064	3.47963	unchanged	A=D
Gh_A01G0948	Gh_D01G0995	0.946114	0.000521427	0.00202608	1.19359	1.30704	1.01076	2.82939	2.87176	2.22911	unchanged	A=D
Gh_A01G0950	Gh_D01G0998	0.173704	0.189657	0.262189	7.77749	7.31367	7.23465	8.42334	8.96131	7.88536	unchanged	A=D
Gh_A01G0952	Gh_D01G1002	-0.107414	0.430149	0.515355	8.89695	10.1093	10.6851	8.27708	10.3175	8.80772	unchanged	A=D
Gh_A01G0953	Gh_D01G1001	-0.74383	0.0130236	0.0280206	9.86586	9.90513	6.30766	5.34949	5.1836	4.23604	unchanged	A=D
Gh_A01G0954	Gh_D01G1000	0.357855	0.100312	0.15436	7.75071	10.1513	7.70196	11.7482	12.2272	9.07137	unchanged	A=D
Gh_A01G0955	Gh_D01G0999	0.173299	0.235643	0.313401	2.23268	1.94973	2.39216	2.23218	2.94199	2.39313	unchanged	A=D
Gh_A01G0956	Gh_D01G1003	-0.452301	0.00487152	0.0123787	55.0515	60.901	71.584	43.3566	43.3761	48.9012	unchanged	A=D
Gh_A01G0959	Gh_D01G1006	0.68084	0.00777254	0.0182056	4.57993	4.46831	3.31053	6.7877	7.67298	5.96232	unchanged	A=D
Gh_A01G0961	Gh_D01G1010	0.189448	0.235077	0.312806	5.66762	6.64538	6.51347	7.57475	7.88369	6.16698	unchanged	A=D
Gh_A01G0963	Gh_D01G1012	-0.225094	0.225173	0.301702	7.17598	6.52621	4.9597	5.32451	5.13138	5.10035	unchanged	A=D
Gh_A01G0964	Gh_D01G1013	0.0465892	0.730294	0.788194	4.40078	4.74935	4.04933	4.96808	4.28845	4.36911	unchanged	A=D
Gh_A01G0965	Gh_D01G1014	-3.73557	2.8653e-09	4.74473e-07	164.022	150.76	174.654	11.737	10.9674	12.7323	down	A>D
Gh_A01G0967	Gh_D01G1017	-0.36134	0.0292626	0.0548865	1.26854	1.25236	1.11013	0.963771	0.859223	0.719719	unchanged	A=D
Gh_A01G0968	Gh_D01G1018	0.621954	0.007365	0.0174219	4.81214	3.1244	3.69368	5.75895	5.61049	6.97555	unchanged	A=D
Gh_A01G0970	Gh_D01G1021	-0.042096	0.744049	0.799908	6.77935	8.15905	8.3003	8.16273	6.93787	7.30854	unchanged	A=D
Gh_A01G0971	Gh_D01G1022	0.88131	0.00038583	0.00158637	6.75406	5.82325	7.89084	11.5144	11.7419	15.4423	unchanged	A=D
Gh_A01G0972	Gh_D01G1023	0.201207	0.280758	0.362393	1.45401	1.20133	0.960464	1.18729	1.3427	1.82554	unchanged	A=D
Gh_A01G0973	Gh_D01G1024	0.0627494	0.674828	0.741452	2.92899	3.56335	2.71675	2.80959	3.20366	3.6216	unchanged	A=D
Gh_A01G0974	Gh_D01G1025	0.017527	0.928498	0.946095	8.44981	11.7761	8.94676	7.66361	10.175	11.7278	unchanged	A=D
Gh_A01G0976	Gh_D01G1028	0.755343	0.000138523	0.000712254	36.9009	38.5262	44.7083	64.7005	66.6419	71.0277	unchanged	A=D
Gh_A01G0979	Gh_D01G1030	-0.261302	0.282854	0.364639	1.34324	1.02639	0.870955	1.22519	0.566607	0.750601	unchanged	A=D
Gh_A01G0984	Gh_D01G1033	1.17946	5.13164e-05	0.000324469	11.9993	12.2351	14.9634	30.1909	25.138	35.0994	up	A<D
Gh_A01G0985	Gh_D01G1034	1.19678	8.37493e-05	0.00047957	0.540044	0.601696	0.405886	1.7878	1.87924	1.4999	up	A<D
Gh_A01G0986	Gh_D01G1035	-0.225507	0.0782975	0.125656	3.69456	3.58125	4.39673	3.32245	3.29011	3.11298	unchanged	A=D
Gh_A01G0987	Gh_D01G1036	0.314419	0.0997971	0.153657	6.09808	6.77316	5.03304	7.98641	7.71372	6.69888	unchanged	A=D
Gh_A01G0989	Gh_D01G1039	-0.00389472	0.9784	0.984719	38.1922	41.3352	51.6127	39.4763	39.1366	51.7258	unchanged	A=D
Gh_A01G0992	Gh_D01G1043	0.246815	0.0604218	0.100915	17.2938	17.5554	17.0522	21.7212	19.9889	19.9255	unchanged	A=D
Gh_A01G0993	Gh_D01G1044	0.0115241	0.921782	0.941182	91.8298	86.9068	92.5755	88.0786	97.9681	86.7257	unchanged	A=D
Gh_A01G0994	Gh_D01G1045	-1.19592	9.60121e-06	9.2622e-05	30.1088	29.5102	31.8736	13.7012	12.8656	12.5137	down	A>D
Gh_A01G0996	Gh_D01G1049	0.122313	0.684307	0.749664	7.94807	7.46765	4.65187	8.11427	8.56243	5.15458	unchanged	A=D
Gh_A01G0998	Gh_D01G1055	-1.18103	6.14948e-06	6.77881e-05	9.49529	9.98103	11.061	4.11139	4.26742	4.30798	down	A>D
Gh_A01G0999	Gh_D01G1056	-1.21832	5.97768e-06	6.66939e-05	34.202	35.321	36.1933	13.8801	14.2278	16.5619	down	A>D
Gh_A01G1001	Gh_D01G1061	-3.27431	2.27266e-06	3.33233e-05	4.32457	4.56073	2.46108	0	0	0	down	A>D
Gh_A01G1002	Gh_D01G1062	-0.121762	0.383612	0.469169	5.21907	5.14555	4.45799	4.43062	4.76919	4.25416	unchanged	A=D
Gh_A01G1003	Gh_D13G0815	-3.20603	1.78322e-08	1.31153e-06	2.97333	3.67167	3.85028	0	0	0	down	A>D
Gh_A01G1008	Gh_D01G1068	-1.65192	0.00175995	0.0053692	0.917124	0.353785	1.85694	0	0	0	down	A>D
Gh_A01G1016	Gh_D01G1072	-1.85154	4.35403e-06	5.28782e-05	4.67997	3.21914	4.04274	0.827599	0.747701	0.774189	down	A>D
Gh_A01G1017	Gh_D01G1074	2.6274e-05	0.999861	0.999861	7.97829	8.87616	6.71102	7.80243	7.82617	7.7089	unchanged	A=D
Gh_A01G1018	Gh_D01G1075	-0.0642797	0.656114	0.726016	1.08886	1.11134	0.853161	1.06413	0.809629	0.983615	unchanged	A=D
Gh_A01G1022	Gh_D01G1077	-0.328403	0.161463	0.229429	4.04823	4.15583	2.75284	2.76005	3.26723	2.34789	unchanged	A=D
Gh_A01G1023	Gh_D01G1078	-0.32958	0.130804	0.192478	4.89071	5.98862	3.90866	4.12292	3.89918	3.32551	unchanged	A=D
Gh_A01G1024	Gh_D01G1079	1.89491	6.03344e-06	6.70313e-05	0.656656	1.10279	0.770529	4.46809	4.06796	4.13719	up	A<D
Gh_A01G1029	Gh_D01G1082	-0.138777	0.362762	0.448471	10.3258	12.2243	10.1373	9.94744	10.5147	8.95871	unchanged	A=D
Gh_A01G1030	Gh_D01G1083	1.17044	0.00365343	0.00972009	9.69244	9.7767	6.48549	22.337	23.6778	14.2394	up	A<D
Gh_A01G1031	Gh_D01G1084	0.269145	0.0985959	0.152049	8.09834	8.07422	6.49458	9.33317	9.04503	8.97069	unchanged	A=D
Gh_A01G1032	Gh_D01G1085	-0.402711	0.120673	0.179938	7.2897	7.41523	4.89612	5.21814	5.31586	3.83254	unchanged	A=D
Gh_A01G1033	Gh_D01G1086	-0.464117	0.0319786	0.0590569	8.61292	9.67016	8.30607	7.59242	6.18145	5.24281	unchanged	A=D
Gh_A01G1037	Gh_D01G1088	-3.08031	2.17237e-06	3.22644e-05	5.6016	6.29271	3.57881	0.190283	0.236803	0.238302	down	A>D
Gh_A01G1038	Gh_D01G1090	0.0895303	0.645456	0.7171	10.5153	7.90808	11.4842	11.0304	8.09516	12.8325	unchanged	A=D
Gh_A01G1040	Gh_D01G1089	-1.15717	0.000157929	0.000785459	6.92407	8.40348	6.53253	3.05446	3.3197	2.66922	down	A>D
Gh_A01G1041	Gh_D01G2368	-0.712185	0.000536614	0.00207067	16.6075	16.4858	15.3914	10.4001	8.91032	9.72128	unchanged	A=D
Gh_A01G1044	Gh_D01G2370	-0.555742	0.134499	0.196773	1.42277	3.61294	3.40626	1.16848	2.26968	1.64914	unchanged	A=D
Gh_A01G1047	Gh_D01G1091	0.553476	0.00206829	0.00612394	10.0879	9.24757	10.0406	15.2035	14.8544	13.5046	unchanged	A=D
Gh_A01G1048	Gh_D01G1092	1.79784	1.54371e-06	2.53205e-05	2.20463	2.30002	2.25445	9.04313	9.48327	8.07045	up	A<D
Gh_A01G1050	Gh_D01G1094	0.213763	0.118435	0.177218	4.40166	3.65935	3.84881	4.86857	4.47863	4.58547	unchanged	A=D
Gh_A01G1053	Gh_D01G1098	0.105081	0.350463	0.435933	1.85152	1.79975	1.96125	2.13078	2.05763	1.92002	unchanged	A=D
Gh_A01G1055	Gh_D01G1099	0.91951	0.000789417	0.00282174	3.93509	5.18057	3.63577	8.50108	8.52224	7.89604	unchanged	A=D
Gh_A01G1056	Gh_D01G1111	0.604649	0.0309994	0.057621	4.29309	3.59279	2.73335	6.56348	5.72126	4.42629	unchanged	A=D
Gh_A01G1057	Gh_D01G1110	0.35962	0.0494585	0.0853651	7.17742	8.77031	6.4814	8.65744	9.81346	10.4315	unchanged	A=D
Gh_A01G1058	Gh_D01G1109	-0.206611	0.535505	0.616458	1.17189	1.77096	1.07591	1.19783	1.71311	0.548231	unchanged	A=D
Gh_A01G1059	Gh_D01G1108	-0.21003	0.0853092	0.134781	25.4681	25.8917	29.2817	24.1032	20.9607	24.2366	unchanged	A=D
Gh_A01G1061	Gh_D01G1127	-0.63086	0.00194783	0.0058226	9.98702	8.28834	10.151	5.5572	5.253	7.11051	unchanged	A=D
Gh_A01G1062	Gh_D01G1126	0.176882	0.685891	0.750951	4.77083	5.27496	2.90744	5.79091	7.45176	2.45251	unchanged	A=D
Gh_A01G1063	Gh_D01G1125	0.674051	0.0529518	0.0903833	1.32942	1.66729	0.673005	2.53614	2.32963	1.57043	unchanged	A=D
Gh_A01G1065	Gh_D01G1130	-0.438714	0.0390223	0.0698231	3.56696	3.10797	2.50362	2.35305	2.16553	1.86068	unchanged	A=D
Gh_A01G1066	Gh_D01G1148	-0.840571	0.00316923	0.00862787	11.9831	12.5726	9.53631	6.84473	6.54362	5.0397	unchanged	A=D
Gh_A01G1068	Gh_D01G1149	-0.155833	0.61387	0.688988	3.61148	3.20085	2.1251	3.17174	3.14603	1.65444	unchanged	A=D
Gh_A01G1070	Gh_D01G1152	-0.424301	0.0380503	0.0683055	11.2077	13.3592	11.5406	9.45399	9.80185	7.34778	unchanged	A=D
Gh_A01G1071	Gh_D01G1153	0.258386	0.215159	0.290602	3.17869	4.48455	3.08283	4.8184	4.42575	3.70763	unchanged	A=D
Gh_A01G1073	Gh_D01G1155	-0.863644	0.00967396	0.0218171	4.73623	6.4364	4.5626	2.99711	3.3032	1.84714	unchanged	A=D
Gh_A01G1075	Gh_D01G1159	0.39382	0.125742	0.186115	1.45723	1.71071	1.12474	2.20826	2.44869	1.42276	unchanged	A=D
Gh_A01G1076	Gh_D01G1162	0.469946	0.0200839	0.0400133	2.1754	2.19668	3.02321	3.6459	3.96025	3.02666	unchanged	A=D
Gh_A01G1077	Gh_D01G1163	0.465771	0.0358776	0.0650912	7.40369	6.21706	5.44061	8.22337	10.4555	8.02329	unchanged	A=D
Gh_A01G1079	Gh_D01G1164	0.301932	0.406093	0.491207	1.51178	1.74006	0.902293	2.13424	2.51022	0.947763	unchanged	A=D
Gh_A01G1081	Gh_D01G1170	3.09061	1.58969e-06	2.57984e-05	1.27196	1.4178	0.728525	13.0905	13.0899	11.6807	up	A<D
Gh_A01G1084	Gh_D01G1173	-0.829953	0.0192678	0.0386398	23.2198	26.0282	16.6842	13.7535	14.2863	8.60837	unchanged	A=D
Gh_A01G1088	Gh_D01G1177	1.89786	2.35278e-07	6.80786e-06	35.4469	34.4097	36.6011	134.818	129.739	134.065	up	A<D
Gh_A01G1090	Gh_D01G1114	-0.267903	0.261071	0.341076	4.90239	4.86532	3.56253	4.02892	4.10711	2.73182	unchanged	A=D
Gh_A01G1091	Gh_D01G1115	0.387203	0.0575402	0.0968857	2.27777	2.57598	3.34111	3.82143	2.82422	4.47373	unchanged	A=D
Gh_A01G1093	Gh_D01G1117	-2.38244	8.84147e-06	8.71679e-05	1.48506	2.60259	1.42841	0	0	0	down	A>D
Gh_A01G1098	Gh_D01G1135	0.0256621	0.900038	0.923957	7.00626	7.14665	5.37357	6.86341	7.59688	5.39966	unchanged	A=D
Gh_A01G1099	Gh_D01G1134	-1.85806	1.46161e-06	2.4321e-05	14.151	14.143	13.7133	3.31074	4.00333	3.3492	down	A>D
Gh_A01G1100	Gh_D01G1133	-0.475189	0.169987	0.239426	1.21382	1.48239	0.767557	0.767393	1.11296	0.32349	unchanged	A=D
Gh_A01G1102	Gh_D01G1132	0.00715372	0.94367	0.958368	21.7627	21.0086	23.0348	20.993	20.8173	24.1934	unchanged	A=D
Gh_A01G1104	Gh_D01G1179	1.8883	1.49152e-05	0.000128032	0.245901	0.113807	0	1.55157	1.61555	1.49921	up	A<D
Gh_A01G1106	Gh_D01G1182	0.138831	0.358336	0.444163	10.2786	9.46747	8.39142	11.2006	9.9665	9.77971	unchanged	A=D
Gh_A01G1111	Gh_D01G1186	-1.07383	0.0204862	0.0406816	10.0707	4.22886	9.79548	2.87328	2.42701	5.22388	down	A>D
Gh_A01G1112	Gh_D01G1187	-0.620238	0.00394315	0.0103501	61.9817	75.7808	88.208	44.1524	44.1023	57.4043	unchanged	A=D
Gh_A01G1116	Gh_D01G1190	-1.10955	0.0211476	0.0418018	5.51617	6.32964	3.50832	2.44399	3.15313	1.08631	down	A>D
Gh_A01G1117	Gh_D01G1191	0.927895	0.0104335	0.0232591	0.63921	0.893624	0.241297	1.15576	1.39344	1.82486	unchanged	A=D
Gh_A01G1118	Gh_D01G1193	-2.66457	1.99762e-06	3.06341e-05	5.27718	7.02684	4.3674	0.461359	0.516729	0.533895	down	A>D
Gh_A01G1122	Gh_D01G1197	1.35127	0.000126789	0.000661915	7.42344	9.27714	7.09496	21.9308	22.8377	17.6563	up	A<D
Gh_A01G1125	Gh_D01G1201	0.0150535	0.895349	0.920531	115.4	112.636	128.688	114.418	108.036	138.075	unchanged	A=D
Gh_A01G1128	Gh_D01G1204	1.42262	9.48572e-06	9.17485e-05	0.906789	1.11093	0.90897	3.54058	3.27747	3.11185	up	A<D
Gh_A01G1131	Gh_D01G1218	-0.548561	0.0107412	0.0238208	5.56226	4.66725	4.02833	3.17796	3.21274	2.85629	unchanged	A=D
Gh_A01G1135	Gh_D01G1215	-0.234598	0.344464	0.42978	4.05818	4.08898	2.9217	3.27411	3.73814	2.24751	unchanged	A=D
Gh_A01G1136	Gh_D01G1214	-1.23231	7.88464e-06	8.0276e-05	17.5611	19.3629	18.634	7.22221	7.92963	7.6792	down	A>D
Gh_A01G1137	Gh_D01G1212	0.648023	0.0242152	0.046853	5.00136	6.25713	3.95075	8.86648	9.00993	6.4663	unchanged	A=D
Gh_A01G1138	Gh_D01G1208	-0.805259	0.00254281	0.00720187	9.4858	8.43906	13.3254	5.19557	4.92564	7.0295	unchanged	A=D
Gh_A01G1141	Gh_D01G1245	0.161312	0.276224	0.357646	3.94394	3.20947	3.28483	4.25692	3.84566	3.65308	unchanged	A=D
Gh_A01G1143	Gh_D01G1246	-0.192405	0.265559	0.345957	9.35716	6.84258	8.64962	7.50353	5.85653	8.16976	unchanged	A=D
Gh_A01G1144	Gh_D01G1248	-1.1364	0.000805838	0.00287039	16.554	16.7001	29.3247	8.1365	8.84579	9.72537	down	A>D
Gh_A01G1145	Gh_D01G1249	-0.122973	0.291667	0.374006	28.8316	25.4576	29.9748	26.4062	23.5119	27.0256	unchanged	A=D
Gh_A01G1146	Gh_D01G1250	0.300364	0.0210818	0.0416898	5.1906	4.66056	4.94961	5.9782	6.1058	6.35744	unchanged	A=D
Gh_A01G1147	Gh_D01G1251	-1.49122	1.3628e-06	2.33095e-05	9.79939	9.36394	10.8218	3.05601	3.18538	3.5723	down	A>D
Gh_A01G1148	Gh_D01G1252	-0.379924	0.00761379	0.0178944	16.8351	17.0299	16.3363	12.7562	12.469	12.916	unchanged	A=D
Gh_A01G1153	Gh_D01G1259	0.458056	0.0242223	0.0468619	2.78032	2.57623	2.06541	3.46484	3.92988	3.20625	unchanged	A=D
Gh_A01G1155	Gh_D01G1271	-0.333635	0.0157955	0.0329026	39.7541	35.2831	41.6113	31.3008	28.4924	32.0634	unchanged	A=D
Gh_A01G1158	Gh_D01G1262	0.134456	0.58518	0.661769	7.56905	7.52334	5.28745	8.09524	8.69301	5.68906	unchanged	A=D
Gh_A01G1159	Gh_D01G1264	0.229361	0.178369	0.249272	2.23162	1.57237	2.55431	2.36953	2.65718	2.4966	unchanged	A=D
Gh_A01G1162	Gh_D01G1290	-0.909213	0.00292598	0.00809106	5.01191	5.40352	3.57147	2.62362	2.21906	1.92748	unchanged	A=D
Gh_A01G1163	Gh_D01G1291	-0.0135973	0.92132	0.940867	4.04914	3.00542	3.42664	3.39802	3.49057	3.37594	unchanged	A=D
Gh_A01G1165	Gh_D01G1294	0.510741	0.00904702	0.0206361	9.30501	8.75017	8.10126	13.3965	13.1694	11.1631	unchanged	A=D
Gh_A01G1166	Gh_D01G1295	-0.0991143	0.430091	0.515325	4.28749	3.73976	3.70991	3.79011	3.42801	3.60245	unchanged	A=D
Gh_A01G1168	Gh_D01G1303	-0.923892	0.00952498	0.0215605	3.11345	3.15785	1.68925	1.5012	0.996533	1.00265	unchanged	A=D
Gh_A01G1169	Gh_D01G1306	-1.07721	0.000134185	0.00069461	6.40703	6.69005	5.33242	2.79863	2.69675	2.51061	down	A>D
Gh_A01G1172	Gh_D01G1309	0.498585	0.0251954	0.0484528	1.42858	1.20024	0.95681	1.70282	2.2258	1.63901	unchanged	A=D
Gh_A01G1173	Gh_D01G1279	-0.101778	0.559139	0.637733	24.1169	26.681	19.4909	21.1671	23.0738	20.4788	unchanged	A=D
Gh_A01G1174	Gh_D01G1278	-0.536798	0.0991816	0.152824	7.92526	9.04076	4.91151	3.7004	6.25902	4.54285	unchanged	A=D
Gh_A01G1178	Gh_D01G1315	0.697843	0.0183049	0.0370674	1.6889	1.8958	2.49805	3.22489	2.50378	5.24009	unchanged	A=D
Gh_A01G1179	Gh_D01G1316	-0.261127	0.352164	0.437753	7.19288	6.21558	5.76602	5.36797	7.31327	3.58722	unchanged	A=D
Gh_A01G1184	Gh_D01G1328	3.41386	1.84774e-07	5.67185e-06	2.80143	2.14287	2.08328	28.8274	32.3079	25.5338	up	A<D
Gh_A01G1186	Gh_D01G1330	-0.135239	0.241251	0.319451	22.9944	21.5495	26.8869	20.2848	21.5718	22.6094	unchanged	A=D
Gh_A01G1188	Gh_D01G1355	-1.05919	0.000773091	0.002772	1.90493	1.39764	1.54133	0.330869	0.602473	0.768087	down	A>D
Gh_A01G1189	Gh_D01G1348	1.00498	0.0085228	0.0196328	0.649981	1.77241	1.23758	3.35674	2.67799	2.23842	up	A<D
Gh_A01G1191	Gh_D01G1346	0.304839	0.296956	0.379545	7.88401	8.7194	5.78108	9.63537	11.9904	6.61398	unchanged	A=D
Gh_A01G1192	Gh_D01G1343	0.324163	0.0600305	0.100344	2.51851	2.48582	2.68605	3.22731	3.92171	2.83088	unchanged	A=D
Gh_A01G1193	Gh_D01G1342	-2.92387	1.43885e-06	2.40339e-05	3.79317	2.54219	2.21342	0	0	0	down	A>D
Gh_A01G1194	Gh_D01G1341	0.505993	0.0278908	0.0526572	3.24246	2.34058	2.13937	3.94521	4.04007	3.35478	unchanged	A=D
Gh_A01G1195	Gh_D01G1340	5.01527	4.46965e-10	1.6284e-07	0	0	0	13.7852	11.8831	14.0394	up	A<D
Gh_A01G1197	Gh_D01G1338	1.8863	1.66736e-05	0.000139862	0.698065	0.781538	0.405216	3.61919	3.52752	3.10252	up	A<D
Gh_A01G1198	Gh_D01G1337	0.357011	0.0158606	0.0330084	28.133	28.5572	27.2634	38.1936	34.1965	35.1874	unchanged	A=D
Gh_A01G1199	Gh_D01G1336	3.83923	8.97836e-08	3.50223e-06	1.20207	1.43653	1.52957	26.0657	29.835	20.8897	up	A<D
Gh_A01G1203	Gh_D01G1437	0.463812	0.0495423	0.0854856	2.26799	1.47724	1.41891	2.16893	2.93378	2.39487	unchanged	A=D
Gh_A01G1204	Gh_D01G1366	-0.431681	0.00750389	0.017689	8.27268	8.10704	7.22852	5.646	5.5673	5.87577	unchanged	A=D
Gh_A01G1205	Gh_D01G1367	0.504912	0.00138445	0.0044072	32.4639	30.134	31.9981	42.8713	44.6968	46.7101	unchanged	A=D
Gh_A01G1207	Gh_D01G1369	0.186158	0.297562	0.380214	10.1273	12.1203	9.82121	12.4776	13.6389	10.4626	unchanged	A=D
Gh_A01G1209	Gh_D01G1372	0.223695	0.109165	0.165701	7.5188	7.15588	6.7294	8.75612	8.44214	7.91178	unchanged	A=D
Gh_A01G1213	Gh_D01G1382	-0.0649355	0.756377	0.810414	13.7506	14.944	11.6739	13.7767	14.7768	10.1251	unchanged	A=D
Gh_A01G1214	Gh_D01G1383	-0.152384	0.443877	0.528975	21.0335	22.2624	16.4012	19.2239	18.7619	15.2314	unchanged	A=D
Gh_A01G1216	Gh_D01G1385	0.68959	0.0454382	0.0794024	4.52733	5.89954	2.68071	7.64539	7.29325	6.06989	unchanged	A=D
Gh_A01G1217	Gh_D01G1388	-0.276726	0.396513	0.481583	12.0706	12.2717	7.55492	9.92345	10.5137	5.79756	unchanged	A=D
Gh_A01G1219	Gh_D01G1390	-0.111431	0.54958	0.629094	3.0015	4.24146	3.94572	3.9294	3.45875	2.81478	unchanged	A=D
Gh_A01G1222	Gh_D01G1399	1.01555	0.000817906	0.00290381	3.13139	3.27834	2.89007	4.96702	7.99362	7.44086	up	A<D
Gh_A01G1223	Gh_D01G1400	1.25248	1.00253e-05	9.57343e-05	6.4414	7.10228	6.89916	17.9933	15.5291	16.7985	up	A<D
Gh_A01G1225	Gh_D01G1406	0.406087	0.0219435	0.0431294	8.86264	10.7976	8.41151	12.4505	12.5106	12.3044	unchanged	A=D
Gh_A01G1226	Gh_D01G1410	1.61509	6.45113e-06	7.01046e-05	2.37383	2.54043	3.46023	8.50836	9.78617	9.59733	up	A<D
Gh_A01G1228	Gh_D01G1412	1.12567	0.0392062	0.0700977	1.02884	2.05433	0.582582	3.14253	4.72696	1.61192	unchanged	A=D
Gh_A01G1231	Gh_D01G1416	-0.559512	0.0680419	0.111734	2.26925	2.5971	1.97599	0.839966	2.13463	1.45239	unchanged	A=D
Gh_A01G1234	Gh_D01G1418	-2.29232	1.49335e-07	4.91202e-06	1.67815	1.40887	1.88829	0	0	0	down	A>D
Gh_A01G1240	Gh_D01G1440	0.0371064	0.920418	0.940207	4.36535	4.23603	2.05073	3.99389	4.57093	2.2552	unchanged	A=D
Gh_A01G1241	Gh_D01G1443	0.0640188	0.661631	0.73048	19.8515	16.9764	15.8796	18.7	18.657	17.3885	unchanged	A=D
Gh_A01G1242	Gh_D01G1446	-0.417404	0.00343352	0.00921907	32.9444	31.3893	36.2328	24.5281	24.4588	25.5983	unchanged	A=D
Gh_A01G1243	Gh_D01G1447	-0.0748094	0.700833	0.763944	15.0892	11.5363	16.542	13.4034	10.5313	17.1742	unchanged	A=D
Gh_A01G1244	Gh_D01G1448	-0.17126	0.35888	0.444628	31.5129	22.8906	34.5746	28.6462	21.672	27.677	unchanged	A=D
Gh_A01G1245	Gh_D01G1450	-0.135817	0.360072	0.445773	30.8268	29.3007	29.6554	29.129	28.7694	23.7226	unchanged	A=D
Gh_A01G1247	Gh_D01G1452	-0.149312	0.392991	0.478208	28.3181	23.4194	36.9469	26.5369	22.6417	29.4328	unchanged	A=D
Gh_A01G1249	Gh_D01G1461	-0.0546468	0.777952	0.827934	4.76613	4.7446	3.69908	4.1104	5.02302	3.53291	unchanged	A=D
Gh_A01G1251	Gh_D01G1462	-0.014276	0.938895	0.954546	10.6403	9.2821	10.115	11.0923	11.0513	7.79509	unchanged	A=D
Gh_A01G1254	Gh_D01G1471	0.169574	0.208966	0.283708	100.609	93.8266	93.3293	114.425	107.862	100.575	unchanged	A=D
Gh_A01G1257	Gh_D01G1474	-0.69917	0.0238633	0.0462674	1.32667	2.0138	1.09827	0.832494	0.909676	0.473605	unchanged	A=D
Gh_A01G1258	Gh_D01G1476	-0.745556	0.000222824	0.00103331	17.7112	16.0851	19.029	9.2986	10.2746	11.3318	unchanged	A=D
Gh_A01G1259	Gh_D01G1477	-2.30425	6.06194e-08	2.7386e-06	1.71452	1.54599	1.74147	0	0	0	down	A>D
Gh_A01G1260	Gh_D01G1478	-0.466088	0.024919	0.0479925	21.8868	21.9501	17.0128	15.7578	14.0253	13.549	unchanged	A=D
Gh_A01G1261	Gh_D01G1479	-0.3116	0.343517	0.428773	7.65343	7.79508	4.68349	6.44717	6.08036	3.50233	unchanged	A=D
Gh_A01G1263	Gh_D01G1481	0.395131	0.00973875	0.0219374	5.19185	5.07304	5.83972	7.73761	6.9464	6.80427	unchanged	A=D
Gh_A01G1265	Gh_D01G1482	-1.79394	4.16134e-05	0.00027773	10.1091	7.96345	9.98467	2.94093	1.6499	2.71272	down	A>D
Gh_A01G1267	Gh_D01G1484	0.144588	0.34568	0.430916	4.87554	5.12259	3.96585	5.39764	4.80521	5.24787	unchanged	A=D
Gh_A01G1268	Gh_D01G1485	0.563079	0.021731	0.0427986	15.2715	14.7954	11.7097	22.6001	22.4244	17.1507	unchanged	A=D
Gh_A01G1269	Gh_D01G1487	0.814179	0.0329836	0.0606228	1.23022	1.17587	1.1117	4.07185	2.09468	1.50073	unchanged	A=D
Gh_A01G1270	Gh_D01G1488	0.262844	0.131482	0.193204	21.8751	19.1704	24.1516	24.5672	21.5839	32.9321	unchanged	A=D
Gh_A01G1271	Gh_D01G1489	1.49395	2.56473e-05	0.000191962	0.594233	0.315575	0.432042	2.14549	2.03632	1.82609	up	A<D
Gh_A01G1272	Gh_D01G1490	0.574436	0.0178584	0.0363306	3.36273	4.11224	3.00587	5.44995	6.25855	4.4803	unchanged	A=D
Gh_A01G1274	Gh_D01G1495	-1.01311	2.61776e-05	0.000194398	5.51854	5.92461	5.91916	2.58883	2.39428	2.97595	down	A>D
Gh_A01G1277	Gh_D01G1498	-0.321763	0.0373061	0.0672102	51.3532	52.5765	70.3462	44.1769	44.1588	49.0446	unchanged	A=D
Gh_A01G1278	Gh_D01G1500	-0.260754	0.47377	0.558376	5.90857	7.8573	3.86612	5.98201	5.48222	2.99657	unchanged	A=D
Gh_A01G1279	Gh_D01G1501	-2.95324	1.58218e-06	2.57675e-05	47.9958	46.2572	58.8714	4.61167	8.11585	6.21795	down	A>D
Gh_A01G1280	Gh_D01G1502	0.30685	0.0210655	0.0416709	9.01906	9.72627	10.1929	12.5961	11.3367	12.0171	unchanged	A=D
Gh_A01G1281	Gh_D01G1503	0.94575	0.000971837	0.00332079	8.13644	8.79655	6.58419	16.094	16.5722	13.5076	unchanged	A=D
Gh_A01G1282	Gh_D01G1504	0.837171	0.0197056	0.0393807	0.443391	0.579012	0.248314	1.42161	1.32503	0.599424	unchanged	A=D
Gh_A01G1283	Gh_D01G1505	0.186383	0.118447	0.177222	87.4085	88.72	101.828	97.8307	99.6541	118.206	unchanged	A=D
Gh_A01G1284	Gh_D01G1583	-0.623322	0.00592254	0.0145371	6.29826	4.92836	6.41289	2.86372	4.08551	4.07287	unchanged	A=D
Gh_A01G1285	Gh_D01G1582	0.338498	0.0496214	0.0856094	2.503	3.04449	2.59917	2.91123	3.90259	3.83615	unchanged	A=D
Gh_A01G1286	Gh_D01G1581	0.565878	0.01407	0.029877	1.17437	0.867248	0.783047	1.75157	1.71294	1.29826	unchanged	A=D
Gh_A01G1288	Gh_D01G1579	-0.778692	0.000202604	0.000957901	6.785	6.54528	6.61239	3.26952	3.91086	3.90838	unchanged	A=D
Gh_A01G1289	Gh_D01G1578	1.95309	1.3984e-06	2.3698e-05	0.830058	0.786378	1.21054	4.8371	4.39751	5.16462	up	A<D
Gh_A01G1291	Gh_D01G1577	1.91389	6.37453e-06	6.94363e-05	0.424151	0.480907	0.356577	3.19845	2.82284	2.27068	up	A<D
Gh_A01G1294	Gh_D01G1575	0.208015	0.181287	0.252658	1039.91	1029.63	1359.16	1197.21	1180.74	1569.18	unchanged	A=D
Gh_A01G1296	Gh_D01G1573	0.540269	0.00287967	0.00797776	36.0114	35.2665	32.0407	51.0899	50.3347	48.6833	unchanged	A=D
Gh_A01G1303	Gh_D01G1566	-0.358315	0.0102769	0.0229657	8.54681	8.74676	9.63298	6.41867	6.47692	7.80879	unchanged	A=D
Gh_A01G1305	Gh_D01G1563	-1.43833	4.50606e-06	5.42232e-05	11.9257	11.3978	10.4794	3.74812	3.80879	4.06342	down	A>D
Gh_A01G1309	Gh_D01G1561	0.539692	0.00210445	0.00620901	1.31697	1.41622	1.29596	2.12811	2.27767	2.00637	unchanged	A=D
Gh_A01G1310	Gh_D01G1560	0.895773	0.00792483	0.018508	5.30906	6.07134	3.81984	11.529	10.2096	7.50296	unchanged	A=D
Gh_A01G1311	Gh_D01G1556	1.63582	1.54519e-05	0.000131535	1.8658	2.01281	3.04938	7.60131	7.304	8.82499	up	A<D
Gh_A01G1312	Gh_D01G1555	-0.128914	0.385491	0.471184	3.31606	3.09185	2.72335	2.9649	2.75362	2.48773	unchanged	A=D
Gh_A01G1313	Gh_D01G1554	-0.0138333	0.914163	0.935585	11.4938	11.4474	11.184	12.5461	9.92896	11.333	unchanged	A=D
Gh_A01G1314	Gh_D01G1551	1.2044	0.000474077	0.00188188	0.200251	0.10453	0.314591	1.16449	0.663947	1.27498	up	A<D
Gh_A01G1316	Gh_D01G1549	0.523972	0.0650479	0.10736	1.70331	1.7165	3.28438	2.82011	2.72167	4.43521	unchanged	A=D
Gh_A01G1317	Gh_D01G1548	0.0644809	0.629882	0.703153	4.90841	5.15011	4.4937	5.39457	4.40749	5.46504	unchanged	A=D
Gh_A01G1318	Gh_D01G1547	1.01332	0.000258372	0.00115786	3.14883	2.81512	2.34372	6.3703	5.86847	5.6781	up	A<D
Gh_A01G1320	Gh_D01G1546	0.0289719	0.811778	0.85478	95.8782	96.7046	116.967	97.2771	96.544	121.308	unchanged	A=D
Gh_A01G1321	Gh_D01G1544	0.0563561	0.571954	0.64989	56.367	57.9549	60.2523	60.3698	57.4215	63.18	unchanged	A=D
Gh_A01G1322	Gh_D01G1543	-0.122658	0.69959	0.762816	10.7514	12.1602	7.98712	10.1731	12.6187	6.13324	unchanged	A=D
Gh_A01G1324	Gh_D01G1541	-0.0457873	0.86749	0.898926	15.461	16.4066	10.1214	14.5623	15.5294	10.1829	unchanged	A=D
Gh_A01G1325	Gh_D01G1537	-1.33891	1.68683e-05	0.000141045	9.58878	9.57561	11.1527	3.32834	3.3265	4.62119	down	A>D
Gh_A01G1326	Gh_D01G1536	1.57059	2.56352e-05	0.000191962	3.292	2.04405	2.81095	8.79235	8.26699	9.16904	up	A<D
Gh_A01G1328	Gh_D01G1507	0.346062	0.0130817	0.0281127	32.448	31.6826	35.9993	38.2325	41.9391	47.2506	unchanged	A=D
Gh_A01G1330	Gh_D01G1595	0.447346	0.0039034	0.0102634	42.8098	42.4008	41.7118	60.0035	55.498	57.4533	unchanged	A=D
Gh_A01G1331	Gh_D01G1519	-0.166451	0.247303	0.326172	7.96616	9.78228	7.82285	7.60595	7.18901	7.66501	unchanged	A=D
Gh_A01G1334	Gh_D01G1521	0.48234	0.0635367	0.105181	2.1066	3.5855	2.1787	3.65492	4.28474	3.28767	unchanged	A=D
Gh_A01G1335	Gh_D01G1522	0.208667	0.447019	0.531928	1.4114	0.927778	1.34704	2.03481	0.835566	1.74915	unchanged	A=D
Gh_A01G1339	Gh_D01G1529	-2.25989	3.22894e-07	8.46995e-06	13.3095	13.5331	12.7278	2.09481	2.34472	2.84272	down	A>D
Gh_A01G1341	Gh_D01G1531	0.702636	0.0946777	0.147018	1.92433	2.50416	1.1848	3.83257	4.48369	1.83644	unchanged	A=D
Gh_A01G1343	Gh_D01G1532	1.34542	8.05909e-06	8.16433e-05	5.44023	5.38847	4.86225	14.3811	13.3021	13.9675	up	A<D
Gh_A01G1345	Gh_D01G1533	1.55659	1.95076e-05	0.00015595	2.31691	2.3442	1.72901	6.55744	6.5266	8.07011	up	A<D
Gh_A01G1347	Gh_D01G1534	0.323498	0.0304436	0.0567772	7.67736	8.94394	7.62362	9.60711	10.3999	10.4828	unchanged	A=D
Gh_A01G1348	Gh_D01G1535	-0.0585903	0.593179	0.668964	3.59649	4.09524	3.87103	3.4394	3.58121	3.99858	unchanged	A=D
Gh_A01G1349	Gh_D01G1508	0.630698	0.0019911	0.00592881	887.297	791.1	1024.92	1281.15	1249.66	1650.16	unchanged	A=D
Gh_A01G1354	Gh_D01G1599	-1.91414	0.000317031	0.00135627	3.23331	3.26198	2.63294	0.623478	0.816239	0.157876	down	A>D
Gh_A01G1355	Gh_D01G1600	0.188778	0.142129	0.206131	29.1783	26.5198	29.4955	34.2247	32.1531	30.5338	unchanged	A=D
Gh_A01G1360	Gh_D01G1604	-0.249379	0.0395501	0.0705959	508.118	485.947	510.031	428.158	404.742	427.641	unchanged	A=D
Gh_A01G1361	Gh_D01G1605	-0.69853	0.00288356	0.00798733	661.466	670.966	889.902	395.159	410.1	563.261	unchanged	A=D
Gh_A01G1362	Gh_D01G1607	-0.588076	0.00171017	0.0052382	14.083	11.9133	12.4515	8.21168	8.6019	8.18809	unchanged	A=D
Gh_A01G1370	Gh_D01G1616	-0.399082	0.00940561	0.0213244	12.6617	12.288	14.6827	10.0682	8.68241	10.9247	unchanged	A=D
Gh_A01G1374	Gh_D01G1617	0.203864	0.0779755	0.125199	5.6697	5.61312	6.25426	6.7292	6.88434	6.67824	unchanged	A=D
Gh_A01G1376	Gh_D01G1619	0.0526118	0.745753	0.801225	1.3485	1.23051	1.67304	1.44462	1.13311	1.91582	unchanged	A=D
Gh_A01G1377	Gh_D01G1620	1.36867	4.1968e-06	5.15475e-05	5.77813	6.72981	6.5309	17.0421	16.9237	16.9152	up	A<D
Gh_A01G1378	Gh_D01G1621	-0.22234	0.213019	0.288295	4.45418	3.98748	4.02724	3.78793	3.92792	2.83089	unchanged	A=D
Gh_A01G1379	Gh_D01G1622	1.03107	9.87696e-05	0.000546846	11.7661	10.1138	9.51151	21.8395	21.5262	21.6222	up	A<D
Gh_A01G1381	Gh_D01G1623	-0.548354	0.00934842	0.0212235	19.8502	21.3039	19.2241	13.4684	15.7315	11.771	unchanged	A=D
Gh_A01G1384	Gh_D01G1624	-1.35782	0.000324843	0.00138069	1.91963	1.71241	1.86841	0.552532	0.203919	0.693244	down	A>D
Gh_A01G1387	Gh_D01G1631	-1.29136	3.19612e-05	0.000227163	19.7625	18.2513	25.0904	8.02227	8.96184	7.76115	down	A>D
Gh_A01G1388	Gh_D01G1632	3.14273	5.09318e-07	1.15615e-05	3.54756	2.43954	2.21049	26.8102	26.3939	27.5507	up	A<D
Gh_A01G1391	Gh_D01G1635	-0.107416	0.50492	0.588067	1.19299	1.27044	0.82762	0.94846	0.964723	1.01073	unchanged	A=D
Gh_A01G1395	Gh_D02G0011	6.32337	1.04383e-10	8.28316e-08	0	0	0	32.5583	29.9542	37.8874	up	A<D
Gh_A01G1397	Gh_D01G1638	-2.04706	2.05201e-06	3.10537e-05	4.20724	3.50472	3.45259	0.70523	0.48083	0.550153	down	A>D
Gh_A01G1398	Gh_D01G1639	-0.0914616	0.465004	0.549699	2.9787	3.13657	2.84964	2.86214	2.40336	3.07591	unchanged	A=D
Gh_A01G1399	Gh_D01G1640	-0.387841	0.00881608	0.0201844	22.8868	21.9317	26.0292	17.1335	18.8747	17.5387	unchanged	A=D
Gh_A01G1400	Gh_D01G1641	1.74084	2.79043e-05	0.000204088	0.810956	1.43183	0.956639	4.97249	3.95106	4.52626	up	A<D
Gh_A01G1401	Gh_D01G1642	-0.0708469	0.645138	0.716962	4.78821	3.88946	3.85371	4.03085	4.22796	3.54024	unchanged	A=D
Gh_A01G1402	Gh_D01G1643	0.234296	0.0505973	0.0869653	18.467	18.1268	19.1771	22.5621	20.3028	22.7878	unchanged	A=D
Gh_A01G1403	Gh_D01G1644	0.75166	0.0189214	0.0380809	74.7897	98.8981	62.4782	118.343	167.625	110.712	unchanged	A=D
Gh_A01G1406	Gh_D01G1648	0.606589	0.000921593	0.00318761	451.009	439.575	504.91	665.425	644.021	816.152	unchanged	A=D
Gh_A01G1407	Gh_D01G1649	-1.77902	2.33393e-06	3.38517e-05	10.5503	10.1	10.5583	3.04252	2.73942	2.40885	down	A>D
Gh_A01G1408	Gh_D01G1650	1.95618	3.42898e-05	0.000239911	0.292245	0.575317	0.789666	3.13144	3.84451	2.84901	up	A<D
Gh_A01G1409	Gh_D01G1651	-0.0951357	0.368796	0.454494	40.6051	38.0398	39.7245	36.7188	35.8707	37.7155	unchanged	A=D
Gh_A01G1412	Gh_D01G1654	0.33731	0.0176285	0.035967	12.3144	11.9395	15.2402	15.8743	16.5588	17.3488	unchanged	A=D
Gh_A01G1418	Gh_D01G1655	2.67918	6.997e-07	1.45866e-05	0.302742	0.202851	0.178382	3.74923	4.34583	3.15517	up	A<D
Gh_A01G1419	Gh_D01G1656	-0.0488817	0.869655	0.900519	10.1546	10.6003	7.1969	10.2439	11.1467	6.00818	unchanged	A=D
Gh_A01G1422	Gh_D01G1660	0.181627	0.297685	0.380291	12.3299	12.4152	10.1742	14.0653	13.9745	11.5813	unchanged	A=D
Gh_A01G1425	Gh_D01G1663	-0.927738	0.00106897	0.00358295	31.6045	31.8817	25.9684	16.4686	16.7242	13.1211	unchanged	A=D
Gh_A01G1426	Gh_D01G1664	-0.639321	0.000379893	0.00156581	54.8016	53.6885	59.6696	35.2665	36.6406	35.1038	unchanged	A=D
Gh_A01G1427	Gh_D01G1666	0.128591	0.500693	0.584078	2.69488	2.25962	1.92984	2.90317	2.62281	2.09082	unchanged	A=D
Gh_A01G1431	Gh_D01G1670	-0.177196	0.248224	0.327012	7.69003	9.8215	8.61101	8.34734	7.39106	7.07451	unchanged	A=D
Gh_A01G1434	Gh_D01G1673	0.519913	0.00189359	0.00569471	3.81623	3.90532	3.72717	5.92828	5.41001	5.57444	unchanged	A=D
Gh_A01G1435	Gh_D01G1674	0.513324	0.00684227	0.0164049	1.84351	1.73315	1.79337	2.21425	3.13296	2.90503	unchanged	A=D
Gh_A01G1439	Gh_D01G1679	-0.438527	0.0123901	0.0268494	11.3219	10.4119	14.5528	9.10135	8.53587	8.44986	unchanged	A=D
Gh_A01G1443	Gh_D01G1683	-0.198478	0.0930537	0.144937	15.1714	15.7523	18.3256	14.3476	13.7655	14.3479	unchanged	A=D
Gh_A01G1454	Gh_D01G1695	0.245806	0.0836825	0.132655	4.17604	5.07207	5.43759	6.21463	5.55443	5.7316	unchanged	A=D
Gh_A01G1455	Gh_D01G1696	0.152864	0.579133	0.656546	5.38279	5.18266	3.35566	6.25542	5.51523	3.79591	unchanged	A=D
Gh_A01G1457	Gh_D01G1698	2.91511	2.10905e-08	1.47588e-06	3.98687	3.57245	3.84082	31.2656	28.8062	34.0021	up	A<D
Gh_A01G1458	Gh_D01G1699	5.33063	5.41543e-08	2.55973e-06	0.027061	0	0	17.2283	22.2266	12.5538	up	A<D
Gh_A01G1459	Gh_D01G1700	2.3906	1.30281e-06	2.24927e-05	0.02194	0.108248	0.059624	1.67838	2.57372	2.16268	up	A<D
Gh_A01G1460	Gh_D01G1701	-0.846068	0.00331039	0.00894463	10.4876	12.2742	10.8061	6.09673	7.48071	4.71488	unchanged	A=D
Gh_A01G1463	Gh_D02G2292	3.0224	2.32502e-06	3.38451e-05	1.23929	1.93541	0.923714	13.5827	12.8329	14.739	up	A<D
Gh_A01G1465	Gh_D01G1702	-0.165921	0.16452	0.232892	21.2699	19.5838	19.5314	17.3687	17.9246	18.1623	unchanged	A=D
Gh_A01G1466	Gh_D01G1703	1.05182	0.00467897	0.0119473	2.37649	3.69014	1.72034	6.04592	5.82971	4.9727	up	A<D
Gh_A01G1468	Gh_D01G1705	1.00266	6.28685e-05	0.000381797	9.39828	9.42028	8.8495	20.0122	18.5664	17.9579	up	A<D
Gh_A01G1469	Gh_D01G1706	-0.379078	0.146262	0.211325	9.94933	10.5365	7.10174	7.34942	8.06532	5.40871	unchanged	A=D
Gh_A01G1470	Gh_D01G1707	-3.19298	3.01705e-06	4.06868e-05	8.1463	9.72835	10.1082	0.31385	1.00053	0.714963	down	A>D
Gh_A01G1472	Gh_D01G1708	1.08275	3.25906e-05	0.000230656	10.0705	10.7935	10.7885	22.9227	24.0983	21.2373	up	A<D
Gh_A01G1473	Gh_D01G1709	0.159703	0.3107	0.394677	5.63828	5.56286	7.08519	6.77759	5.56424	8.29285	unchanged	A=D
Gh_A01G1475	Gh_D01G1711	0.00571271	0.964423	0.973904	36.1172	34.2365	38.9085	40.5757	35.0551	33.846	unchanged	A=D
Gh_A01G1478	Gh_D01G1715	0.530901	0.00672142	0.0161572	3.76981	3.03193	3.297	5.40877	5.16022	4.51536	unchanged	A=D
Gh_A01G1479	Gh_D01G1716	-0.775855	0.00307828	0.00843648	1.55138	1.2416	1.21125	0.706585	0.704651	0.407578	unchanged	A=D
Gh_A01G1481	Gh_D01G1719	0.699194	0.00109548	0.00365562	10.7273	10.3758	11.2968	20.1	14.9251	18.5419	unchanged	A=D
Gh_A01G1482	Gh_D01G1720	0.689275	0.000235598	0.00107733	11.1283	11.531	12.8587	18.3715	18.1936	21.3119	unchanged	A=D
Gh_A01G1483	Gh_D01G1721	0.684318	0.00103219	0.00347918	9.17065	7.3685	8.57696	13.1615	14.5941	13.1108	unchanged	A=D
Gh_A01G1484	Gh_D01G1722	0.395902	0.0100602	0.0225636	2.96624	3.21974	3.83102	4.42822	4.07193	5.00511	unchanged	A=D
Gh_A01G1485	Gh_D01G1723	0.96742	0.0280227	0.0528737	3.94152	5.36197	2.08167	8.44211	8.513	5.49992	unchanged	A=D
Gh_A01G1486	Gh_D01G1725	-1.49019	3.64829e-06	4.62566e-05	16.5021	19.0187	17.7661	6.27153	5.96009	5.82778	down	A>D
Gh_A01G1487	Gh_D01G1726	0.722849	0.0019823	0.0059112	4.55585	3.06385	3.93223	6.61551	5.97278	7.04914	unchanged	A=D
Gh_A01G1489	Gh_D01G1728	2.77878	6.85073e-07	1.43467e-05	1.25615	1.19533	1.07104	10.9556	12.0846	8.70513	up	A<D
Gh_A01G1490	Gh_D01G1729	1.98745	9.02525e-07	1.71968e-05	19.082	20.3128	19.2432	75.0109	69.2041	92.9628	up	A<D
Gh_A01G1493	Gh_D01G1730	-0.583592	0.000744049	0.0026862	40.1403	38.0936	39.7585	26.2248	23.872	28.0763	unchanged	A=D
Gh_A01G1494	Gh_D01G1731	1.33752	0.000129735	0.000675188	1.14335	1.05113	0.709425	3.32937	3.14777	2.70734	up	A<D
Gh_A01G1495	Gh_D01G1732	-0.170954	0.136562	0.199315	8.66998	8.79986	9.87356	7.56675	8.39669	8.07216	unchanged	A=D
Gh_A01G1496	Gh_D01G1735	-0.458616	0.0056295	0.0139369	7.5387	8.2629	8.89811	5.11294	5.73985	6.78425	unchanged	A=D
Gh_A01G1499	Gh_D01G1744	0.105317	0.692875	0.756911	1.55147	1.85979	1.28071	1.917	2.26704	1.0778	unchanged	A=D
Gh_A01G1500	Gh_D01G1746	1.94271	1.35211e-05	0.000119468	1.88366	1.66636	1.13686	7.20545	7.27496	6.80001	up	A<D
Gh_A01G1501	Gh_D01G1747	0.49502	0.0223869	0.0438229	3.38603	3.22329	2.34503	4.63171	4.18118	4.16222	unchanged	A=D
Gh_A01G1504	Gh_D01G1749	-0.87164	8.1596e-05	0.000470021	28.9543	27.7508	33.1931	15.7725	14.671	17.9563	unchanged	A=D
Gh_A01G1505	Gh_D01G1750	0.291583	0.017649	0.0359969	160.932	164.643	179.621	196.399	202.92	216.837	unchanged	A=D
Gh_A01G1506	Gh_D01G1751	0.4634	0.140692	0.20432	11.2513	12.3545	7.10882	15.6104	16.0742	10.5954	unchanged	A=D
Gh_A01G1513	Gh_D01G1755	-2.42329	9.51582e-07	1.78337e-05	1.99932	2.29141	1.90969	0	0.130124	0	down	A>D
Gh_A01G1518	Gh_D01G1765	-1.82014	1.72901e-05	0.00014312	1.77446	1.56918	1.52828	0.080859	0.089547	0.336972	down	A>D
Gh_A01G1519	Gh_D01G1766	0.693271	0.000429564	0.00173591	17.6261	15.3992	16.3705	26.0122	24.85	29.5941	unchanged	A=D
Gh_A01G1521	Gh_D01G1770	0.667819	0.0242426	0.0468913	12.6869	14.8485	9.50002	20.3459	22.885	15.8579	unchanged	A=D
Gh_A01G1523	Gh_D01G1772	0.187553	0.411198	0.496533	16.8102	22.1826	17.7497	21.2783	26.937	16.991	unchanged	A=D
Gh_A01G1524	Gh_D01G1773	0.323958	0.0548451	0.093098	1.31538	1.27176	1.21103	1.80431	1.30938	2.0087	unchanged	A=D
Gh_A01G1525	Gh_D01G1774	-0.271565	0.258987	0.338618	2.80894	1.91315	3.74515	1.65192	2.36614	2.6375	unchanged	A=D
Gh_A01G1526	Gh_D01G1775	0.210354	0.109397	0.165991	18.5276	16.7862	17.7572	22.097	18.9005	20.4471	unchanged	A=D
Gh_A01G1527	Gh_D01G1776	-0.302363	0.205893	0.280322	29.856	31.1751	21.6866	23.4907	24.6962	18.1507	unchanged	A=D
Gh_A01G1529	Gh_D01G1778	3.42625	8.27523e-05	0.000474835	0.240479	0.52423	0.025069	6.57205	11.2066	3.90258	up	A<D
Gh_A01G1530	Gh_D01G1779	0.48185	0.238001	0.315988	2.01184	1.66353	0.898762	3.33266	2.51733	1.21864	unchanged	A=D
Gh_A01G1531	Gh_D01G1780	-1.29982	9.23934e-06	8.99331e-05	110.744	110.484	130.991	44.4188	43.0234	54.6938	down	A>D
Gh_A01G1532	Gh_D01G1781	0.881734	0.000103062	0.000563986	11.555	12.294	12.8342	23.1175	23.9099	21.3858	unchanged	A=D
Gh_A01G1533	Gh_D01G1782	-0.179869	0.463087	0.54768	1.51551	0.92167	0.75861	0.813537	1.11532	0.684038	unchanged	A=D
Gh_A01G1534	Gh_D01G1783	-0.104343	0.407693	0.492948	12.8762	13.4091	12.408	11.9515	12.5552	11.2796	unchanged	A=D
Gh_A01G1535	Gh_D01G1784	0.372147	0.0301722	0.056334	3.36269	3.87056	2.92458	4.29118	4.28669	4.84416	unchanged	A=D
Gh_A01G1539	Gh_D01G1789	-0.52762	0.018201	0.0368855	6.59767	8.33292	10.4601	6.44627	4.84604	5.67901	unchanged	A=D
Gh_A01G1540	Gh_D01G1790	0.271811	0.0756851	0.122169	2.01937	2.09132	2.55348	2.58067	3.14594	2.54263	unchanged	A=D
Gh_A01G1541	Gh_D01G1791	0.0701292	0.819143	0.860907	3.40519	3.86004	2.16749	3.95666	3.84776	2.17815	unchanged	A=D
Gh_A01G1542	Gh_D01G1792	0.0762051	0.457813	0.542524	29.6435	28.8151	31.2725	31.4484	31.4022	31.4081	unchanged	A=D
Gh_A01G1543	Gh_D01G1793	0.32776	0.107715	0.163791	14.3809	13.7831	10.6861	17.0223	17.27	14.3818	unchanged	A=D
Gh_A01G1544	Gh_D01G1795	0.755797	0.0466677	0.0812882	0.537853	0.618178	0.312254	0.94602	1.96225	0.6532	unchanged	A=D
Gh_A01G1545	Gh_D01G1797	1.20333	0.000737074	0.00266521	0.292229	0.173464	0.120156	1.38506	0.955167	0.704606	up	A<D
Gh_A01G1547	Gh_D01G1799	-1.28644	4.67736e-05	0.000301763	8.68134	9.18866	7.09103	3.23291	3.05328	3.10864	down	A>D
Gh_A01G1548	Gh_D01G1800	-0.60725	0.0100976	0.0226281	5.13528	5.08592	4.07501	3.0515	3.38923	2.48837	unchanged	A=D
Gh_A01G1549	Gh_D01G1801	0.0783977	0.584491	0.661397	5.37279	4.39152	4.65754	5.18409	5.41906	4.61719	unchanged	A=D
Gh_A01G1551	Gh_D01G1802	0.818018	0.0144233	0.0305109	2.16014	2.57105	1.27732	2.90774	4.32647	4.11104	unchanged	A=D
Gh_A01G1552	Gh_D01G1803	-0.691223	0.00108814	0.00363378	7.06339	7.38147	6.98242	4.87474	3.77364	4.15323	unchanged	A=D
Gh_A01G1553	Gh_D01G1804	2.10302	7.68814e-06	7.90745e-05	0.099894	0.172123	0.435787	2.37134	2.28138	2.31612	up	A<D
Gh_A01G1554	Gh_D01G1805	-0.295483	0.17123	0.240851	6.78377	7.98261	5.26836	4.68689	6.09095	5.12705	unchanged	A=D
Gh_A01G1556	Gh_D01G1807	-1.30755	7.17592e-05	0.00042253	3.43751	3.17888	2.4207	0.990391	0.880922	0.984318	down	A>D
Gh_A01G1557	Gh_D01G1808	-0.258018	0.189209	0.261735	8.39472	9.12616	8.10235	7.09487	8.53495	5.74093	unchanged	A=D
Gh_A01G1558	Gh_D01G1809	-0.00662308	0.957663	0.96894	19.8005	21.2838	19.6864	20.5532	20.9402	18.794	unchanged	A=D
Gh_A01G1562	Gh_D01G1811	0.884404	0.00018705	0.000898081	18.5114	19.0276	16.2514	33.1501	33.294	33.3333	unchanged	A=D
Gh_A01G1563	Gh_D01G1810	-0.0106747	0.945104	0.959507	32.8822	37.6448	32.6357	32.9757	38.7358	30.5744	unchanged	A=D
Gh_A01G1566	Gh_D01G1816	0.349665	0.134158	0.196382	3.49504	2.99659	2.58014	4.54986	4.39354	3.01629	unchanged	A=D
Gh_A01G1567	Gh_D01G1817	-0.284724	0.201428	0.275201	1.30015	0.960488	1.59905	0.854944	0.700069	1.42573	unchanged	A=D
Gh_A01G1572	Gh_D01G1822	-2.25431	3.38799e-05	0.000237767	15.3863	16.5096	10.0339	2.68086	2.88414	2.06142	down	A>D
Gh_A01G1573	Gh_D01G1823	0.143084	0.365427	0.451128	1.53888	1.86321	1.37061	1.57936	2.01273	1.78195	unchanged	A=D
Gh_A01G1574	Gh_D01G1885	0.258511	0.403198	0.48824	25.9157	25.6921	15.5403	30.6554	29.6303	19.4837	unchanged	A=D
Gh_A01G1576	Gh_D01G1883	-1.29109	4.86793e-05	0.000311327	89.0328	91.7139	117.589	39.1213	33.7672	48.1308	down	A>D
Gh_A01G1578	Gh_D01G1881	-0.496052	0.00406811	0.0106205	4.80874	5.08075	5.06252	3.05083	3.13145	4.09715	unchanged	A=D
Gh_A01G1579	Gh_D01G1880	0.528902	0.030033	0.0561139	5.51731	6.7234	4.30061	7.99748	8.75534	7.2945	unchanged	A=D
Gh_A01G1580	Gh_D01G1879	-0.64852	0.00140231	0.00445247	10.7353	10.8951	9.24327	5.88058	6.52961	6.73663	unchanged	A=D
Gh_A01G1581	Gh_D01G1878	0.221617	0.150208	0.21611	15.3673	12.1937	12.3738	15.6715	15.5236	15.156	unchanged	A=D
Gh_A01G1582	Gh_D01G1876	0.118769	0.697113	0.760565	11.0656	12.223	6.38056	11.3419	11.9232	8.20125	unchanged	A=D
Gh_A01G1586	Gh_D01G1872	-0.376548	0.00900543	0.0205559	86.4135	80.9153	85.8378	67.0571	63.6595	63.2557	unchanged	A=D
Gh_A01G1589	Gh_D01G1868	1.16983	0.000395018	0.001618	5.77462	6.59083	5.10794	14.8587	14.9081	11.1396	up	A<D
Gh_A01G1592	Gh_D01G1866	0.452927	0.00651515	0.0157375	6.70805	6.02167	6.11577	8.31304	9.3846	8.47679	unchanged	A=D
Gh_A01G1593	Gh_D01G1865	-1.59326	3.27974e-06	4.28828e-05	37.6814	41.0214	38.4669	11.9479	13.7972	12.148	down	A>D
Gh_A01G1594	Gh_D01G1864	0.72092	0.000291815	0.00127328	7.75761	7.61724	7.68374	11.9845	13.8112	12.9501	unchanged	A=D
Gh_A01G1595	Gh_D01G1863	0.675986	0.0112367	0.024723	0.571964	0.749338	0.608721	1.58896	1.42685	0.87911	unchanged	A=D
Gh_A01G1596	Gh_D01G1862	0.422562	0.0140432	0.029827	12.3364	11.6378	16.4096	16.9418	18.3329	18.5107	unchanged	A=D
Gh_A01G1597	Gh_D01G1861	-0.196326	0.256407	0.335818	3.69043	3.09341	3.45766	2.81206	3.52322	2.46771	unchanged	A=D
Gh_A01G1598	Gh_D01G1860	-0.752673	0.000264533	0.00118086	326.919	350.515	338.627	198.138	210.068	192.229	unchanged	A=D
Gh_A01G1599	Gh_D01G1859	0.19864	0.218817	0.294645	13.4931	11.3411	10.7341	11.9057	13.2008	15.8445	unchanged	A=D
Gh_A01G1600	Gh_D01G1858	0.889737	0.00131771	0.00423729	13.9062	11.0855	10.6015	24.6775	22.5024	19.4553	unchanged	A=D
Gh_A01G1601	Gh_D01G1857	-0.148873	0.366426	0.452115	3.6207	3.64313	2.76917	3.17958	2.8542	2.81058	unchanged	A=D
Gh_A01G1602	Gh_D01G1856	2.96975	4.86358e-07	1.11089e-05	0.211992	0.326905	0.283908	5.15776	5.92272	4.08859	up	A<D
Gh_A01G1603	Gh_D01G1855	-0.723178	0.015768	0.0328537	5.73474	4.86933	3.71431	2.9125	3.16545	2.05476	unchanged	A=D
Gh_A01G1604	Gh_D01G1854	-0.709762	0.012534	0.0271165	10.3912	11.6321	7.97206	6.0441	6.88575	4.8132	unchanged	A=D
Gh_A01G1605	Gh_D01G1853	-0.396954	0.00684465	0.0164084	170.312	159.403	159.285	124.287	118.976	126.359	unchanged	A=D
Gh_A01G1606	Gh_D01G1852	-1.73526	0.00182833	0.00553558	46.1908	50.3408	28.2677	13.2916	16.2124	7.54644	down	A>D
Gh_A01G1613	Gh_D01G1847	-0.464783	0.0395588	0.0705977	1.90312	2.80853	3.32102	1.52532	2.05994	1.76556	unchanged	A=D
Gh_A01G1615	Gh_D01G1845	0.144588	0.568544	0.646855	9.68475	11.0412	7.6842	10.4873	13.3103	7.95441	unchanged	A=D
Gh_A01G1620	Gh_D01G1841	0.724087	0.00145487	0.00459002	0.754065	0.840318	0.823283	1.8749	1.23412	1.75279	unchanged	A=D
Gh_A01G1621	Gh_D01G1840	-0.304535	0.0324533	0.0597915	4.06017	3.52065	3.78341	2.65157	3.13468	3.1528	unchanged	A=D
Gh_A01G1622	Gh_D01G1839	1.05703	7.99606e-05	0.000462048	7.66442	7.33451	8.45143	14.0491	16.3571	20.0039	up	A<D
Gh_A01G1627	Gh_D01G1835	0.322615	0.0537279	0.0914548	32.1488	34.7152	45.1362	41.7829	43.6863	53.7509	unchanged	A=D
Gh_A01G1628	Gh_D01G1834	-0.487759	0.00417021	0.010847	96.1097	94.1355	93.8004	64.5153	73.0018	64.2695	unchanged	A=D
Gh_A01G1629	Gh_D01G1833	0.252188	0.079356	0.127034	49.8238	50.8453	46.6314	60.6919	59.5464	54.8349	unchanged	A=D
Gh_A01G1630	Gh_D01G1832	-0.315987	0.0545605	0.0926747	4.43043	4.94417	5.00354	3.00655	4.04634	4.31287	unchanged	A=D
Gh_A01G1632	Gh_D01G1830	-1.50989	2.3219e-06	3.38393e-05	1.49578	1.3272	1.64175	0.263803	0.193605	0.284227	down	A>D
Gh_A01G1634	Gh_D01G1828	0.703755	0.00032012	0.00136504	487.927	526.228	479.547	801.078	791.891	830.104	unchanged	A=D
Gh_A01G1635	Gh_D01G1827	0.00324229	0.985399	0.989543	28.8171	30.6494	23.0626	28.6669	28.7632	24.6038	unchanged	A=D
Gh_A01G1636	Gh_D01G1826	0.029353	0.846731	0.882988	4.45384	3.99713	3.72692	4.69361	4.01786	3.71917	unchanged	A=D
Gh_A01G1638	Gh_D01G1825	-0.400696	0.0364627	0.0659882	2.8015	3.33558	2.31002	1.96258	2.064	1.98495	unchanged	A=D
Gh_A01G1639	Gh_D01G1824	-0.733508	0.000203138	0.000959619	213.654	205.333	242.559	122.19	127.341	146.563	unchanged	A=D
Gh_A01G1640	Gh_D01G1886	-0.365661	0.0210712	0.0416777	37.6707	34.5602	42.4633	26.8032	26.9949	34.9783	unchanged	A=D
Gh_A01G1643	Gh_D01G1889	0.231398	0.408992	0.494323	58.1617	57.8011	36.4694	66.2843	64.5335	46.0503	unchanged	A=D
Gh_A01G1645	Gh_D01G1891	0.28817	0.137757	0.200724	3.69809	5.19569	3.79153	5.18678	5.70828	4.68985	unchanged	A=D
Gh_A01G1646	Gh_D01G1892	0.700289	0.000367723	0.00152317	3.26534	3.07945	3.86985	5.9923	5.29645	5.98818	unchanged	A=D
Gh_A01G1647	Gh_D01G1893	-1.38497	0.00325043	0.00881368	2.44961	2.58176	4.32001	0.396299	1.0402	1.49151	down	A>D
Gh_A01G1650	Gh_D01G1896	-0.573134	0.000602261	0.00226772	40.0259	41.5759	44.4062	28.162	27.7208	28.0071	unchanged	A=D
Gh_A01G1651	Gh_D01G1898	1.13077	0.0156178	0.0326027	0.984543	1.42046	0.807032	3.77896	3.75847	1.46218	up	A<D
Gh_A01G1652	Gh_D01G1899	-0.793188	0.00467444	0.0119374	1.79309	1.8033	1.60415	0.504855	1.10481	0.927742	unchanged	A=D
Gh_A01G1654	Gh_D01G1902	0.0110619	0.932582	0.949363	13.3634	12.5641	11.541	13.2236	12.2921	12.0746	unchanged	A=D
Gh_A01G1656	Gh_D01G1905	0.00818854	0.942733	0.957628	88.198	103.074	107.957	97.1841	93.1186	109.091	unchanged	A=D
Gh_A01G1657	Gh_D01G1906	-0.679338	0.000846309	0.00298378	4.18805	4.0561	5.25038	2.39981	2.43552	3.08052	unchanged	A=D
Gh_A01G1660	Gh_D01G1909	3.40751	1.47437e-07	4.87124e-06	0.066182	0.155796	0	5.33937	4.86623	4.26056	up	A<D
Gh_A01G1661	Gh_D01G1910	-0.0281647	0.876581	0.905456	3.77168	4.82887	3.96432	4.49127	4.47025	3.32577	unchanged	A=D
Gh_A01G1662	Gh_D01G1911	-0.45024	0.00690209	0.0165181	9.34533	9.14228	8.99598	6.34662	5.78029	7.71385	unchanged	A=D
Gh_A01G1663	Gh_D01G1913	0.123076	0.369295	0.454926	21.8279	21.5445	20.6515	24.8365	23.7664	21.1132	unchanged	A=D
Gh_A01G1664	Gh_D01G1914	0.662589	0.000547832	0.00210169	28.9501	27.2779	33.6687	45.0576	43.9996	53.4277	unchanged	A=D
Gh_A01G1665	Gh_D01G1915	-1.58646	0.000191804	0.000914363	4.55645	5.64728	3.73556	1.45757	0.832497	1.53486	down	A>D
Gh_A01G1666	Gh_D01G1916	0.266551	0.311203	0.395226	6.21474	7.12592	3.90608	7.08179	7.36161	5.9811	unchanged	A=D
Gh_A01G1670	Gh_D01G1920	0.73312	0.00064666	0.00239866	4.92684	5.24397	4.27263	8.06899	7.97928	8.65054	unchanged	A=D
Gh_A01G1671	Gh_D01G1921	-0.81958	0.00199586	0.00594105	19.2931	22.3796	18.2187	11.3805	12.6159	9.37344	unchanged	A=D
Gh_A01G1672	Gh_D01G1922	-1.61196	7.16941e-06	7.51991e-05	4.24526	4.20689	5.06092	1.07798	1.43438	1.05038	down	A>D
Gh_A01G1673	Gh_D01G1924	0.133299	0.62573	0.699453	2.11126	2.55712	1.24202	2.16215	2.564	1.71159	unchanged	A=D
Gh_A01G1677	Gh_D01G1927	1.61867	1.17265e-05	0.000107378	0.458752	0.495955	0.273089	1.87846	2.13842	2.34259	up	A<D
Gh_A01G1679	Gh_D01G1928	-0.169725	0.357928	0.443717	10.8472	11.4925	8.90721	10.1912	9.37434	7.9526	unchanged	A=D
Gh_A01G1680	Gh_D01G1929	0.571212	0.00144865	0.00457277	13.6197	14.1026	14.9828	20.3216	23.1847	20.3895	unchanged	A=D
Gh_A01G1681	Gh_D01G1930	2.06122	8.33268e-06	8.36225e-05	0.714372	0.344915	0.804331	3.80741	3.56856	4.12083	up	A<D
Gh_A01G1682	Gh_D01G1931	0.289384	0.0606735	0.101262	28.6322	27.3417	29.6233	35.383	38.2773	31.1493	unchanged	A=D
Gh_A01G1683	Gh_D01G1932	0.895546	8.21765e-05	0.000472772	5.37139	5.83769	5.61862	9.82359	11.4578	11.0442	unchanged	A=D
Gh_A01G1684	Gh_D01G1933	-0.0710094	0.722111	0.781582	31.5429	32.8626	24.7519	27.5088	32.7769	24.2243	unchanged	A=D
Gh_A01G1685	Gh_D01G1934	-2.64542	3.79974e-07	9.45411e-06	61.7541	54.4758	56.3331	9.6784	9.15307	7.66345	down	A>D
Gh_A01G1686	Gh_D01G1935	1.02247	0.000266647	0.00118684	5.01476	4.17154	3.58019	8.47666	8.86102	9.62859	up	A<D
Gh_A01G1687	Gh_D01G1936	-3.20983	1.22166e-08	1.06965e-06	15.14	16.2936	15.6901	1.34764	1.34824	1.24929	down	A>D
Gh_A01G1694	Gh_D01G1945	-0.608593	0.0932433	0.145146	5.56554	6.02675	3.4906	3.64131	3.91545	1.96791	unchanged	A=D
Gh_A01G1696	Gh_D01G1947	-0.481267	0.0109398	0.0241797	5.75947	6.57816	6.56003	4.90496	4.47439	3.7876	unchanged	A=D
Gh_A01G1697	Gh_D01G1948	-1.6483	2.47635e-05	0.000186686	2.12145	1.98242	2.08854	0.375224	0.539444	0.218262	down	A>D
Gh_A01G1698	Gh_D01G1949	-0.386651	0.00747365	0.0176313	4.71513	5.163	4.89642	3.38758	3.722	3.86135	unchanged	A=D
Gh_A01G1699	Gh_D01G1950	0.514781	0.224629	0.301105	1.76053	2.29583	1.36887	3.59078	3.97461	1.31164	unchanged	A=D
Gh_A01G1702	Gh_D01G1952	1.55571	4.55158e-05	0.000295351	0.943902	0.556493	0.570261	2.40876	2.71013	3.36375	up	A<D
Gh_A01G1703	Gh_D01G1953	-1.01057	9.82561e-05	0.000544346	25.7981	23.1355	27.5142	13.0048	12.9985	11.1564	down	A>D
Gh_A01G1704	Gh_D01G1954	-0.876893	0.00131847	0.00423897	15.6581	15.3392	21.6899	10.942	8.59079	8.31165	unchanged	A=D
Gh_A01G1705	Gh_D01G1955	0.88012	0.0160263	0.0333005	1.30234	2.62192	1.94803	4.0744	4.96087	2.74271	unchanged	A=D
Gh_A01G1706	Gh_D01G1956	0.545899	0.00935848	0.0212433	6.50959	7.22656	5.57081	8.35422	9.1286	11.2615	unchanged	A=D
Gh_A01G1707	Gh_D01G1958	-0.483017	0.00413581	0.0107667	5.83427	5.30268	6.00815	3.67636	4.36574	3.83088	unchanged	A=D
Gh_A01G1708	Gh_D01G1959	0.173651	0.112954	0.170475	35.9115	36.0995	37.3015	40.4211	38.7715	43.9547	unchanged	A=D
Gh_A01G1710	Gh_D01G1961	0.959909	6.28542e-05	0.000381797	0.957583	1.14221	1.1798	2.25721	2.7021	2.58834	unchanged	A=D
Gh_A01G1713	Gh_D01G1964	-1.87792	3.93486e-05	0.000266287	2.00538	1.73509	2.32822	0.3795	0.059489	0.328263	down	A>D
Gh_A01G1714	Gh_D01G1965	1.29413	0.000476435	0.00188798	0.887199	1.47286	1.99843	3.4761	4.02725	4.61618	up	A<D
Gh_A01G1715	Gh_D01G1966	0.197277	0.380741	0.466744	22.3009	22.3248	18.859	26.5114	28.6583	18.5421	unchanged	A=D
Gh_A01G1717	Gh_D01G1967	0.0504593	0.807481	0.8516	46.1328	46.7518	38.1626	51.3919	49.0428	35.8905	unchanged	A=D
Gh_A01G1719	Gh_D01G1969	-0.722617	0.000157991	0.000785555	17.3239	16.6413	16.9494	9.77252	10.0494	10.4261	unchanged	A=D
Gh_A01G1720	Gh_D01G1970	-0.091681	0.491557	0.575318	10.6769	9.33084	9.45185	8.85485	9.89518	8.70786	unchanged	A=D
Gh_A01G1721	Gh_D01G1971	-0.12699	0.658254	0.727668	8.50609	12.5366	6.57596	8.37474	9.66337	6.51333	unchanged	A=D
Gh_A01G1725	Gh_D01G1974	0.602301	0.00249778	0.00710671	66.7661	59.0126	83.6308	99.9465	98.8353	116.148	unchanged	A=D
Gh_A01G1726	Gh_D01G1975	-1.76072	3.68634e-07	9.31054e-06	25.8224	24.0167	27.1287	7.01536	7.05171	7.6604	down	A>D
Gh_A01G1727	Gh_D01G1976	0.234188	0.173116	0.243095	2.91968	3.09347	3.17161	4.32462	3.72595	3.0276	unchanged	A=D
Gh_A01G1729	Gh_D01G1978	-0.828249	0.000658877	0.00243661	8.11487	7.14273	7.24158	3.67759	4.70145	3.74276	unchanged	A=D
Gh_A01G1732	Gh_D01G1980	-0.931563	0.190036	0.262524	2.80417	7.57973	1.42555	1.42137	3.17274	0.601273	unchanged	A=D
Gh_A01G1733	Gh_D01G1981	-0.00517279	0.963853	0.973455	61.2771	66.7539	60.2181	58.4843	61.9172	66.5422	unchanged	A=D
Gh_A01G1734	Gh_D01G1982	0.486457	0.0187958	0.0378779	5.59212	6.2229	8.22772	8.85321	8.04587	11.5492	unchanged	A=D
Gh_A01G1736	Gh_D01G1983	-0.532111	0.00624436	0.0151671	5.8313	5.59683	5.03831	3.56046	3.11523	4.36111	unchanged	A=D
Gh_A01G1737	Gh_D01G1986	0.242123	0.212359	0.287614	4.72331	7.11281	6.99053	6.84872	6.45732	8.98493	unchanged	A=D
Gh_A01G1739	Gh_D01G1984	4.8094	4.95269e-09	6.50465e-07	0	0.105311	0.153318	12.6041	13.1131	15.358	up	A<D
Gh_A01G1744	Gh_D01G1993	-0.0723241	0.508578	0.591363	16.5132	16.3417	16.9159	16.3354	15.5201	15.2565	unchanged	A=D
Gh_A01G1745	Gh_D01G2375	-1.44763	5.94356e-05	0.000364889	2.63645	1.8345	2.49467	0.600214	0.700731	0.430622	down	A>D
Gh_A01G1752	Gh_D01G1996	0.181865	0.373827	0.459678	1.84804	2.53947	1.54923	2.42024	2.38268	1.98499	unchanged	A=D
Gh_A01G1753	Gh_D01G1997	1.09989	0.00151563	0.00474831	4.74639	5.70094	3.2906	8.87317	11.2509	10.1505	up	A<D
Gh_A01G1754	Gh_D01G1998	-1.03487	0.00415475	0.0108099	1.91023	2.12817	1.31789	0.848529	0.76433	0.365482	down	A>D
Gh_A01G1755	Gh_D01G1999	-0.325433	0.0608024	0.101436	2.15692	1.77562	2.56925	1.46391	1.89486	1.52743	unchanged	A=D
Gh_A01G1756	Gh_D01G2001	-0.16918	0.144651	0.20931	9.10143	9.22615	10.0275	8.17112	8.716	8.08507	unchanged	A=D
Gh_A01G1758	Gh_D01G2003	0.210071	0.122628	0.182292	9.88747	9.34968	8.92137	11.3551	10.936	10.3533	unchanged	A=D
Gh_A01G1759	Gh_D01G2004	-1.05953	3.52218e-05	0.000244474	6.0948	6.40142	7.40665	2.96838	2.56587	3.33661	down	A>D
Gh_A01G1760	Gh_D01G2005	-1.18004	2.47462e-05	0.000186686	108.426	107.287	100.422	47.198	47.5126	43.608	down	A>D
Gh_A01G1762	Gh_D01G1247	-1.08856	9.31752e-05	0.000522161	4.09955	3.59758	4.16602	1.54529	1.92494	1.4346	down	A>D
Gh_A01G1763	Gh_D01G2006	-0.192359	0.109937	0.166715	24.0526	22.5206	25.9591	19.43	20.0469	23.7486	unchanged	A=D
Gh_A01G1764	Gh_D01G2007	-0.972761	0.000124957	0.000654211	12.4475	12.6635	11.8933	5.69062	6.80637	5.72029	unchanged	A=D
Gh_A01G1765	Gh_D01G2008	1.11543	3.88273e-05	0.00026377	2.30225	1.91428	2.01633	4.81754	5.30915	4.78396	up	A<D
Gh_A01G1767	Gh_D01G2010	-0.148703	0.482933	0.56703	15.3038	17.4916	12.4709	14.8111	14.5741	11.1217	unchanged	A=D
Gh_A01G1768	Gh_D01G2011	-1.48861	3.88332e-05	0.00026377	1.2095	1.29447	1.00291	0.082736	0.25878	0.099897	down	A>D
Gh_A01G1770	Gh_D01G2013	0.30933	0.0307419	0.0572174	12.7782	14.2691	16.8657	17.6507	16.9402	19.6823	unchanged	A=D
Gh_A01G1773	Gh_D01G2015	0.0920571	0.479936	0.564448	103.539	97.4573	127.829	114.647	103.667	130.056	unchanged	A=D
Gh_A01G1774	Gh_D01G2016	1.97118	3.29282e-05	0.000232418	4.49762	4.68622	2.9128	15.757	18.6761	15.7898	up	A<D
Gh_A01G1776	Gh_D01G2018	0.640034	0.00131497	0.00423074	21.0122	17.7414	20.8194	28.835	28.2897	36.4297	unchanged	A=D
Gh_A01G1777	Gh_D01G2019	-0.463475	0.0017631	0.00537792	98.7015	99.6196	108.785	73.8105	72.0754	75.4844	unchanged	A=D
Gh_A01G1778	Gh_D01G2020	0.051281	0.834638	0.873796	30.0177	31.2361	20.4334	28.4574	32.4823	22.8521	unchanged	A=D
Gh_A01G1779	Gh_D01G2021	0.258507	0.263563	0.343892	39.8667	38.9132	32.3595	47.7634	52.2949	34.1988	unchanged	A=D
Gh_A01G1780	Gh_D01G2022	0.258133	0.096877	0.149813	3.544	3.40877	4.37276	4.84702	4.809	4.04569	unchanged	A=D
Gh_A01G1786	Gh_D01G2028	-1.52675	0.0061088	0.0149061	5.4641	5.91445	2.95669	1.17107	2.39196	0.736778	down	A>D
Gh_A01G1789	Gh_D01G2030	0.0598291	0.622566	0.696975	5.04676	4.47033	5.73896	5.08904	4.79708	6.00114	unchanged	A=D
Gh_A01G1790	Gh_D01G2031	-1.60799	0.000604689	0.00227417	4.38768	6.9504	3.14368	1.2706	1.28504	1.10993	down	A>D
Gh_A01G1791	Gh_D01G2032	0.700271	0.046561	0.0811486	14.2693	18.7137	9.70257	22.2245	28.2204	18.2059	unchanged	A=D
Gh_A01G1792	Gh_D01G2033	0.584728	0.000653362	0.00242107	62.8345	63.192	72.1368	97.0916	100.812	98.2413	unchanged	A=D
Gh_A01G1793	Gh_D01G2034	-0.266085	0.136859	0.19959	85.9208	96.8395	123.224	76.7131	73.446	103.211	unchanged	A=D
Gh_A01G1795	Gh_D01G2036	0.501547	0.038463	0.0689567	16.8278	17.46	12.6888	20.6698	26.2557	19.7556	unchanged	A=D
Gh_A01G1796	Gh_D01G2037	-0.0349377	0.813362	0.856154	8.51178	8.77075	7.87155	8.64912	8.69579	7.15314	unchanged	A=D
Gh_A01G1797	Gh_D01G2038	0.606172	0.00162408	0.00502474	12.9574	12.5197	11.5344	19.9155	18.5971	18.2543	unchanged	A=D
Gh_A01G1798	Gh_D01G2039	0.280979	0.0971066	0.150118	20.4839	21.0092	18.4478	25.9596	25.5547	21.4637	unchanged	A=D
Gh_A01G1799	Gh_D01G2040	0.399626	0.0171209	0.0351342	19.275	22.4364	19.0321	28.3427	25.6817	26.0655	unchanged	A=D
Gh_A01G1803	Gh_D01G2043	-1.69088	0.417968	0.503154	14.3561	18.8337	0	0	20.0154	0	unchanged	A=D
Gh_A01G1804	Gh_D01G2044	-0.359507	0.0126582	0.0273273	5.12811	5.51713	5.79085	3.69584	4.40694	4.40503	unchanged	A=D
Gh_A01G1806	Gh_D01G2045	-1.40552	1.0249e-05	9.72891e-05	1.66314	1.56323	1.93913	0.272656	0.418588	0.474109	down	A>D
Gh_A01G1807	Gh_D01G2046	-0.389299	0.135013	0.197383	2.79662	2.6112	2.26556	2.07044	2.38159	1.22794	unchanged	A=D
Gh_A01G1808	Gh_D01G2047	0.232575	0.0624721	0.103708	10.8691	9.38491	11.1119	12.3739	11.8055	12.6741	unchanged	A=D
Gh_A01G1811	Gh_D01G2049	-0.762837	0.00884478	0.0202469	3.20154	3.91598	2.20892	1.74975	1.6096	1.48173	unchanged	A=D
Gh_A01G1812	Gh_D01G2050	0.225908	0.240681	0.318855	1.87959	2.08607	1.64709	2.44678	2.57349	1.77896	unchanged	A=D
Gh_A01G1813	Gh_D01G2051	0.776745	0.000759908	0.00273273	40.8126	38.6578	34.9124	66.7092	68.7584	60.5552	unchanged	A=D
Gh_A01G1814	Gh_D01G2052	1.01796	0.00325469	0.00882395	5.76116	6.44483	3.90904	11.9658	12.2379	9.2245	up	A<D
Gh_A01G1815	Gh_D01G2053	0.154777	0.65987	0.728841	5.43959	6.01374	2.99955	6.38039	6.19104	3.49861	unchanged	A=D
Gh_A01G1816	Gh_D01G2054	-0.444502	0.195915	0.269109	7.66098	8.4824	4.92557	5.62011	6.31786	3.2864	unchanged	A=D
Gh_A01G1817	Gh_D01G2055	0.192182	0.322654	0.407014	6.70393	6.77107	5.36921	8.19721	7.44886	6.03506	unchanged	A=D
Gh_A01G1818	Gh_D01G2056	-0.321244	0.044066	0.0773279	24.2399	26.7761	32.6611	20.7526	19.9037	25.7248	unchanged	A=D
Gh_A01G1820	Gh_D01G2058	-0.873395	0.000110272	0.000595118	275.452	250.721	325.556	148.647	145.611	166.444	unchanged	A=D
Gh_A01G1824	Gh_D01G2062	1.54201	4.80742e-06	5.68085e-05	0.887872	0.691371	0.759156	3.30718	2.97888	2.90397	up	A<D
Gh_A01G1825	Gh_D01G2063	0.882011	0.000566685	0.00215594	1.07252	1.35028	1.04947	2.15256	2.25884	3.09307	unchanged	A=D
Gh_A01G1826	Gh_D01G2064	-0.264066	0.0546193	0.0927575	8.43175	7.07097	7.58011	6.44718	5.97324	6.48403	unchanged	A=D
Gh_A01G1827	Gh_D01G2065	0.159909	0.538632	0.619492	2.83378	3.7838	2.19188	2.97703	4.27855	2.67425	unchanged	A=D
Gh_A01G1829	Gh_D01G2067	0.960231	6.29629e-05	0.000382079	28.5591	27.3685	27.1109	55.9409	54.5896	51.6711	unchanged	A=D
Gh_A01G1830	Gh_D01G2068	0.133813	0.276491	0.357917	20.954	17.4764	21.0582	21.5652	21.9075	21.4432	unchanged	A=D
Gh_A01G1831	Gh_D01G2069	-0.154513	0.15264	0.219076	7.90962	7.42183	8.44677	6.73238	7.01615	7.39276	unchanged	A=D
Gh_A01G1836	Gh_D01G2077	0.531854	0.076955	0.123849	2.17507	2.74728	1.47341	3.54797	3.7329	2.41375	unchanged	A=D
Gh_A01G1837	Gh_D01G2078	0.143233	0.278151	0.359659	11.4927	13.3242	12.2231	13.1308	14.6734	13.0653	unchanged	A=D
Gh_A01G1839	Gh_D01G2080	-0.442849	0.0379338	0.0681608	40.2445	38.2984	30.5556	29.0084	26.6571	23.6807	unchanged	A=D
Gh_A01G1843	Gh_D01G2086	-1.7703	8.53702e-05	0.000487031	22.0196	20.8104	16.0885	6.6866	5.4104	4.30333	down	A>D
Gh_A01G1845	Gh_D01G2087	0.530369	0.178361	0.249272	2.67866	2.99596	1.70216	3.9039	5.60681	2.1526	unchanged	A=D
Gh_A01G1846	Gh_D01G2088	-2.04009	1.40631e-06	2.37029e-05	11.4184	12.2064	11.8363	2.14853	2.36945	3.21942	down	A>D
Gh_A01G1847	Gh_D01G2089	-0.226159	0.193544	0.266469	10.036	8.80878	8.58772	8.62779	8.02557	6.6086	unchanged	A=D
Gh_A01G1848	Gh_D01G2090	-0.762793	0.000105158	0.000572223	18.1666	17.8394	18.0616	10.1159	10.3901	10.7296	unchanged	A=D
Gh_A01G1849	Gh_D01G2091	1.51105	0.00126598	0.00410322	0.144562	0.042837	0.029999	1.22906	1.43148	0.469447	up	A<D
Gh_A01G1852	Gh_D01G2093	0.684421	0.000400302	0.00163672	3.41391	2.99896	3.17773	5.31787	5.49441	5.29321	unchanged	A=D
Gh_A01G1853	Gh_D01G2094	0.0374142	0.798542	0.844907	57.7691	61.3065	64.5295	66.0345	68.4164	54.0874	unchanged	A=D
Gh_A01G1854	Gh_D01G2095	0.204508	0.0686433	0.112497	94.9062	93.1976	97.0711	107.225	104.734	115.875	unchanged	A=D
Gh_A01G1855	Gh_D01G2096	-0.649061	0.0107069	0.0237563	38.4803	30.9657	43.1458	21.2154	19.2599	31.6233	unchanged	A=D
Gh_A01G1856	Gh_D01G2097	0.261404	0.0305419	0.0569147	392.795	379.347	423.454	470.076	446.378	512.352	unchanged	A=D
Gh_A01G1857	Gh_D01G2098	0.437814	0.00269118	0.0075454	19.618	18.9196	21.9041	26.1085	27.0096	28.8049	unchanged	A=D
Gh_A01G1858	Gh_D01G2099	0.33822	0.122857	0.182558	9.38008	9.80413	15.6296	12.545	13.3978	17.5158	unchanged	A=D
Gh_A01G1860	Gh_D01G2101	-0.0309751	0.86716	0.898685	1.5559	2.17091	1.58941	2.10919	1.40579	1.65155	unchanged	A=D
Gh_A01G1861	Gh_D01G2102	2.16556	1.80777e-07	5.59586e-06	18.6051	21.4465	20.1686	88.9726	86.4619	98.0963	up	A<D
Gh_A01G1862	Gh_D01G2104	1.14702	0.00203801	0.00605086	3.66396	3.5184	2.60929	8.64797	9.14981	5.62506	up	A<D
Gh_A01G1864	Gh_D01G2107	-1.69728	8.42926e-06	8.4233e-05	3.77186	4.52132	3.66268	0.728629	1.00133	1.08491	down	A>D
Gh_A01G1867	Gh_D01G2112	-0.501518	0.0221077	0.0433871	1.17317	1.10364	1.50188	0.728506	0.525874	1.0845	unchanged	A=D
Gh_A01G1868	Gh_D01G2124	-0.142835	0.427891	0.513084	34.3566	35.1386	29.5468	32.8752	31.5036	25.198	unchanged	A=D
Gh_A01G1871	Gh_D01G2128	0.534188	0.00101724	0.00344456	15.3915	13.9195	15.3852	21.2326	20.8693	22.9341	unchanged	A=D
Gh_A01G1872	Gh_D01G2129	1.02585	0.00100748	0.00341844	0.493378	0.26053	0.335403	1.51267	0.851283	1.19167	up	A<D
Gh_A01G1873	Gh_D01G2130	-0.45894	0.147679	0.213071	3.93732	3.21004	2.15743	2.00243	2.88874	1.51807	unchanged	A=D
Gh_A01G1876	Gh_D01G2133	-0.275568	0.0264833	0.050414	47.5238	47.8171	52.3718	41.5709	37.6987	42.1088	unchanged	A=D
Gh_A01G1877	Gh_D01G2134	0.0139002	0.938629	0.954462	52.1101	42.7298	65.8754	54.5995	43.7184	62.566	unchanged	A=D
Gh_A01G1879	Gh_D01G2136	-0.16154	0.314242	0.398261	123.641	143.755	175.284	121.624	115.363	156.763	unchanged	A=D
Gh_A01G1880	Gh_D01G2137	-0.691059	0.000245721	0.00111365	240.498	247.52	237.119	144.884	143.94	158.536	unchanged	A=D
Gh_A01G1881	Gh_D01G2138	-1.6737	0.000171951	0.000841541	6.59308	8.38355	9.14535	1.9544	1.56266	3.41151	down	A>D
Gh_A01G1882	Gh_D01G2139	-0.339761	0.139781	0.203206	4.45819	4.90796	3.25662	3.02881	3.81323	2.77771	unchanged	A=D
Gh_A01G1885	Gh_D01G2143	0.070179	0.482659	0.566817	131.466	132.975	139.069	137.521	140.62	143.913	unchanged	A=D
Gh_A01G1888	Gh_D01G2146	-0.235278	0.17266	0.242547	25.0164	22.0989	20.5709	20.5015	19.8475	16.7725	unchanged	A=D
Gh_A01G1889	Gh_D01G2147	0.292543	0.0823865	0.131064	3.75039	4.12292	3.25857	4.20545	5.12101	4.53116	unchanged	A=D
Gh_A01G1892	Gh_D01G2151	0.922481	0.000286382	0.00125524	6.96236	7.84433	9.97604	16.589	15.8925	14.972	unchanged	A=D
Gh_A01G1894	Gh_D01G2153	-0.497854	0.00254131	0.00720008	11.6879	11.7474	11.2349	8.29166	7.95551	7.84599	unchanged	A=D
Gh_A01G1895	Gh_D01G2154	1.54349	2.39486e-06	3.45044e-05	2.72259	2.2729	2.44957	7.51141	8.02301	8.48787	up	A<D
Gh_A01G1896	Gh_D01G2155	-0.929313	0.00212475	0.00626085	1.20901	1.90419	1.21791	0.68771	0.384481	0.580285	unchanged	A=D
Gh_A01G1898	Gh_D01G2157	-0.30168	0.0689087	0.112865	26.4237	26.4937	23.9892	20.33	23.0137	18.7328	unchanged	A=D
Gh_A01G1900	Gh_D01G2160	-1.16342	0.000119294	0.000631028	1.07593	1.39276	1.21136	0.416872	0.192261	0.341282	down	A>D
Gh_A01G1904	Gh_D11G3306	-0.904967	0.00028689	0.00125633	5.19574	5.56738	4.79822	2.62579	2.14241	2.9723	unchanged	A=D
Gh_A01G1905	Gh_D01G2166	-1.17852	0.000290151	0.00126913	4.91762	4.49182	3.56468	1.91996	1.64262	1.42461	down	A>D
Gh_A01G1906	Gh_D06G1280	-0.741781	0.000379296	0.00156406	13.0841	13.7269	14.8075	8.49478	8.36223	7.43503	unchanged	A=D
Gh_A01G1907	Gh_D01G2167	-0.357353	0.0487147	0.0842969	12.3298	10.7676	9.18231	8.48022	7.99747	8.18529	unchanged	A=D
Gh_A01G1909	Gh_D01G2168	-0.814847	6.56634e-05	0.00039456	13.8141	13.6544	15.3642	8.03173	7.5261	8.13373	unchanged	A=D
Gh_A01G1910	Gh_D01G2169	-3.38844	5.75983e-09	7.0604e-07	51.8639	48.0343	53.5976	4.65541	4.29841	4.4973	down	A>D
Gh_A01G1911	Gh_D01G2170	-0.340124	0.060184	0.100566	4.04211	3.62892	5.05356	3.11765	2.66392	4.00418	unchanged	A=D
Gh_A01G1912	Gh_D01G2171	0.253196	0.457407	0.542148	3.44516	3.16273	1.68343	4.11772	3.67572	2.21232	unchanged	A=D
Gh_A01G1913	Gh_D01G2172	1.1842	0.000142344	0.000726618	438.779	393.349	548.5	988.938	871.78	1276.07	up	A<D
Gh_A01G1914	Gh_D01G2173	1.37422	0.000298296	0.00129547	1.90892	2.01367	1.46258	5.23538	6.60595	4.22677	up	A<D
Gh_A01G1921	Gh_D01G2178	-0.786339	0.000391497	0.00160752	15.2991	14.8484	20.1684	9.15444	8.84949	10.312	unchanged	A=D
Gh_A01G1922	Gh_D01G2179	-0.556363	0.000838164	0.00295973	67.7029	63.3724	72.2426	44.7227	46.6051	45.8334	unchanged	A=D
Gh_A01G1923	Gh_D01G2180	0.570437	0.00160353	0.00497454	91.0176	84.0947	82.0365	130.725	124.796	125.239	unchanged	A=D
Gh_A01G1927	Gh_D01G2184	0.0180506	0.895248	0.920479	1.61406	1.94322	1.57352	1.71498	1.87367	1.59369	unchanged	A=D
Gh_A01G1929	Gh_D01G2186	0.33735	0.177948	0.248806	1.49417	1.67182	1.4284	2.88528	1.96613	1.4519	unchanged	A=D
Gh_A01G1931	Gh_D01G2189	0.802424	0.00175648	0.00536127	7.37696	8.6739	12.3268	16.2396	16.1424	16.7603	unchanged	A=D
Gh_A01G1933	Gh_D01G2191	0.559946	0.0024747	0.00704915	40.1721	39.9449	41.2609	54.1954	67.0601	58.2961	unchanged	A=D
Gh_A01G1934	Gh_D01G2195	-0.93618	0.000589645	0.00222853	0.974664	1.44811	1.04117	0.295043	0.403621	0.498181	unchanged	A=D
Gh_A01G1939	Gh_D01G2198	-0.886532	5.47247e-05	0.00034063	24.5643	23.9284	26.4468	13.0467	12.0714	14.7882	unchanged	A=D
Gh_A01G1941	Gh_D01G2200	0.151398	0.297838	0.380434	9.26439	8.31477	10.9747	11.7732	9.91997	9.9367	unchanged	A=D
Gh_A01G1942	Gh_D01G2201	0.662218	0.000662127	0.00244518	19.584	20.0268	23.4144	31.6139	30.1908	38.5517	unchanged	A=D
Gh_A01G1943	Gh_D01G2202	-0.0344606	0.904207	0.927297	2.78211	3.90127	2.15557	2.86321	3.68763	2.01521	unchanged	A=D
Gh_A01G1944	Gh_D01G2203	0.979437	2.9535e-05	0.000213551	0.975287	0.965311	1.22786	2.42357	2.37448	2.62665	unchanged	A=D
Gh_A01G1947	Gh_D01G2207	-0.11037	0.325422	0.409747	19.4015	17.9037	20.008	18.2544	17.2841	17.2225	unchanged	A=D
Gh_A01G1949	Gh_D01G2210	0.96554	0.00025164	0.00113405	4.67189	5.2024	6.55403	9.65601	10.3771	13.1035	unchanged	A=D
Gh_A01G1950	Gh_D01G2211	0.843639	0.000518352	0.00201716	17.7079	15.4211	13.8661	28.5433	28.2861	27.797	unchanged	A=D
Gh_A01G1953	Gh_D01G2214	-0.0369739	0.822192	0.863372	38.2079	37.2233	31.2634	36.1323	36.6905	30.6835	unchanged	A=D
Gh_A01G1955	Gh_D01G2215	0.0250315	0.833245	0.872488	29.0328	25.9011	25.729	25.9646	25.9088	29.9875	unchanged	A=D
Gh_A01G1956	Gh_D01G2216	0.923556	4.26435e-05	0.000282975	149.661	153.744	155.184	267.757	279.502	323.232	unchanged	A=D
Gh_A01G1957	Gh_D01G2217	2.32937	6.27846e-06	6.86729e-05	0.40054	0.497541	0.218094	3.53498	4.13546	2.98607	up	A<D
Gh_A01G1958	Gh_D01G2218	-0.235127	0.499096	0.5824	1.73657	2.30403	0.97722	1.40884	1.83013	0.791817	unchanged	A=D
Gh_A01G1959	Gh_D01G2219	-0.732835	0.00053765	0.00207379	60.1021	59.1802	53.5635	33.1312	36.1224	33.7981	unchanged	A=D
Gh_A01G1960	Gh_D01G2220	-0.484942	0.0308884	0.0574494	36.1872	36.2378	32.9706	27.5426	27.8794	20.0035	unchanged	A=D
Gh_A01G1963	Gh_D01G2223	-0.215603	0.316837	0.400974	9.74267	10.018	7.41749	7.58469	9.13625	6.44743	unchanged	A=D
Gh_A01G1964	Gh_D01G2224	0.101515	0.48894	0.572726	1.4755	1.24554	1.85692	1.85896	1.48345	1.60339	unchanged	A=D
Gh_A01G1965	Gh_D01G2225	0.0995391	0.437	0.52227	12.6834	12.7295	11.9806	13.755	13.8377	12.4427	unchanged	A=D
Gh_A01G1966	Gh_D01G2226	0.0840903	0.77545	0.825891	5.401	5.03679	3.17161	5.39264	5.70259	3.36034	unchanged	A=D
Gh_A01G1967	Gh_D01G2227	-0.698623	0.000184424	0.000888381	16.1678	15.8696	16.285	9.62584	9.15948	10.4332	unchanged	A=D
Gh_A01G1968	Gh_D01G2228	0.14791	0.192609	0.26544	7.28153	6.41422	7.06056	7.38206	7.41171	8.25401	unchanged	A=D
Gh_A01G1970	Gh_D01G2230	0.717203	0.00104563	0.00351673	5.62276	5.85798	5.01274	9.54949	9.67526	8.58918	unchanged	A=D
Gh_A01G1971	Gh_D01G2231	1.39003	5.21854e-05	0.000328945	2.63481	2.51816	1.87688	6.0343	6.71454	7.59182	up	A<D
Gh_A01G1972	Gh_D01G2232	-0.232084	0.102362	0.157001	2670.72	2612.45	3395.95	2307.06	2249.03	2786.68	unchanged	A=D
Gh_A01G1973	Gh_D01G2233	0.710586	0.00826223	0.0191453	3.14911	2.19802	2.17108	4.53594	4.86422	3.59594	unchanged	A=D
Gh_A01G1974	Gh_D01G2234	-1.80438	3.52282e-05	0.000244474	1.73818	2.43383	2.10665	0.378243	0.389855	0.131235	down	A>D
Gh_A01G1975	Gh_D01G2235	0.0911617	0.716151	0.776728	5.04125	6.37292	3.99089	5.51837	6.6864	4.21925	unchanged	A=D
Gh_A01G1979	Gh_D01G2238	0.601371	0.00264479	0.00743575	9.75629	7.61076	7.92334	12.5437	12.3959	13.7667	unchanged	A=D
Gh_A01G1980	Gh_D01G2239	-0.853678	0.000107951	0.000584655	12.0904	13.6383	15.0138	7.45005	7.20662	7.15645	unchanged	A=D
Gh_A01G1983	Gh_D01G2242	0.221405	0.206483	0.281	3.24061	2.07012	3.08674	3.27788	3.2801	3.24327	unchanged	A=D
Gh_A01G1984	Gh_D01G2243	-0.0799645	0.643239	0.715371	5.448	5.3898	4.57365	5.34681	5.11509	4.04828	unchanged	A=D
Gh_A01G1985	Gh_D01G2244	0.033634	0.853359	0.887723	2.55079	2.93994	3.59589	3.7791	2.98739	2.54681	unchanged	A=D
Gh_A01G1986	Gh_D01G2245	0.378752	0.220024	0.29586	3.0605	4.1021	2.34019	5.94924	3.57816	3.29767	unchanged	A=D
Gh_A01G1987	Gh_D01G2247	0.217547	0.32066	0.404999	4.47994	3.78864	2.64374	3.95588	4.54081	4.12031	unchanged	A=D
Gh_A01G1990	Gh_D01G2250	-0.900281	0.000235084	0.00107578	17.1792	15.4813	17.9422	8.06971	7.76962	10.8269	unchanged	A=D
Gh_A01G1992	Gh_D01G2252	0.803408	0.000330881	0.00139828	4.52821	4.27021	4.11049	8.08244	8.09926	7.22066	unchanged	A=D
Gh_A01G1993	Gh_D01G2253	0.0473786	0.679208	0.745321	13.2817	14.1175	13.1117	14.0667	14.0741	13.5931	unchanged	A=D
Gh_A01G1994	Gh_D01G2254	-0.271567	0.0273375	0.0518146	50.7526	48.2462	53.1105	39.2411	42.4562	43.6558	unchanged	A=D
Gh_A01G1995	Gh_D01G2255	-0.969499	4.71201e-05	0.000303573	118.96	126.515	147.911	61.958	63.4506	73.8828	unchanged	A=D
Gh_A01G1996	Gh_D01G2256	-1.04769	3.08984e-05	0.000221579	8.22226	7.20265	8.14076	3.80079	3.34722	3.5497	down	A>D
Gh_A01G1997	Gh_D01G2257	0.215407	0.386247	0.471888	1.75389	1.67212	1.29735	2.39636	2.11606	1.27365	unchanged	A=D
Gh_A01G1999	Gh_D01G2259	0.147421	0.233878	0.311437	1.4207	1.47545	1.58083	1.66647	1.44719	1.99668	unchanged	A=D
Gh_A01G2010	Gh_D01G0109	-0.72907	0.00198351	0.0059129	11.9064	10.8608	10.2116	7.04225	6.76319	5.5668	unchanged	A=D
Gh_A01G2015	Gh_D01G0132	1.03773	0.0245389	0.0473697	5.33921	6.60311	3.31069	11.4714	14.8555	6.70462	up	A<D
Gh_A01G2016	Gh_D01G0133	0.0571642	0.662705	0.731506	24.1473	23.7499	23.8973	27.7044	23.983	23.0129	unchanged	A=D
Gh_A01G2017	Gh_D01G0134	1.01589	0.000325638	0.0013828	17.6181	14.7948	14.1751	32.2646	34.4171	28.3585	up	A<D
Gh_A01G2018	Gh_D01G0135	0.458716	0.00590209	0.0144985	26.2646	22.7213	24.1316	30.8663	35.5477	34.1715	unchanged	A=D
Gh_A01G2019	Gh_D01G0136	0.0809645	0.724491	0.783509	4.27582	4.56817	3.39516	5.03543	4.86377	3.20959	unchanged	A=D
Gh_A01G2020	Gh_D01G0137	-1.02903	0.0017538	0.00535489	5.09182	9.09712	6.06181	3.16794	2.80467	3.00083	down	A>D
Gh_A01G2021	Gh_D01G0138	1.86508	1.47732e-06	2.45379e-05	1.8519	1.78558	2.3475	9.0603	7.96488	7.93067	up	A<D
Gh_A01G2022	Gh_D01G0139	-0.767154	0.00608105	0.0148509	3.16639	3.27311	2.47593	1.3747	2.06195	1.30748	unchanged	A=D
Gh_A01G2023	Gh_D01G0140	0.106263	0.62103	0.695637	1.47677	1.58769	1.6567	1.93002	2.18011	1.17219	unchanged	A=D
Gh_A01G2024	Gh_D01G0141	-0.000956815	0.995283	0.996529	29.1133	23.0399	29.86	29.9993	22.1001	29.8085	unchanged	A=D
Gh_A01G2025	Gh_D01G0143	-2.70852	7.06152e-06	7.43218e-05	7.11214	7.46821	6.8242	0.945195	0.364408	1.00839	down	A>D
Gh_A01G2028	Gh_D01G0146	0.319462	0.255255	0.334786	27.977	29.3292	19.2282	34.3224	37.2374	23.9651	unchanged	A=D
Gh_A01G2030	Gh_D01G0160	-1.79531	7.13682e-05	0.000420907	6.19955	4.17747	5.76037	0.815998	1.28739	1.69419	down	A>D
Gh_A01G2031	Gh_D01G0159	-0.661727	0.00186734	0.00563235	5.64545	5.78616	7.43581	3.35151	3.4825	4.60237	unchanged	A=D
Gh_A01G2032	Gh_D01G0158	0.563817	0.00189255	0.00569471	4.91367	5.10456	5.27498	8.37397	7.6421	7.14446	unchanged	A=D
Gh_A01G2033	Gh_D01G0157	-0.955536	0.00027944	0.00123097	68.2957	70.6218	89.9534	35.6596	34.3307	47.2909	unchanged	A=D
Gh_A01G2034	Gh_D01G0156	-2.48006	8.17969e-06	8.26951e-05	2.13885	2.37503	4.17608	0.140738	0.083848	0.242665	down	A>D
Gh_A01G2042	Gh_D01G0151	0.167035	0.48046	0.564883	3.81014	3.42633	2.55718	3.4824	4.71275	2.97108	unchanged	A=D
Gh_A01G2045	Gh_D01G0148	-0.606551	0.0195354	0.0390857	7.15869	7.52001	5.37835	4.48499	4.73912	3.44282	unchanged	A=D
Gh_A01G2047	Gh_D01G0162	4.67561	2.70336e-09	4.64549e-07	0.315143	0.299722	0.193316	17.8531	17.0679	16.6371	up	A<D
Gh_A01G2048	Gh_D01G0163	-0.17562	0.177955	0.248806	255.463	238.819	304.958	227.973	212.321	263.645	unchanged	A=D
Gh_A01G2049	Gh_D01G0300	2.58174	8.6082e-05	0.000489876	0.042222	0	0.042473	2.29924	3.76082	1.27095	up	A<D
Gh_A01G2050	Gh_D01G0299	-2.63288	1.27387e-07	4.45296e-06	46.8095	45.4448	46.7164	7.81089	7.02837	6.47651	down	A>D
Gh_A01G2051	Gh_D01G0295	0.0897737	0.434855	0.52018	7.59806	8.40174	9.00945	8.5316	8.08536	10.0275	unchanged	A=D
Gh_A01G2053	Gh_D01G0292	-0.540579	0.0110019	0.0242995	9.7608	8.87825	8.61718	7.31781	5.6584	5.42438	unchanged	A=D
Gh_A01G2054	Gh_D01G2310	-1.24519	0.000280061	0.00123311	7.74339	8.30635	6.36374	2.75546	3.52268	2.44306	down	A>D
Gh_A01G2056	Gh_D01G0314	-0.297053	0.162984	0.231092	6.84467	10.6764	9.56784	6.58983	8.37908	6.53831	unchanged	A=D
Gh_A01G2058	Gh_D01G0316	2.07969	6.20432e-07	1.33895e-05	0	0	0	1.46521	1.45386	1.17097	up	A<D
Gh_A01G2059	Gh_D01G0317	2.60664	8.34421e-07	1.63566e-05	0.236152	0.172051	0.072729	2.67186	3.61867	3.08257	up	A<D
Gh_A01G2064	Gh_D01G0514	-0.489239	0.0189472	0.0381162	4.36271	5.02819	5.62162	3.97124	2.62305	3.79499	unchanged	A=D
Gh_A01G2066	Gh_D01G0773	0.583296	0.0256465	0.0491262	42.3618	43.6051	32.5875	65.6671	64.1343	48.0548	unchanged	A=D
Gh_A01G2067	Gh_D01G0786	0.533918	0.126806	0.187471	1.38999	1.32872	0.539308	1.59978	2.28923	1.26405	unchanged	A=D
Gh_A01G2069	Gh_D01G0836	1.252	2.92789e-05	0.0002122	1.37546	1.39911	1.89038	4.6788	3.96305	4.09535	up	A<D
Gh_A01G2070	Gh_D01G1066	-0.10804	0.754496	0.808917	1.02956	1.38027	1.40491	1.47017	1.74829	0.487694	unchanged	A=D
Gh_A01G2071	Gh_D01G1100	-0.444719	0.134315	0.19655	3.71839	4.16472	2.52101	2.69686	2.91867	1.68286	unchanged	A=D
Gh_A01G2073	Gh_D01G1119	0.255852	0.0518309	0.0887682	133.486	121.317	148.33	162.943	145.192	171.184	unchanged	A=D
Gh_A01G2074	Gh_D01G1131	-0.0675288	0.836654	0.87511	4.20123	4.80588	3.027	4.39261	5.05206	2.29461	unchanged	A=D
Gh_A01G2079	Gh_D01G1147	-0.177054	0.280636	0.362287	4.01743	3.76222	2.94932	3.01419	3.19234	3.03714	unchanged	A=D
Gh_A01G2080	Gh_D01G1146	0.774739	0.00107518	0.00359901	4.91268	5.41681	4.16474	9.03637	8.20628	8.26028	unchanged	A=D
Gh_A01G2081	Gh_D01G1145	0.676563	0.0209947	0.0415756	4.7991	5.19402	3.87783	8.27083	9.22627	5.65198	unchanged	A=D
Gh_A01G2082	Gh_D01G1144	0.0863963	0.693916	0.757842	5.56321	4.76485	3.79408	5.48238	5.55604	3.97069	unchanged	A=D
Gh_A01G2083	Gh_D01G1140	-0.596019	0.00121463	0.00396615	7.33219	7.73882	6.80339	4.40471	4.52508	5.06879	unchanged	A=D
Gh_A01G2084	Gh_D01G1141	1.37171	0.0258826	0.0494754	8.1347	15.54	5.62956	23.3346	40.4429	14.1861	up	A<D
Gh_A01G2086	Gh_D01G1183	-0.548263	0.00231874	0.00669725	20.1945	19.1341	18.5814	12.9526	13.6886	12.4192	unchanged	A=D
Gh_A01G2090	Gh_D01G1223	-0.386014	0.176275	0.246834	0.924607	1.7378	0.936409	0.499492	1.08468	0.84901	unchanged	A=D
Gh_A01G2093	Gh_D01G1224	-0.745285	0.000255316	0.0011478	6.6921	5.99037	6.50282	3.54997	3.82749	3.5093	unchanged	A=D
Gh_A01G2094	Gh_D01G1227	-1.03783	0.000213825	0.00100015	3.70132	3.39478	3.53052	1.70769	1.1275	1.73952	down	A>D
Gh_A01G2095	Gh_D01G1229	0.363108	0.00765316	0.0179694	31.1388	32.9458	34.866	43.3141	40.1325	43.6657	unchanged	A=D
Gh_A01G2098	Gh_D01G1236	0.184515	0.417392	0.502527	1.20753	1.00724	0.697911	1.21346	1.41056	0.846274	unchanged	A=D
Gh_A01G2099	Gh_D01G1237	-1.73752	0.00141451	0.00448426	2.39179	2.06207	2.77446	0.073008	0.441567	1.00006	down	A>D
Gh_A01G2101	Gh_D01G1284	0.85362	0.0682581	0.112009	14.6248	15.9194	7.37377	26.4489	28.3498	14.0597	unchanged	A=D
Gh_A01G2102	Gh_D01G1269	1.10281	1.51842e-05	0.000129865	216.166	201.979	248.015	467.283	445.178	511.514	up	A<D
Gh_A01G2114	Gh_D01G1353	-0.618348	0.000878656	0.00306712	8.77323	10.0864	9.45198	6.10564	6.00323	5.79875	unchanged	A=D
Gh_A01G2115	Gh_D01G1352	0.18521	0.343038	0.428291	4.04744	4.05648	3.88245	4.82053	5.55694	3.57233	unchanged	A=D
Gh_A01G2116	Gh_D01G1467	0.59547	0.0557052	0.0943055	7.25235	8.5612	5.97274	11.6806	14.3957	7.96699	unchanged	A=D
Gh_A01G2118	Gh_D01G1365	-0.196765	0.399534	0.484771	10.3947	10.4556	7.12701	8.60068	8.82072	6.57846	unchanged	A=D
Gh_A01G2119	Gh_D01G1363	-0.128918	0.435646	0.520889	22.3338	21.5239	17.6373	20.2478	18.1209	17.3811	unchanged	A=D
Gh_A01G2120	Gh_D01G1591	0.0125308	0.941966	0.957114	3.16103	2.74319	2.81463	3.5354	2.23831	3.12502	unchanged	A=D
Gh_A01G2121	Gh_D01G1589	1.37976	0.00391519	0.0102895	2.26453	2.36905	1.2016	5.59155	7.88404	3.8466	up	A<D
Gh_A01G2122	Gh_D01G1588	-0.158818	0.244892	0.323438	30.9888	29.8172	36.2324	26.6901	25.7377	34.4743	unchanged	A=D
Gh_A01G2123	Gh_D01G1587	0.824027	0.000983857	0.00335252	16.0303	15.0817	22.941	31.5522	28.7902	34.5791	unchanged	A=D
Gh_A01G2124	Gh_D01G1586	-0.494417	0.0018659	0.00562891	171.985	158.61	184.719	121.995	112.204	129.806	unchanged	A=D
Gh_A01G2126	Gh_D01G1585	0.748406	0.000298309	0.00129547	7.61487	8.68376	8.03252	13.5167	12.6493	15.5102	unchanged	A=D
Gh_A01G2128	Gh_D01G1512	0.258899	0.254871	0.334378	1.40718	1.11795	1.39965	1.49823	1.14711	2.48133	unchanged	A=D
Gh_A01G2129	Gh_D01G1511	0.0770237	0.646782	0.718183	2.13215	2.3784	2.96269	2.42648	2.14336	3.43153	unchanged	A=D
Gh_A01G2131	Gh_D01G1558	0.088473	0.474	0.558611	10.7633	9.69016	11.1351	11.6275	11.5155	10.3806	unchanged	A=D
Gh_A01G2133	Gh_D09G0156	-5.34443	3.43935e-10	1.45428e-07	15.4359	18.0336	16.8916	0	0	0	down	A>D
Gh_A01G2134	Gh_D01G1743	0.609192	0.148364	0.213941	2.19994	0.899982	0.544211	2.12321	2.12039	1.41227	unchanged	A=D
Gh_A01G2135	Gh_D01G1742	0.554899	0.140842	0.20449	1.2104	1.70698	0.565838	1.68444	2.53915	1.31962	unchanged	A=D
Gh_A01G2137	Gh_D01G1940	0.066154	0.5539	0.633014	6.46613	6.85726	6.6299	6.29539	6.92206	7.71934	unchanged	A=D
Gh_A01G2138	Gh_D01G1939	0.412934	0.0330371	0.0607035	9.35983	9.11075	7.91948	12.2649	12.9326	10.297	unchanged	A=D
Gh_A01G2139	Gh_D01G1938	0.0421585	0.680233	0.746134	131.272	124.986	146.813	133.575	131.988	147.522	unchanged	A=D
Gh_A01G2140	Gh_D01G1937	0.514259	0.123676	0.183612	1.4353	2.82687	1.02077	2.35569	2.62182	2.568	unchanged	A=D
Gh_A01G2143	Gh_D01G2113	-0.0479718	0.672119	0.739145	55.3277	57.7894	53.4188	54.7918	51.6078	54.018	unchanged	A=D
Gh_A01G2144	Gh_D01G2114	0.164673	0.473112	0.55785	9.65337	10.4894	7.28415	10.8413	11.7367	8.19847	unchanged	A=D
Gh_A01G2145	Gh_D01G2115	0.0782626	0.836417	0.874934	2.43134	3.67392	1.40483	2.89603	3.27819	1.6073	unchanged	A=D
Gh_A01G2146	Gh_D01G2116	-3.56963	4.96515e-08	2.42166e-06	4.80649	5.45488	4.02601	0.024001	0.009287	0	down	A>D
Gh_A01G2149	Gh_D01G2119	3.28547	1.24917e-05	0.000112543	0	0.329869	0	4.09339	6.4222	3.60612	up	A<D
Gh_A01G2150	Gh_D01G2120	1.53478	0.000187749	0.000900874	2.36495	1.8491	3.84498	7.24459	7.89705	9.74658	up	A<D
Gh_A01G2151	Gh_D01G2121	-0.0645616	0.653648	0.724053	17.8567	15.3741	21.3217	16.7719	15.0905	19.9344	unchanged	A=D
Gh_A01G2155	Gh_D01G2378	7.96502	5.7234e-11	7.57221e-08	0.442753	0.518921	0.738089	240.165	236.344	254.601	up	A<D
Gh_A01G2156	Gh_D01G2379	-0.58824	0.0674501	0.110901	8.72778	9.24344	6.93923	5.73629	7.21939	3.60078	unchanged	A=D
Gh_A01G2158	Gh_D01G2381	-0.157274	0.338392	0.423519	29.3214	25.041	29.355	27.7972	25.8832	21.2381	unchanged	A=D
Gh_A01G2160	Gh_D01G2383	-0.43557	0.272619	0.353676	3.30112	3.15607	2.62023	2.32849	3.60194	1.03483	unchanged	A=D
Gh_A02G0001	Gh_D02G0015	0.713472	0.0281252	0.0530344	0.827838	1.01696	1.00398	2.57888	2.01029	1.1042	unchanged	A=D
Gh_A02G0002	Gh_D02G0016	-0.134178	0.519823	0.601904	11.7118	10.2577	8.34835	10.135	9.69172	7.54461	unchanged	A=D
Gh_A02G0005	Gh_D02G0019	-0.0644951	0.695482	0.759102	23.901	24.5085	19.6179	22.8062	22.3077	19.4865	unchanged	A=D
Gh_A02G0007	Gh_D02G0020	0.125321	0.421766	0.506937	12.1715	12.0937	10.4622	12.7782	13.7589	11.3431	unchanged	A=D
Gh_A02G0008	Gh_D02G0021	-1.03034	4.2661e-05	0.000282975	0.907339	1.17759	1.09258	0.292335	0.328121	0.277609	down	A>D
Gh_A02G0010	Gh_D02G0023	0.341886	0.0465738	0.0811631	6.8417	6.44109	6.76875	7.74355	10.1637	7.92987	unchanged	A=D
Gh_A02G0012	Gh_D02G0025	-0.519528	0.00633263	0.015341	1.96593	1.72512	1.49568	0.997772	1.15933	1.05429	unchanged	A=D
Gh_A02G0013	Gh_D02G0026	-0.505898	0.00217185	0.00637717	11.4579	12.0275	12.1704	8.52049	8.29462	7.83122	unchanged	A=D
Gh_A02G0014	Gh_D02G0027	-1.04481	0.000102355	0.000561458	4.50173	4.56729	4.87097	2.40046	1.68187	2.04692	down	A>D
Gh_A02G0015	Gh_D02G0028	0.728323	0.000144398	0.000734702	6.46802	6.56129	7.49012	10.9355	11.641	12.0759	unchanged	A=D
Gh_A02G0016	Gh_D02G0029	-0.213683	0.14959	0.215439	6.23805	5.235	5.79268	5.41526	4.7607	4.48738	unchanged	A=D
Gh_A02G0018	Gh_D02G0032	0.364371	0.0283966	0.0534694	2.60685	2.76205	2.71401	4.05963	2.94714	3.81103	unchanged	A=D
Gh_A02G0019	Gh_D02G0033	-0.868165	0.000406362	0.00165781	12.3064	14.1554	13.081	7.06954	5.80846	8.31526	unchanged	A=D
Gh_A02G0021	Gh_D02G0035	0.54791	0.0101022	0.0226331	1.95352	1.58946	1.33273	2.77584	2.40288	2.45781	unchanged	A=D
Gh_A02G0022	Gh_D02G0036	-0.142287	0.18164	0.253064	251.69	255.205	265.816	227.573	219.423	251.386	unchanged	A=D
Gh_A02G0024	Gh_D02G0038	0.498865	0.0234093	0.0454997	1.97954	2.83764	1.82471	3.11796	2.98036	3.66974	unchanged	A=D
Gh_A02G0025	Gh_D02G0039	0.612157	0.0271387	0.0514963	8.94796	9.74729	5.98876	13.9274	12.395	11.3239	unchanged	A=D
Gh_A02G0026	Gh_D02G0040	1.19689	0.000644599	0.00239294	4.00303	2.7815	3.27509	6.6839	7.09951	11.2844	up	A<D
Gh_A02G0028	Gh_D02G0042	0.28175	0.361536	0.447195	3.06096	3.77514	1.72954	3.72565	3.89826	2.70882	unchanged	A=D
Gh_A02G0030	Gh_D02G0044	-0.0336153	0.822666	0.863722	13.0205	13.2124	12.7613	13.1119	14.104	10.9117	unchanged	A=D
Gh_A02G0033	Gh_D02G0047	1.41504	6.50234e-06	7.03477e-05	0.301202	0.254636	0.345789	1.54789	1.60567	1.3431	up	A<D
Gh_A02G0036	Gh_D02G0049	-5.23393	2.6625e-10	1.2883e-07	14.0613	15.8466	16.67	0	0	0	down	A>D
Gh_A02G0038	Gh_D02G0051	0.331523	0.0245841	0.0474521	4.93293	6.25317	5.99252	7.1926	7.05893	7.51313	unchanged	A=D
Gh_A02G0039	Gh_D02G0052	-0.495453	0.00546682	0.0136148	22.0324	25.7113	23.0287	16.653	14.5258	18.6152	unchanged	A=D
Gh_A02G0041	Gh_D02G0054	-0.0903385	0.617758	0.692436	4.90664	5.00019	4.03092	4.51418	4.88276	3.60746	unchanged	A=D
Gh_A02G0043	Gh_D02G0056	0.397798	0.0257263	0.0492585	4.98749	3.77035	5.4352	6.0251	5.73533	7.14922	unchanged	A=D
Gh_A02G0044	Gh_D02G0057	0.477786	0.0106705	0.0236868	1.28088	1.79477	1.53315	2.45754	2.26143	2.13226	unchanged	A=D
Gh_A02G0047	Gh_D02G0060	0.344478	0.0216479	0.0426578	14.4651	13.7128	13.2871	17.4588	18.4835	16.8563	unchanged	A=D
Gh_A02G0049	Gh_D02G0062	-0.117675	0.427796	0.513006	41.5106	46.0712	38.6875	37.723	42.0235	36.0423	unchanged	A=D
Gh_A02G0051	Gh_D02G0064	-0.0662871	0.64038	0.712709	12.3844	11.0067	10.1523	11.0515	9.36114	11.4672	unchanged	A=D
Gh_A02G0052	Gh_D02G0065	-0.880357	0.000848134	0.00298576	22.101	19.2626	23.0911	12.6751	8.87866	13.1518	unchanged	A=D
Gh_A02G0055	Gh_D02G0069	-0.978324	4.4526e-05	0.00029086	18.3737	16.5406	16.8173	8.04097	8.18078	9.34661	unchanged	A=D
Gh_A02G0056	Gh_D02G0070	-0.497856	0.0292531	0.0548742	6.39356	6.67159	5.29422	4.48943	4.73341	3.41195	unchanged	A=D
Gh_A02G0057	Gh_D02G0071	0.750984	0.000115926	0.000618553	24.4661	26.8215	27.389	43.1292	43.5215	46.0261	unchanged	A=D
Gh_A02G0063	Gh_D02G0075	0.268264	0.106423	0.162188	25.5802	23.0367	34.4339	30.6192	31.342	36.8273	unchanged	A=D
Gh_A02G0064	Gh_D02G0076	1.68399	2.68905e-06	3.74289e-05	13.4282	13.9638	13.0434	43.4726	47.679	41.2743	up	A<D
Gh_A02G0065	Gh_D02G0077	1.32907	8.86877e-05	0.000501754	3.25545	3.63426	3.48993	10.4355	10.1383	7.56088	up	A<D
Gh_A02G0066	Gh_D02G0078	-0.438446	0.102058	0.156597	2.15342	1.99913	1.66423	1.67146	1.54279	0.832178	unchanged	A=D
Gh_A02G0067	Gh_D02G0080	1.11062	0.000103215	0.000564323	6.2861	6.7841	5.74941	14.2792	15.043	12.6526	up	A<D
Gh_A02G0068	Gh_D02G0082	0.0811019	0.558072	0.636752	6.99735	7.72507	6.51932	7.7203	7.7295	6.98259	unchanged	A=D
Gh_A02G0070	Gh_D02G0085	-0.350922	0.0264078	0.0503066	27.3891	24.5996	24.5075	21.2999	19.3839	18.8022	unchanged	A=D
Gh_A02G0072	Gh_D02G0087	0.5018	0.0811755	0.129552	1.38061	1.23291	1.08435	2.35923	2.36502	1.20436	unchanged	A=D
Gh_A02G0073	Gh_D02G0088	-0.116078	0.442953	0.528148	117.875	122.625	103.328	108.894	109.981	96.7843	unchanged	A=D
Gh_A02G0076	Gh_D02G0095	-2.24914	1.3401e-05	0.00011852	14.298	12.9111	13.4008	2.24857	3.51024	1.95272	down	A>D
Gh_A02G0077	Gh_D02G0096	-3.99527	2.14528e-08	1.4764e-06	7.90835	7.84026	6.5232	0.06463	0.11755	0.021788	down	A>D
Gh_A02G0080	Gh_D02G0105	0.327886	0.0229979	0.0448236	6.36012	5.58202	6.99759	8.09883	7.19099	8.68983	unchanged	A=D
Gh_A02G0092	Gh_D02G0114	0.190165	0.194387	0.26725	5.66394	5.73701	4.99875	6.50115	6.52415	5.78814	unchanged	A=D
Gh_A02G0094	Gh_D02G0115	0.430131	0.0155965	0.0325619	2.23579	2.26676	3.15548	3.7849	3.45632	3.36467	unchanged	A=D
Gh_A02G0095	Gh_D02G0116	-0.595443	0.0118457	0.025828	4.65401	4.6348	7.0509	3.97314	2.87243	3.37464	unchanged	A=D
Gh_A02G0096	Gh_D02G0117	0.0313912	0.800076	0.84614	12.0525	12.6744	11.4674	13.0463	11.0305	12.8785	unchanged	A=D
Gh_A02G0097	Gh_D02G0118	-0.153311	0.56801	0.646327	1.18547	1.50823	1.16131	1.46388	1.36801	0.620082	unchanged	A=D
Gh_A02G0098	Gh_D02G0119	0.454415	0.155683	0.222702	1.39683	1.44241	0.758248	1.97918	2.29401	1.14577	unchanged	A=D
Gh_A02G0100	Gh_D02G0121	-0.0321434	0.816728	0.858845	29.6225	26.9288	24.9465	27.983	26.2274	25.0545	unchanged	A=D
Gh_A02G0102	Gh_D02G0126	-0.913391	0.00182797	0.00553539	6.53978	6.51701	4.67128	3.23382	2.93565	2.54787	unchanged	A=D
Gh_A02G0109	Gh_D02G0142	0.216779	0.0968419	0.149771	5.96334	5.19011	5.29837	6.14445	6.05946	7.0633	unchanged	A=D
Gh_A02G0110	Gh_D02G0143	0.426869	0.0844915	0.133673	18.171	19.9401	16.9407	27.8571	28.9211	18.6086	unchanged	A=D
Gh_A02G0111	Gh_D02G0146	-0.00908975	0.963737	0.973455	7.52454	6.96499	5.25369	7.32618	6.48334	5.6269	unchanged	A=D
Gh_A02G0112	Gh_D02G0147	-0.555014	0.000685139	0.00251578	5.62556	5.49374	5.84061	3.62749	3.74004	3.72659	unchanged	A=D
Gh_A02G0113	Gh_D02G0148	0.217648	0.0962011	0.148968	14.0806	12.7587	16.2962	17.3149	15.3698	17.3199	unchanged	A=D
Gh_A02G0115	Gh_D02G0150	0.0206111	0.916051	0.937048	3.95589	4.01574	3.95878	4.46554	4.78051	3.03036	unchanged	A=D
Gh_A02G0118	Gh_D02G0152	0.114659	0.435217	0.520544	4.39891	4.48896	3.59884	4.54484	4.05149	4.96855	unchanged	A=D
Gh_A02G0119	Gh_D02G0153	-0.368481	0.0535466	0.0912222	10.9043	13.3721	11.6001	9.13003	10.4363	7.901	unchanged	A=D
Gh_A02G0121	Gh_D02G0155	1.11363	9.00537e-06	8.84045e-05	2.55396	2.34399	2.69917	5.94302	5.8168	6.06543	up	A<D
Gh_A02G0122	Gh_D02G0156	-0.390529	0.0821332	0.130789	2.53024	2.19177	2.12781	1.85049	1.10055	2.08854	unchanged	A=D
Gh_A02G0123	Gh_D02G0157	0.31496	0.0186957	0.0377259	24.6146	24.3302	25.8209	31.8239	31.2069	29.9346	unchanged	A=D
Gh_A02G0126	Gh_D02G0159	-0.339895	0.015831	0.0329579	8.88639	9.88696	9.54236	7.66102	7.12374	7.22742	unchanged	A=D
Gh_A02G0130	Gh_D02G0163	0.0933296	0.543576	0.623713	4.42458	4.17978	3.73523	4.76583	4.58086	3.87113	unchanged	A=D
Gh_A02G0131	Gh_D02G0164	0.421858	0.0591517	0.0991451	0.798838	0.728691	0.53892	1.29181	1.14031	0.780956	unchanged	A=D
Gh_A02G0132	Gh_D02G0165	0.11339	0.329279	0.413762	14.2854	13.0072	13.989	13.9659	15.7453	14.8996	unchanged	A=D
Gh_A02G0135	Gh_D02G0170	0.413662	0.013205	0.028328	16.1744	17.5958	16.0765	23.4925	22.6047	20.5222	unchanged	A=D
Gh_A02G0138	Gh_D02G0178	-0.786747	0.0106505	0.023651	10.0379	9.04086	8.9237	5.40081	6.89832	3.75367	unchanged	A=D
Gh_A02G0140	Gh_D02G0180	-0.583806	0.0447847	0.0784243	1.22976	1.29593	0.878841	0.746757	0.819849	0.323022	unchanged	A=D
Gh_A02G0142	Gh_D02G0181	0.110869	0.473404	0.558123	29.2746	30.6605	26.8523	33.9616	32.0816	27.6323	unchanged	A=D
Gh_A02G0143	Gh_D02G0182	0.107467	0.627378	0.700954	9.76613	10.4428	7.18179	8.76182	11.9531	8.74404	unchanged	A=D
Gh_A02G0148	Gh_D02G0185	0.161532	0.230298	0.307405	5.08958	5.90622	5.73287	6.43197	6.60332	5.74801	unchanged	A=D
Gh_A02G0149	Gh_D02G0186	-0.0343432	0.843801	0.880781	8.14845	7.93299	6.38896	8.0812	7.33533	6.39046	unchanged	A=D
Gh_A02G0151	Gh_D02G0188	-0.0561464	0.685308	0.750492	6.38624	6.38631	5.30756	5.66202	5.92934	5.63294	unchanged	A=D
Gh_A02G0152	Gh_D02G0189	-0.431416	0.116448	0.174885	1.01669	1.52249	0.757926	0.815505	0.807772	0.454502	unchanged	A=D
Gh_A02G0153	Gh_D02G0190	-3.08471	3.37355e-08	1.9086e-06	7.09347	6.18295	7.72646	0.495727	0.464432	0.382984	down	A>D
Gh_A02G0154	Gh_D02G0191	-0.626105	0.000568479	0.00216187	1.43107	1.31658	1.41023	0.65149	0.737325	0.860653	unchanged	A=D
Gh_A02G0155	Gh_D02G0192	-0.216511	0.263305	0.343629	10.0041	9.94698	7.38395	8.21407	7.97144	6.92305	unchanged	A=D
Gh_A02G0162	Gh_D02G0203	0.273577	0.233206	0.310631	14.9433	16.64	11.0448	17.7352	18.8367	14.6019	unchanged	A=D
Gh_A02G0163	Gh_D02G0204	0.888134	0.000214756	0.00100323	6.93912	5.4797	7.50192	12.3871	11.6118	13.5811	unchanged	A=D
Gh_A02G0164	Gh_D02G0205	-0.46205	0.00253428	0.00718548	20.8074	22.8208	24.3499	15.8728	15.2829	17.653	unchanged	A=D
Gh_A02G0165	Gh_D02G0206	1.57798	2.25828e-06	3.31918e-05	2.21055	2.06931	2.78107	7.50347	7.48087	8.40289	up	A<D
Gh_A02G0167	Gh_D02G0208	-0.821809	0.00286496	0.0079433	7.36311	7.42546	6.09416	4.14361	4.14977	2.9925	unchanged	A=D
Gh_A02G0174	Gh_D02G0238	-1.36023	1.72712e-05	0.000143047	5.54141	6.01615	4.90466	1.6854	1.81746	2.11854	down	A>D
Gh_A02G0179	Gh_D02G0243	3.07502	1.20167e-08	1.0674e-06	9.0446	9.30888	8.77544	77.2952	77.9309	81.9516	up	A<D
Gh_A02G0182	Gh_D02G0246	0.302831	0.244751	0.323316	2.74134	3.08184	1.74777	3.93841	2.77331	2.79507	unchanged	A=D
Gh_A02G0186	Gh_D02G0249	-0.638125	0.0585332	0.0982159	2.82238	3.22024	1.7379	1.78998	1.74544	0.975235	unchanged	A=D
Gh_A02G0187	Gh_D02G0250	0.807852	0.000226198	0.00104579	7.76448	6.37882	8.40603	12.8108	13.0215	14.2384	unchanged	A=D
Gh_A02G0188	Gh_D02G0251	-1.03558	1.74376e-05	0.000143843	145.102	137.77	148.165	71.9386	66.607	70.3	down	A>D
Gh_A02G0189	Gh_D02G0252	0.00809479	0.95378	0.965862	15.515	18.1024	20.3566	18.6339	15.2419	20.2499	unchanged	A=D
Gh_A02G0190	Gh_D02G0253	0.00918247	0.946814	0.960924	4.16009	4.4763	3.64402	3.69499	4.35238	4.26716	unchanged	A=D
Gh_A02G0191	Gh_D02G0254	0.622292	0.000674819	0.00248357	18.9247	18.5772	22.4288	28.6875	29.3655	34.5202	unchanged	A=D
Gh_A02G0192	Gh_D02G0255	0.540217	0.0834153	0.132314	30.0251	28.2969	20.6774	45.1539	43.9244	27.3408	unchanged	A=D
Gh_A02G0205	Gh_D02G0270	-1.13148	0.000543745	0.00209204	8.11678	7.22672	10.8313	2.78894	4.35847	4.08432	down	A>D
Gh_A02G0206	Gh_D02G0271	1.14128	0.000675616	0.002486	2.29947	2.56019	1.51855	5.17323	5.36239	4.76599	up	A<D
Gh_A02G0208	Gh_D02G0273	-0.821874	0.000381951	0.00157288	11.358	9.42822	9.60705	5.08314	5.87509	5.59249	unchanged	A=D
Gh_A02G0210	Gh_D02G2385	-0.00917517	0.954232	0.966107	15.091	15.0421	13.2527	15.3315	15.3484	12.3911	unchanged	A=D
Gh_A02G0211	Gh_D02G2384	-0.0567173	0.689354	0.753755	6.7774	6.76661	6.06413	6.51123	6.62227	5.62187	unchanged	A=D
Gh_A02G0220	Gh_D02G2387	-0.0378501	0.895596	0.920734	1.5807	1.62354	1.09282	1.75181	1.73415	0.786835	unchanged	A=D
Gh_A02G0222	Gh_D02G0289	5.65754	1.80856e-10	1.10847e-07	0	0	0.027541	19.5896	20.6709	23.7625	up	A<D
Gh_A02G0227	Gh_D02G0291	-1.46694	8.21272e-06	8.2971e-05	8.64002	10.0013	10.9106	3.66362	2.95747	3.20844	down	A>D
Gh_A02G0229	Gh_D02G0294	0.179716	0.201799	0.275646	12.8476	11.3386	11.23	14.2283	13.2668	12.6118	unchanged	A=D
Gh_A02G0231	Gh_D02G0297	-0.681348	0.0411928	0.073067	6.15902	5.81934	3.49542	3.13744	3.63313	2.2537	unchanged	A=D
Gh_A02G0235	Gh_D02G0303	0.0434872	0.771231	0.822351	2.93317	2.23136	2.25532	2.46945	2.72315	2.42081	unchanged	A=D
Gh_A02G0236	Gh_D02G0304	1.42065	2.33752e-06	3.38691e-05	45.6137	47.1718	45.8496	124.339	123.5	123.993	up	A<D
Gh_A02G0237	Gh_D02G0306	-4.007	3.48723e-08	1.96085e-06	7.60406	7.68109	5.82286	0.034216	0.011579	0.07177	down	A>D
Gh_A02G0238	Gh_D02G0307	0.194852	0.480137	0.564603	1.60984	2.07919	1.00958	2.22026	1.88099	1.35897	unchanged	A=D
Gh_A02G0240	Gh_D02G0309	0.242126	0.100289	0.154337	19.0129	20.0197	17.0109	22.3393	22.4797	21.3223	unchanged	A=D
Gh_A02G0241	Gh_D02G0310	-0.481842	0.00965053	0.0217723	27.8397	24.4432	23.4936	18.9335	18.0905	16.61	unchanged	A=D
Gh_A02G0242	Gh_D02G0311	0.242866	0.173625	0.243624	613.136	685.971	531.811	742.63	758.51	650.864	unchanged	A=D
Gh_A02G0243	Gh_D02G0312	-0.55208	0.00262066	0.00738484	9.71527	10.7752	13.0424	7.32952	6.7367	8.2225	unchanged	A=D
Gh_A02G0245	Gh_D02G0313	0.610452	0.107107	0.163081	2.92057	3.53141	1.82983	4.96103	5.72302	2.75023	unchanged	A=D
Gh_A02G0246	Gh_D02G0314	-0.605194	0.00936763	0.0212593	1.26848	1.30103	0.99727	0.49722	0.853083	0.573652	unchanged	A=D
Gh_A02G0256	Gh_D02G0321	-0.0205962	0.947758	0.961405	1.70902	1.84151	0.995096	1.48807	2.1427	0.902489	unchanged	A=D
Gh_A02G0258	Gh_D02G0326	-2.16398	6.1365e-06	6.76856e-05	1.27068	1.12973	2.17591	0	0	0	down	A>D
Gh_A02G0260	Gh_D02G0329	4.13622	2.87592e-08	1.71155e-06	0.435328	0.47355	0.514252	15.3317	12.0401	19.3043	up	A<D
Gh_A02G0265	Gh_D02G0332	1.18782	1.25983e-05	0.000113218	3.60141	3.4363	3.3596	7.80853	8.8538	8.57871	up	A<D
Gh_A02G0266	Gh_D02G0333	-0.219059	0.16684	0.235722	5.42646	5.99801	5.43906	5.35288	3.87823	5.14277	unchanged	A=D
Gh_A02G0267	Gh_D02G0334	-0.36812	0.00585352	0.0144043	20.9151	21.2849	22.3903	16.0162	15.8913	17.7048	unchanged	A=D
Gh_A02G0276	Gh_D02G0341	-1.85718	6.87179e-07	1.43745e-05	6.11346	5.21857	6.0144	1.33322	1.14319	1.37814	down	A>D
Gh_A02G0277	Gh_D02G0342	-1.63114	2.6831e-06	3.74027e-05	202.029	191	192.717	68.3306	59.3936	60.1331	down	A>D
Gh_A02G0278	Gh_D02G0343	1.5588	0.000545456	0.00209643	3.8312	5.55946	3.69122	16.1494	15.3072	9.73803	up	A<D
Gh_A02G0279	Gh_D02G0344	0.210948	0.0948134	0.147191	3.96849	3.7039	3.76838	4.32986	4.72232	4.34415	unchanged	A=D
Gh_A02G0280	Gh_D02G0345	-0.732006	0.000504444	0.00197429	15.1379	14.8093	14.5263	8.294	9.62012	8.31535	unchanged	A=D
Gh_A02G0282	Gh_D02G0347	-0.568179	0.112714	0.170251	2.16839	3.97894	3.58797	1.73518	3.18098	1.35644	unchanged	A=D
Gh_A02G0283	Gh_D02G0348	-0.0171387	0.862549	0.894915	193.265	190.82	202.577	192.383	181.703	203.918	unchanged	A=D
Gh_A02G0284	Gh_D02G0349	-0.67714	0.000700112	0.00255873	22.1014	22.8071	28.0808	14.0446	13.8392	17.0673	unchanged	A=D
Gh_A02G0285	Gh_D02G0350	0.412826	0.0173933	0.0356216	8.30612	7.41001	6.8185	10.2639	8.9554	11.116	unchanged	A=D
Gh_A02G0286	Gh_D02G0351	1.42476	6.00662e-06	6.69022e-05	10.986	11.7557	10.414	31.7104	28.1443	30.9747	up	A<D
Gh_A02G0287	Gh_D02G0352	0.168455	0.161141	0.229096	10.4458	9.00404	11.2721	11.1854	11.0361	12.2248	unchanged	A=D
Gh_A02G0288	Gh_D02G0353	-0.32321	0.101897	0.156406	4.78744	5.20075	4.3829	3.57796	4.55948	3.14605	unchanged	A=D
Gh_A02G0289	Gh_D02G0354	-0.139783	0.666936	0.734969	11.0999	12.1973	5.74651	8.30261	9.81393	7.01624	unchanged	A=D
Gh_A02G0290	Gh_D02G0355	-0.581086	0.00222823	0.00650429	17.6063	17.3455	16.2321	11.8647	11.3532	10.4712	unchanged	A=D
Gh_A02G0291	Gh_D02G0356	-0.131363	0.401416	0.486541	5.80689	5.86235	5.83985	5.48113	5.98657	4.45334	unchanged	A=D
Gh_A02G0292	Gh_D02G0357	-0.407857	0.0240909	0.0466618	10.995	10.0129	10.6874	8.64416	8.19869	6.7483	unchanged	A=D
Gh_A02G0294	Gh_D02G0358	-2.06099	3.99525e-07	9.79053e-06	8.7516	9.25511	8.40123	1.84889	1.78533	1.7066	down	A>D
Gh_A02G0295	Gh_D02G0359	0.172314	0.20501	0.279369	1213.93	1217.58	1530.94	1378.7	1354.6	1714.58	unchanged	A=D
Gh_A02G0296	Gh_D02G0360	1.63416	6.7417e-07	1.41808e-05	2.23902	2.19859	2.23657	7.80586	7.31157	8.20753	up	A<D
Gh_A02G0297	Gh_D02G0361	0.330528	0.146466	0.211587	5.93879	4.93429	5.38894	7.98003	7.85256	5.17493	unchanged	A=D
Gh_A02G0298	Gh_D02G0362	-0.932565	0.000246852	0.00111748	4.8031	3.99984	5.12285	2.56178	1.98438	2.11631	unchanged	A=D
Gh_A02G0300	Gh_D02G0364	-0.736713	0.000121627	0.000640425	27.3789	26.3885	30.1312	16.2508	16.4784	16.8522	unchanged	A=D
Gh_A02G0301	Gh_D02G0365	1.78813	4.28223e-07	1.02638e-05	2.16379	2.1822	2.4655	8.17291	9.09908	9.26311	up	A<D
Gh_A02G0302	Gh_D02G0366	0.174735	0.202337	0.276217	4.59098	5.98442	5.41908	5.80389	5.66962	6.61941	unchanged	A=D
Gh_A02G0305	Gh_D02G0370	-0.0728525	0.75672	0.810592	8.2193	8.33293	6.69922	8.23848	8.7134	5.36467	unchanged	A=D
Gh_A02G0306	Gh_D02G0371	0.549007	0.00129815	0.00418756	21.2418	21.1086	22.2823	33.2759	31.151	30.4072	unchanged	A=D
Gh_A02G0311	Gh_D02G0375	-1.14717	0.000312779	0.00134371	5.44741	4.22259	3.57581	1.64522	1.83608	1.70859	down	A>D
Gh_A02G0312	Gh_D02G0376	-0.113373	0.369131	0.454754	37.7492	36.5306	37.3701	34.9995	36.1845	31.6945	unchanged	A=D
Gh_A02G0313	Gh_D02G0377	0.382836	0.0075123	0.0176975	40.2657	39.8574	47.7652	52.5332	53.2112	60.5358	unchanged	A=D
Gh_A02G0316	Gh_D02G0380	-1.38404	0.118968	0.177901	23.9893	5.43313	4.4599	8.00047	2.06291	1.42792	unchanged	A=D
Gh_A02G0318	Gh_D02G0382	0.0268514	0.932243	0.949122	5.87562	3.36872	3.48736	6.0546	3.91387	3.05361	unchanged	A=D
Gh_A02G0319	Gh_D02G0383	0.374152	0.0372055	0.0670683	7.55413	6.56678	5.88265	8.26934	9.43671	8.41745	unchanged	A=D
Gh_A02G0320	Gh_D02G0384	-2.32736	2.72604e-05	0.000200022	2.66883	4.14245	2.0272	0.281101	0.201383	0.197819	down	A>D
Gh_A02G0324	Gh_D02G0389	-0.201245	0.116959	0.175467	17.0908	15.4472	15.0006	13.3139	13.4662	14.2053	unchanged	A=D
Gh_A02G0326	Gh_D02G0391	-0.433912	0.146298	0.21136	39.7773	46.5418	27.0137	27.5426	32.8001	21.9453	unchanged	A=D
Gh_A02G0328	Gh_D02G0393	1.22437	1.3686e-05	0.000120519	9.91041	10.5877	9.62622	23.698	24.7934	23.2954	up	A<D
Gh_A02G0329	Gh_D02G0395	-0.0593033	0.665342	0.73374	21.4361	23.9374	29.1252	21.1862	22.4951	27.3536	unchanged	A=D
Gh_A02G0333	Gh_D02G0399	0.916983	3.96728e-05	0.000268185	23.6706	21.7311	25.3689	45.1893	42.0352	46.8992	unchanged	A=D
Gh_A02G0334	Gh_D02G0400	0.146113	0.578828	0.656281	3.0646	3.18472	1.76596	3.11025	3.34645	2.3574	unchanged	A=D
Gh_A02G0338	Gh_D02G0403	-0.809022	0.000224644	0.00104043	32.0868	32.8921	35.4398	18.1634	16.5544	22.22	unchanged	A=D
Gh_A02G0339	Gh_D02G0404	1.19674	5.28051e-05	0.000331714	2.23867	2.90408	2.20502	6.2198	5.71609	6.38557	up	A<D
Gh_A02G0340	Gh_D02G0405	-0.332017	0.0306383	0.0570709	25.3654	22.2872	21.1712	17.7541	17.8908	18.4196	unchanged	A=D
Gh_A02G0341	Gh_D02G2389	0.112579	0.331617	0.416452	71.7918	66.5848	68.7773	78.1105	70.6179	74.5878	unchanged	A=D
Gh_A02G0342	Gh_D02G2390	1.05805	0.0210931	0.041703	2.03992	3.009	1.60246	7.16248	5.63545	2.90517	up	A<D
Gh_A02G0344	Gh_D10G1507	-0.126604	0.371183	0.457037	91.9814	84.2328	103.741	82.6724	72.5815	101.664	unchanged	A=D
Gh_A02G0349	Gh_D02G0411	0.117922	0.449494	0.534327	2.58836	2.05968	1.95798	2.36153	2.07988	2.81825	unchanged	A=D
Gh_A02G0352	Gh_D02G0412	-1.27188	0.00057117	0.00216941	5.83453	6.6802	4.04205	2.11173	2.12435	1.74031	down	A>D
Gh_A02G0358	Gh_D02G0417	0.0379342	0.704967	0.767132	12.7175	12.7424	13.9725	13.3581	13.4803	13.4879	unchanged	A=D
Gh_A02G0360	Gh_D02G0419	-0.403673	0.013799	0.0293864	1.55251	1.72754	1.79814	0.949139	1.31667	1.27155	unchanged	A=D
Gh_A02G0362	Gh_D02G0420	0.439613	0.129736	0.191139	4.81842	2.88957	6.22359	4.86118	6.08608	7.85187	unchanged	A=D
Gh_A02G0365	Gh_D02G0423	0.848332	0.000365419	0.0015167	1.53683	1.88277	1.82743	3.53898	2.88782	4.05854	unchanged	A=D
Gh_A02G0372	Gh_D02G0425	-2.53624	7.81013e-07	1.57665e-05	20.9209	19.3481	17.1818	3.42958	2.68084	2.7279	down	A>D
Gh_A02G0373	Gh_D02G0426	-0.640958	0.0254559	0.0488608	1.97681	2.2471	3.61992	1.97437	1.17775	1.33485	unchanged	A=D
Gh_A02G0374	Gh_D02G0427	1.37098	0.000306371	0.00132244	0.338152	0.488072	0.301925	1.70541	2.11098	1.17447	up	A<D
Gh_A02G0379	Gh_D02G0432	-2.19238	9.34942e-06	9.05642e-05	3.12951	4.81935	5.49386	0.653949	0.704563	0.517043	down	A>D
Gh_A02G0382	Gh_D02G0434	-3.62678	8.69146e-08	3.42205e-06	6.14062	7.0693	8.22969	0.140176	0.107317	0.338193	down	A>D
Gh_A02G0383	Gh_D02G0435	-1.28241	1.70495e-05	0.000142003	8.32112	8.97761	7.88926	3.34027	2.78938	3.46872	down	A>D
Gh_A02G0384	Gh_D02G0436	-0.390326	0.128749	0.189902	5.4772	6.15019	3.67548	3.42959	4.40578	3.3379	unchanged	A=D
Gh_A02G0385	Gh_D02G0437	-0.220049	0.114923	0.172921	24.5722	21.4806	29.1874	21.6758	19.6342	22.4661	unchanged	A=D
Gh_A02G0386	Gh_D02G0438	0.6396	0.000463974	0.00185056	158.735	164.999	160.352	238.866	236.57	278.663	unchanged	A=D
Gh_A02G0387	Gh_D02G0439	0.300072	0.0305521	0.0569218	15.6568	15.1541	14.5271	19.0576	18.5798	18.2512	unchanged	A=D
Gh_A02G0389	Gh_D02G0442	0.329185	0.237255	0.315226	10.3001	12.8475	7.56	13.1343	15.1926	10.1054	unchanged	A=D
Gh_A02G0390	Gh_D02G0443	0.5836	0.00610958	0.0149061	6.5142	7.6958	6.30966	11.6318	10.2431	9.39625	unchanged	A=D
Gh_A02G0391	Gh_D02G0444	-0.246474	0.0548373	0.0930933	5.6633	6.45524	7.14824	5.2574	5.29032	5.36392	unchanged	A=D
Gh_A02G0392	Gh_D02G0445	-0.104092	0.739467	0.795866	4.4462	4.28163	3.02719	4.16772	4.75489	2.22377	unchanged	A=D
Gh_A02G0393	Gh_D02G0446	0.48127	0.00198641	0.00591866	76.5867	83.6958	82.1817	106.107	112.294	119.462	unchanged	A=D
Gh_A02G0394	Gh_D02G0447	1.13085	0.0195229	0.0390649	8.15192	10.0602	3.64862	14.2699	18.7306	13.1229	up	A<D
Gh_A02G0395	Gh_D02G0448	-0.228692	0.215771	0.291205	2.83587	2.59759	2.37942	2.46527	2.32163	1.7168	unchanged	A=D
Gh_A02G0397	Gh_D02G0449	-0.296457	0.219307	0.295112	2.57659	2.55198	1.79042	1.92586	2.16019	1.31714	unchanged	A=D
Gh_A02G0401	Gh_D02G0454	0.435603	0.0264679	0.0504003	13.6133	12.7212	11.3689	18.0448	18.3463	14.9356	unchanged	A=D
Gh_A02G0402	Gh_D02G0455	-0.602233	0.00216795	0.00636787	138.738	137.977	182.144	89.0425	100.035	110.166	unchanged	A=D
Gh_A02G0403	Gh_D02G0456	0.205597	0.0821495	0.130789	110.807	107.571	127.433	123.699	129.638	143.843	unchanged	A=D
Gh_A02G0406	Gh_D02G0459	-1.51883	0.000116471	0.0006211	4.20927	4.69688	2.9678	0.911573	1.03325	1.33001	down	A>D
Gh_A02G0408	Gh_D02G0461	-0.307113	0.0564707	0.0953643	67.6071	64.759	60.5316	56.1431	51.7217	47.4268	unchanged	A=D
Gh_A02G0410	Gh_D02G0463	3.06431	1.10666e-06	1.99688e-05	1.77759	1.82987	1.28198	17.8446	18.5996	13.6933	up	A<D
Gh_A02G0411	Gh_D02G0464	0.184496	0.256005	0.33553	38.6168	37.5832	31.5724	40.9434	43.3419	37.6395	unchanged	A=D
Gh_A02G0412	Gh_D02G0465	-0.574262	0.00459675	0.0117667	1.66669	1.64928	1.39273	0.977958	0.990736	0.769455	unchanged	A=D
Gh_A02G0413	Gh_D02G0466	-0.721277	0.000385548	0.00158557	33.2175	31.6416	37.8619	19.3322	18.6707	23.7452	unchanged	A=D
Gh_A02G0414	Gh_D02G0467	-0.755463	0.000262518	0.00117439	102.784	96.3671	120.687	57.866	60.1459	70.0142	unchanged	A=D
Gh_A02G0415	Gh_D02G0468	-0.740036	0.000330588	0.00139736	11.1789	9.95976	10.8334	6.63945	5.92293	6.00159	unchanged	A=D
Gh_A02G0417	Gh_D02G0470	-0.307751	0.283436	0.365292	11.5948	11.5379	6.7733	7.90952	9.11036	6.37441	unchanged	A=D
Gh_A02G0418	Gh_D02G0471	0.0846129	0.517751	0.599943	3.39773	3.59585	3.10657	3.88417	3.28843	3.58163	unchanged	A=D
Gh_A02G0419	Gh_D02G0472	-0.774591	0.000943841	0.00324624	3.39388	3.06981	2.57164	1.59075	1.61501	1.50458	unchanged	A=D
Gh_A02G0421	Gh_D02G0473	1.38824	5.39377e-06	6.18299e-05	62.1122	62.9852	59.6659	161.643	166.615	155.68	up	A<D
Gh_A02G0422	Gh_D02G0474	-0.0213305	0.853845	0.887813	10.7944	11.5359	10.5663	9.99688	11.2517	11.0472	unchanged	A=D
Gh_A02G0426	Gh_D02G0477	-1.49482	1.24792e-06	2.17493e-05	7.5814	7.1764	7.86597	2.45212	2.31277	2.41335	down	A>D
Gh_A02G0434	Gh_D02G0484	1.0132	3.14408e-05	0.00022468	8.13508	8.43324	8.88771	18.7658	15.9454	17.848	up	A<D
Gh_A02G0436	Gh_D02G0486	1.44148	3.97697e-06	4.94085e-05	16.1899	17.4555	16.7411	42.9182	43.1437	53.0759	up	A<D
Gh_A02G0437	Gh_D02G0487	-1.60563	2.2156e-05	0.000171097	4.16755	3.5655	5.22367	1.00187	0.925968	1.47524	down	A>D
Gh_A02G0438	Gh_D02G0488	-0.230991	0.33185	0.4167	1.60568	1.74144	1.56963	1.96236	1.23233	0.930817	unchanged	A=D
Gh_A02G0439	Gh_D02G0489	1.7722	1.14057e-06	2.04602e-05	0.298121	0.200534	0.205038	1.65833	1.88845	1.8999	up	A<D
Gh_A02G0440	Gh_D02G0490	0.879991	0.000114446	0.000612918	0.719182	0.7048	0.900899	1.6621	1.93931	1.70911	unchanged	A=D
Gh_A02G0442	Gh_D02G0495	-0.800598	0.00082979	0.00293801	1.54786	1.64156	1.68477	0.760203	0.927053	0.581423	unchanged	A=D
Gh_A02G0443	Gh_D02G0496	-0.822288	0.000321402	0.00136923	17.2679	18.8919	17.7429	8.9639	11.1426	9.80849	unchanged	A=D
Gh_A02G0446	Gh_D02G0498	0.315301	0.0917158	0.143264	3.76841	4.08514	3.17073	4.89621	5.01784	4.05194	unchanged	A=D
Gh_A02G0448	Gh_D02G0500	0.584425	0.00222792	0.00650429	3.44377	2.7192	3.83146	4.96613	5.1022	5.36417	unchanged	A=D
Gh_A02G0449	Gh_D02G0501	0.0769184	0.766979	0.818909	2.69557	2.66966	1.77712	2.92559	2.95083	1.75919	unchanged	A=D
Gh_A02G0450	Gh_D02G0502	-0.158631	0.294327	0.37676	13.9684	14.3498	13.373	13.3295	13.0338	10.8472	unchanged	A=D
Gh_A02G0451	Gh_D02G0503	-0.297809	0.248421	0.3272	3.1652	2.62942	1.68352	2.12054	1.99388	1.58255	unchanged	A=D
Gh_A02G0452	Gh_D02G0504	-0.41568	0.0223575	0.0437839	16.0757	17.8293	14.2858	12.8684	11.0089	11.7289	unchanged	A=D
Gh_A02G0453	Gh_D02G0505	-0.449203	0.0287285	0.0540002	3.49347	3.30873	3.95163	2.64966	2.94264	1.9766	unchanged	A=D
Gh_A02G0454	Gh_D02G0506	0.874657	0.000112757	0.000606569	0.457118	0.515264	0.474724	1.16773	1.37441	1.16086	unchanged	A=D
Gh_A02G0455	Gh_D02G0507	0.0317574	0.85961	0.892672	23.6097	16.505	16.9797	20.5046	18.1031	18.8743	unchanged	A=D
Gh_A02G0456	Gh_D02G0508	0.424225	0.138987	0.202259	0.942246	1.37171	2.17561	1.72803	1.67081	2.95426	unchanged	A=D
Gh_A02G0457	Gh_D02G0509	-0.904593	0.00010017	0.000552437	12.286	13.9822	13.351	6.97947	7.02082	6.47787	unchanged	A=D
Gh_A02G0458	Gh_D02G0510	-1.31139	0.000218038	0.00101521	34.8217	34.794	29.4026	13.9382	14.8774	10.4754	down	A>D
Gh_A02G0460	Gh_D02G0515	-0.3387	0.25256	0.331891	12.0714	11.466	7.65457	8.76717	9.75981	5.84827	unchanged	A=D
Gh_A02G0462	Gh_D02G0517	-0.116284	0.658681	0.727987	5.44008	10.1227	6.55135	7.87387	6.38601	5.50494	unchanged	A=D
Gh_A02G0465	Gh_D02G0520	0.134295	0.504861	0.588045	9.11041	9.07284	6.77421	9.50594	10.1054	7.73168	unchanged	A=D
Gh_A02G0466	Gh_D02G0521	-1.52284	0.00152887	0.00478247	3.89714	3.44638	2.73402	1.0789	1.32221	0.41112	down	A>D
Gh_A02G0467	Gh_D02G0522	0.630492	0.0535903	0.0912882	1.75931	0.642382	1.5741	2.51951	1.92481	2.03644	unchanged	A=D
Gh_A02G0468	Gh_D02G0523	0.168243	0.333886	0.41877	12.0469	13.4177	12.4393	11.4664	13.4976	18.412	unchanged	A=D
Gh_A02G0470	Gh_D02G0525	-0.45305	0.0170198	0.0349501	9.09187	9.27579	8.4175	6.28861	7.29947	5.64672	unchanged	A=D
Gh_A02G0471	Gh_D02G0526	0.0982627	0.70189	0.764689	1.3752	1.2988	0.826023	1.22361	1.75884	0.886909	unchanged	A=D
Gh_A02G0473	Gh_D02G0528	1.35	0.000555696	0.00212357	0.505121	0.489082	0.262055	1.38147	1.35431	2.5812	up	A<D
Gh_A02G0474	Gh_D02G0529	0.101089	0.603321	0.678445	7.83528	6.39107	5.20537	6.28531	6.20909	8.28328	unchanged	A=D
Gh_A02G0475	Gh_D02G0530	-0.168779	0.385958	0.471629	2.78513	3.92355	4.06492	2.40389	3.13149	3.92179	unchanged	A=D
Gh_A02G0477	Gh_D02G0533	-1.49688	2.4686e-05	0.00018633	55.0272	59.7602	70.1762	19.4314	18.365	27.3711	down	A>D
Gh_A02G0480	Gh_D02G0536	1.80793	6.72047e-05	0.000402113	2.64183	3.32532	1.79269	10.5294	9.10891	9.96484	up	A<D
Gh_A02G0481	Gh_D02G0537	0.0993053	0.523087	0.605286	5.74763	5.50038	4.93426	6.4071	5.89978	5.09268	unchanged	A=D
Gh_A02G0482	Gh_D02G0538	-0.781589	0.000269172	0.00119577	496.12	523.285	520.766	301.916	313.701	277.378	unchanged	A=D
Gh_A02G0483	Gh_D02G0539	-0.786571	0.0222737	0.0436617	1.24781	1.9697	1.52302	0.578475	1.25517	0.46711	unchanged	A=D
Gh_A02G0484	Gh_D02G0540	-0.121389	0.320236	0.404574	21.583	20.8443	21.1423	19.9316	20.0114	18.2216	unchanged	A=D
Gh_A02G0486	Gh_D02G0543	0.132621	0.247331	0.326185	26.3074	26.2631	26.7253	27.6643	26.6354	32.7847	unchanged	A=D
Gh_A02G0489	Gh_D02G0548	-2.61277	8.58031e-05	0.000488894	6.84017	7.74497	4.43479	0.797415	0.993539	0.292941	down	A>D
Gh_A02G0490	Gh_D02G0549	-0.0268494	0.891009	0.917198	2.73412	2.71307	1.74974	2.49454	2.10302	2.31993	unchanged	A=D
Gh_A02G0491	Gh_D02G0551	-1.13112	0.00035217	0.00147033	33.3429	34.0509	28.0383	14.8911	15.9881	11.984	down	A>D
Gh_A02G0493	Gh_D02G0553	0.0862432	0.481036	0.56538	102.469	88.6062	91.8706	103.061	95.4251	100.425	unchanged	A=D
Gh_A02G0494	Gh_D02G0554	1.53579	2.11423e-06	3.17341e-05	0.11915	0.121325	0.067191	1.14686	1.09201	1.05151	up	A<D
Gh_A02G0495	Gh_D02G0555	0.144371	0.609312	0.684261	20.2934	24.7681	14.6356	21.4464	27.2701	16.9072	unchanged	A=D
Gh_A02G0497	Gh_D02G0557	0.0868109	0.490351	0.57409	10.6305	11.775	10.2353	11.3666	11.8961	11.3029	unchanged	A=D
Gh_A02G0500	Gh_D02G0560	4.90354	2.02389e-08	1.4368e-06	0.086528	0	0.170897	16.9284	14.2367	12.7758	up	A<D
Gh_A02G0512	Gh_D02G0576	-0.270707	0.0251315	0.0483463	19.3173	19.0048	21.0209	16.3012	15.9698	16.4749	unchanged	A=D
Gh_A02G0513	Gh_D02G0577	0.595507	0.00277285	0.00774133	6.96796	7.83243	6.81471	12.284	10.2375	10.7042	unchanged	A=D
Gh_A02G0515	Gh_D02G0578	-0.0387537	0.864633	0.896571	31.3493	30.7277	22.8691	30.2413	30.4939	21.7639	unchanged	A=D
Gh_A02G0517	Gh_D02G0580	2.03231	8.73077e-06	8.63543e-05	0.415458	0.148822	0.262266	2.39745	2.69796	2.10332	up	A<D
Gh_A02G0519	Gh_D02G0583	-0.279799	0.10936	0.165949	6.43025	5.40636	7.47048	4.97671	4.31961	6.3906	unchanged	A=D
Gh_A02G0520	Gh_D02G0584	0.816774	0.000273611	0.00120993	53.9827	58.983	57.2895	106.695	86.1137	108.334	unchanged	A=D
Gh_A02G0522	Gh_D02G0586	0.443663	0.0420973	0.0743414	1.413	1.35632	2.1385	2.49822	1.78618	2.80292	unchanged	A=D
Gh_A02G0524	Gh_D02G0588	-0.272982	0.0811831	0.129553	5.98191	6.25779	8.25501	5.9765	5.22876	5.3311	unchanged	A=D
Gh_A02G0527	Gh_D02G0592	0.194603	0.151267	0.217395	13.3163	13.21	12.0601	15.1343	14.9574	14.0652	unchanged	A=D
Gh_A02G0532	Gh_D02G0598	-0.823682	0.0423549	0.0747318	2.89132	2.2491	1.96327	2.18922	0.705124	0.858769	unchanged	A=D
Gh_A02G0533	Gh_D02G0599	-2.03823	9.77684e-06	9.39221e-05	3.30848	3.63315	2.9821	0.687025	0.459173	0.328181	down	A>D
Gh_A02G0534	Gh_D02G0600	-2.16518	1.02456e-06	1.87261e-05	22.7126	22.0084	28.6673	5.70047	4.3595	5.23141	down	A>D
Gh_A02G0535	Gh_D02G0601	-0.342727	0.0138726	0.0295193	9.98191	9.32105	9.76764	7.71355	7.52315	7.32894	unchanged	A=D
Gh_A02G0538	Gh_D02G0604	1.50302	0.000137721	0.000708526	3.78985	5.98793	5.77658	13.3344	13.2948	19.5534	up	A<D
Gh_A02G0541	Gh_D02G0605	-0.352283	0.0470662	0.0818816	2.93093	2.08358	2.85153	2.10172	1.66413	2.06489	unchanged	A=D
Gh_A02G0545	Gh_D02G0608	1.75646	0.000285358	0.00125134	0.521638	0.782869	0.442846	4.27673	2.74799	2.10845	up	A<D
Gh_A02G0546	Gh_D02G0610	-0.358	0.250442	0.329485	6.85763	8.40634	4.40312	4.77615	6.1831	3.82553	unchanged	A=D
Gh_A02G0547	Gh_D02G0611	-0.154843	0.486893	0.570769	2.95418	3.73255	2.06178	2.38394	2.28964	2.87747	unchanged	A=D
Gh_A02G0550	Gh_D02G0614	0.0285144	0.927277	0.945271	3.66728	3.20487	2.53315	4.05667	3.98991	1.90295	unchanged	A=D
Gh_A02G0551	Gh_D02G0615	-0.320241	0.0130085	0.0279947	129.553	130.337	144.407	101.864	103.345	117.408	unchanged	A=D
Gh_A02G0552	Gh_D02G0616	-0.448572	0.00955659	0.0216054	20.4924	19.1316	17.8594	12.3324	14.742	14.6252	unchanged	A=D
Gh_A02G0553	Gh_D02G0617	0.734952	0.000152331	0.000765485	44.7664	43.4975	49.6579	78.7666	72.8833	77.6374	unchanged	A=D
Gh_A02G0554	Gh_D02G0618	-0.105422	0.381308	0.467314	9.40644	10.1865	8.90917	8.41717	8.54302	9.33735	unchanged	A=D
Gh_A02G0555	Gh_D02G0619	-0.516433	0.0239353	0.0463945	1.85817	1.62722	1.6146	1.42437	0.989312	0.811386	unchanged	A=D
Gh_A02G0558	Gh_D02G0621	1.79659	0.000109819	0.00059285	0.52022	0.99073	0.380552	3.09089	3.52138	2.80669	up	A<D
Gh_A02G0560	Gh_D02G0622	5.06958	1.10023e-08	1.02171e-06	0.064323	0.15046	0	14.2257	14.3821	20.1714	up	A<D
Gh_A02G0561	Gh_D02G0624	0.684742	0.0127818	0.0275586	4.88227	5.0207	3.36691	6.733	8.58965	6.56012	unchanged	A=D
Gh_A02G0562	Gh_D02G0625	-0.220803	0.165621	0.234276	12.799	12.6254	10.6296	10.7304	10.3444	9.50286	unchanged	A=D
Gh_A02G0566	Gh_D02G0626	-0.279116	0.149977	0.215878	6.42477	7.03103	6.93727	5.60485	6.68337	4.42928	unchanged	A=D
Gh_A02G0567	Gh_D02G0627	-0.263755	0.311482	0.395526	7.85254	8.33323	5.6554	6.81945	6.72682	4.43933	unchanged	A=D
Gh_A02G0568	Gh_D02G0628	0.0209886	0.903286	0.926722	16.2705	14.7718	12.3669	15.8731	14.803	13.0889	unchanged	A=D
Gh_A02G0571	Gh_D02G0631	-0.0179695	0.937589	0.953469	2.0901	2.39878	1.23459	1.91013	1.80007	1.7498	unchanged	A=D
Gh_A02G0572	Gh_D02G0632	-0.504219	0.0168644	0.034703	9.07511	8.27423	8.06976	6.62584	6.12739	4.84318	unchanged	A=D
Gh_A02G0573	Gh_D02G0633	-1.05658	2.84499e-05	0.000207254	4.51123	4.09324	4.94791	2.06516	1.90106	1.85375	down	A>D
Gh_A02G0575	Gh_D02G0635	-0.849677	0.0331295	0.0608543	1.40411	1.25805	0.38669	0.345127	0.403661	0.249401	unchanged	A=D
Gh_A02G0578	Gh_D02G0636	0.0131305	0.892157	0.918122	94.7667	95.6575	104.336	96.9696	96.0537	103.205	unchanged	A=D
Gh_A02G0579	Gh_D02G0637	0.470323	0.0374035	0.0673658	5.35483	5.00564	4.20857	7.99795	7.02962	5.66805	unchanged	A=D
Gh_A02G0580	Gh_D02G0638	-0.773528	0.000500274	0.00196089	26.6291	24.2875	22.4492	13.9611	14.4846	13.6969	unchanged	A=D
Gh_A02G0581	Gh_D02G0639	0.263907	0.0552045	0.0936129	19.7638	21.286	18.8223	24.6147	22.6418	24.5854	unchanged	A=D
Gh_A02G0582	Gh_D02G0640	0.640529	0.0402367	0.0716405	2.79765	3.09135	1.47584	3.91543	4.10856	3.695	unchanged	A=D
Gh_A02G0583	Gh_D02G0641	-0.0772966	0.621911	0.696496	11.69	10.6997	9.68755	11.3199	9.76797	9.16612	unchanged	A=D
Gh_A02G0584	Gh_D02G0642	0.451257	0.00684153	0.0164049	5.91297	6.05646	7.85267	8.78903	9.3561	9.10624	unchanged	A=D
Gh_A02G0588	Gh_D02G0647	-0.204298	0.106748	0.162589	9.02931	9.89793	10.609	9.07797	7.94825	8.32885	unchanged	A=D
Gh_A02G0589	Gh_D02G0648	0.183016	0.16383	0.23214	14.1689	12.0099	14.9045	15.0924	16.3187	15.0661	unchanged	A=D
Gh_A02G0591	Gh_D02G0651	0.13128	0.414889	0.500168	2.66542	3.44267	3.68981	4.15576	3.30562	3.31252	unchanged	A=D
Gh_A02G0592	Gh_D02G0652	0.194519	0.186632	0.258911	7.05185	7.3999	6.32778	8.01465	6.91181	9.04171	unchanged	A=D
Gh_A02G0594	Gh_D02G0653	-1.35313	0.000182431	0.00088018	11.3308	10.7014	9.41398	4.18658	4.41972	2.99388	down	A>D
Gh_A02G0595	Gh_D02G0654	-0.562354	0.00335075	0.00903906	15.2451	13.3084	13.7784	9.73879	9.81617	8.59732	unchanged	A=D
Gh_A02G0601	Gh_D02G0658	1.91256	7.81485e-07	1.57665e-05	1.56701	1.97357	1.72762	7.28584	7.96393	7.95365	up	A<D
Gh_A02G0602	Gh_D02G0659	-1.56235	3.87466e-05	0.000263474	6.90351	7.11071	5.49356	2.0307	2.09098	1.61141	down	A>D
Gh_A02G0603	Gh_D02G0660	-0.859454	0.00216195	0.00635317	19.9817	17.7352	19.6928	8.97817	8.4657	14.3621	unchanged	A=D
Gh_A02G0606	Gh_D02G0662	0.116227	0.563651	0.641824	6.9494	6.77501	4.88506	7.65352	6.38468	6.03683	unchanged	A=D
Gh_A02G0610	Gh_D02G0664	-0.176234	0.269564	0.350206	6.49848	7.3241	5.8113	6.26821	5.54229	5.32324	unchanged	A=D
Gh_A02G0612	Gh_D02G0666	0.108456	0.519836	0.601904	22.3297	18.2932	24.3259	21.4404	19.617	29.3899	unchanged	A=D
Gh_A02G0613	Gh_D02G0667	-0.452255	0.00747482	0.0176318	13.0465	15.216	16.3859	10.1162	11.5803	10.3854	unchanged	A=D
Gh_A02G0614	Gh_D02G0669	-0.0176471	0.942417	0.957467	4.66378	4.78343	3.34378	4.65102	4.91886	3.08786	unchanged	A=D
Gh_A02G0617	Gh_D02G0671	-0.70982	0.000545944	0.00209737	51.5164	48.5128	50.2812	30.5032	32.3942	28.2766	unchanged	A=D
Gh_A02G0626	Gh_D02G2392	-0.678235	0.000188797	0.000904958	121.14	114.437	126.379	73.452	73.2081	78.1347	unchanged	A=D
Gh_A02G0627	Gh_D02G0673	1.47758	4.32734e-06	5.26235e-05	14.1436	15.2199	14.9703	39.6549	37.4901	48.8851	up	A<D
Gh_A02G0628	Gh_D02G0674	0.0760894	0.69452	0.758277	11.234	11.4798	8.18855	10.6755	11.8223	9.7699	unchanged	A=D
Gh_A02G0630	Gh_D02G0676	1.60671	6.79723e-05	0.000405179	0.704607	0.671651	0.525981	2.75525	3.53297	2.1861	up	A<D
Gh_A02G0631	Gh_D02G0679	-0.7409	0.000531774	0.00205674	4.19512	4.99152	4.21044	2.27929	2.59882	2.58983	unchanged	A=D
Gh_A02G0632	Gh_D02G0680	-0.281507	0.441057	0.526331	1.50408	0.820013	1.12875	0.323399	0.97855	1.56201	unchanged	A=D
Gh_A02G0634	Gh_D02G0682	0.147522	0.364369	0.450004	11.8691	12.0221	9.40295	12.549	12.475	11.6588	unchanged	A=D
Gh_A02G0635	Gh_D02G0683	2.32749	1.69217e-05	0.000141427	0.557924	0.931799	0.436142	5.06932	5.58411	3.92772	up	A<D
Gh_A02G0637	Gh_D02G0686	-1.87005	5.9841e-06	6.67251e-05	0.91908	1.48284	1.24538	0	0	0.068452	down	A>D
Gh_A02G0638	Gh_D02G0685	-1.60845	0.00125363	0.00407396	9.16883	11.4195	5.32431	2.7266	2.7565	1.85291	down	A>D
Gh_A02G0639	Gh_D02G0687	1.76898	6.20426e-05	0.000378249	0	0.113379	0	0.956956	1.63162	0.907164	up	A<D
Gh_A02G0641	Gh_D02G0688	0.167385	0.247904	0.32673	2.64519	3.18334	2.47566	3.11671	3.21166	3.07579	unchanged	A=D
Gh_A02G0642	Gh_D02G0689	0.675396	0.092956	0.144821	2.70207	3.47094	2.17504	5.88727	6.23972	2.60429	unchanged	A=D
Gh_A02G0645	Gh_D02G0690	0.859311	0.0012693	0.00410873	12.6874	12.7418	10.2367	23.6134	22.5702	19.2404	unchanged	A=D
Gh_A02G0648	Gh_D02G0692	-0.116986	0.281091	0.362722	8.79585	8.39686	8.48541	7.71704	7.42352	8.37698	unchanged	A=D
Gh_A02G0650	Gh_D02G0693	0.538943	0.0107165	0.0237747	10.8427	11.9162	10.0973	14.8742	18.8203	14.6493	unchanged	A=D
Gh_A02G0651	Gh_D02G0695	2.57981	1.64439e-06	2.65689e-05	2.97937	1.7735	2.77431	15.2754	16.4051	18.6755	up	A<D
Gh_A02G0653	Gh_D02G0696	0.126621	0.302111	0.385063	26.7226	28.1289	26.3095	28.5638	26.7291	33.4605	unchanged	A=D
Gh_A02G0654	Gh_D02G0697	0.851261	5.00663e-05	0.000318536	4.83909	4.81567	5.41376	9.09419	9.50239	9.4681	unchanged	A=D
Gh_A02G0656	Gh_D02G0699	0.0584138	0.674842	0.741452	29.9421	33.6566	27.3505	31.2559	32.1838	30.6514	unchanged	A=D
Gh_A02G0658	Gh_D02G0701	0.0286966	0.816441	0.858706	6.68882	5.79699	5.85728	6.32538	5.61705	6.74008	unchanged	A=D
Gh_A02G0659	Gh_D02G0702	0.0330887	0.780856	0.830232	8.7899	7.49126	8.15988	8.18426	7.56558	9.22638	unchanged	A=D
Gh_A02G0660	Gh_D02G0703	1.06396	2.92766e-05	0.0002122	18.8429	17.7357	17.1805	38.3609	37.5849	37.3355	up	A<D
Gh_A02G0662	Gh_D02G0706	0.460327	0.0706775	0.115218	5.41804	6.20534	3.84356	7.38673	7.90182	6.13099	unchanged	A=D
Gh_A02G0663	Gh_D02G0707	-0.639411	0.0142422	0.0301695	14.5677	16.0729	10.8711	8.74957	9.47735	7.62864	unchanged	A=D
Gh_A02G0665	Gh_D02G0710	-0.0785965	0.507409	0.590265	11.8615	9.73955	10.9949	9.89524	9.96806	10.7474	unchanged	A=D
Gh_A02G0666	Gh_D02G0712	-3.18416	2.44468e-08	1.58055e-06	3.50595	3.66861	3.10417	0	0	0	down	A>D
Gh_A02G0667	Gh_D02G0713	-0.0083061	0.966817	0.975946	6.40644	6.19896	6.13696	7.79479	6.29367	4.79929	unchanged	A=D
Gh_A02G0669	Gh_D02G0717	-1.52012	0.000134277	0.00069489	1.60926	1.00117	1.15633	0.298122	0.116762	0.070136	down	A>D
Gh_A02G0670	Gh_D02G0718	-0.0471732	0.746657	0.80202	8.66712	8.15486	7.12306	8.07793	7.79865	7.12959	unchanged	A=D
Gh_A02G0671	Gh_D02G0719	-0.440865	0.00620231	0.0150889	20.107	18.6327	22.1071	15.8633	13.1545	15.34	unchanged	A=D
Gh_A02G0673	Gh_D02G0721	0.602847	0.0015038	0.0047185	20.9811	17.0526	19.9996	27.1303	28.4687	32.8232	unchanged	A=D
Gh_A02G0677	Gh_D02G0724	0.560962	0.021993	0.0432128	15.0545	15.0996	11.2857	21.1029	22.732	17.5035	unchanged	A=D
Gh_A02G0678	Gh_D02G0725	0.56539	0.00565657	0.0139964	3.25671	3.2876	3.21768	6.00907	4.44086	4.67171	unchanged	A=D
Gh_A02G0681	Gh_D02G0729	0.659036	0.000894072	0.00310997	6.37625	5.1801	6.5183	9.92192	8.79933	10.3711	unchanged	A=D
Gh_A02G0689	Gh_D02G0733	-0.861503	0.000689653	0.00252964	8.73281	8.51942	8.61706	4.99972	3.52556	5.28634	unchanged	A=D
Gh_A02G0690	Gh_D02G0734	-0.172583	0.200746	0.274412	1.38598	1.34254	1.85099	1.37814	1.15391	1.34467	unchanged	A=D
Gh_A02G0691	Gh_D02G0736	0.353933	0.0263336	0.0501862	7.94033	8.61929	7.27079	10.4248	10.3347	9.87581	unchanged	A=D
Gh_A02G0692	Gh_D02G0738	-0.211087	0.163096	0.231232	11.0954	10.1448	10.2029	8.47872	10.2159	8.28716	unchanged	A=D
Gh_A02G0693	Gh_D02G0739	1.06754	1.53495e-05	0.000130844	14.2112	14.8895	14.2342	30.8164	29.535	31.5335	up	A<D
Gh_A02G0694	Gh_D02G0740	3.07985	1.51561e-08	1.22226e-06	6.14759	5.98171	5.69547	53.1998	50.2904	56.1916	up	A<D
Gh_A02G0698	Gh_D02G0743	0.101688	0.383591	0.469169	29.6848	28.3139	28.6384	32.3563	30.4232	29.9617	unchanged	A=D
Gh_A02G0699	Gh_D02G0744	0.0185163	0.860351	0.893139	202.261	211.969	247.135	214.943	218.307	232.068	unchanged	A=D
Gh_A02G0700	Gh_D02G0745	0.405931	0.0335025	0.0614114	3.24361	4.92164	4.58906	5.58811	5.7244	5.69108	unchanged	A=D
Gh_A02G0701	Gh_D02G0746	0.295003	0.102065	0.156597	10.0749	11.9303	8.9761	11.9488	13.904	12.1436	unchanged	A=D
Gh_A02G0702	Gh_D02G0747	-0.603943	0.0489758	0.084681	1.43095	2.01769	0.918759	0.748183	0.999585	0.6095	unchanged	A=D
Gh_A02G0703	Gh_D02G0748	0.00326154	0.974467	0.981513	11.1341	11.762	11.8916	11.6339	10.8037	12.3383	unchanged	A=D
Gh_A02G0706	Gh_D02G0750	-1.51124	2.68897e-06	3.74289e-05	34.9512	31.7639	31.1208	10.9038	10.8805	11.5595	down	A>D
Gh_A02G0708	Gh_D02G0752	-0.653297	0.0165898	0.0342507	5.11584	4.67898	3.24327	2.05872	2.60448	3.09985	unchanged	A=D
Gh_A02G0710	Gh_D02G0753	-1.06081	6.40031e-05	0.000386478	12.4774	12.6482	11.9688	5.38963	6.34951	5.3622	down	A>D
Gh_A02G0711	Gh_D02G0754	-0.31688	0.0268537	0.0510239	20.5192	17.2627	19.7568	14.7972	14.0785	16.9104	unchanged	A=D
Gh_A02G0712	Gh_D02G0755	0.219309	0.351851	0.437482	3.56967	3.15766	2.91717	4.79629	4.08324	2.74392	unchanged	A=D
Gh_A02G0713	Gh_D02G0756	0.838506	0.000118366	0.000628108	1.13722	1.05782	1.27564	2.32657	2.56192	2.28022	unchanged	A=D
Gh_A02G0714	Gh_D02G0757	1.40396	1.73542e-06	2.76509e-05	48.2699	47.6099	49.3717	125.188	121.967	138.399	up	A<D
Gh_A02G0720	Gh_D02G0763	0.351316	0.0453175	0.0792066	5.13632	5.23177	5.53454	7.95968	6.83131	5.89907	unchanged	A=D
Gh_A02G0721	Gh_D02G0764	-0.4196	0.281907	0.363571	22.3084	39.5685	14.2467	16.9134	19.1011	15.8714	unchanged	A=D
Gh_A02G0731	Gh_D02G0774	-0.589769	0.00231263	0.00668381	3.19205	3.18604	3.056	1.8535	2.21647	1.77121	unchanged	A=D
Gh_A02G0735	Gh_D02G0778	0.10331	0.645768	0.717272	6.5274	6.3493	4.34282	6.54668	6.72627	5.10292	unchanged	A=D
Gh_A02G0738	Gh_D02G0780	0.113457	0.376935	0.462787	21.2223	19.4252	22.2866	23.4029	23.7619	20.7752	unchanged	A=D
Gh_A02G0739	Gh_D02G0781	-0.237316	0.0617515	0.102679	3.71587	3.6754	3.96853	3.40956	2.91166	3.09911	unchanged	A=D
Gh_A02G0742	Gh_D02G0784	0.277974	0.235636	0.313401	4.20182	4.14057	2.94939	5.26586	4.99468	3.65303	unchanged	A=D
Gh_A02G0744	Gh_D02G0786	-0.442232	0.00695642	0.0166222	82.8657	76.8178	74.5253	60.009	55.0268	56.3084	unchanged	A=D
Gh_A02G0745	Gh_D02G0787	0.404686	0.0095648	0.0216187	4.35527	5.23937	5.25092	6.88885	6.03509	7.03902	unchanged	A=D
Gh_A02G0749	Gh_D02G0790	0.00687967	0.947631	0.961348	13.2782	14.7133	15.0314	13.9377	13.4927	15.671	unchanged	A=D
Gh_A02G0750	Gh_D02G0791	0.47072	0.00470738	0.0120131	2.70281	3.09843	3.12242	4.40498	4.41151	3.97792	unchanged	A=D
Gh_A02G0751	Gh_D02G0793	0.427823	0.0116637	0.0254977	5.34056	4.67987	4.99352	7.6773	6.2481	6.67724	unchanged	A=D
Gh_A02G0753	Gh_D02G0796	-0.308544	0.283751	0.36559	5.1763	6.221	4.10811	3.68222	5.74289	3.04578	unchanged	A=D
Gh_A02G0754	Gh_D02G0797	0.243621	0.343336	0.428575	46.7314	51.2608	31.913	53.0305	56.7275	41.9217	unchanged	A=D
Gh_A02G0755	Gh_D02G0799	1.91542	1.24986e-05	0.000112543	0.78581	0.818286	0.700018	4.7587	4.35299	3.19463	up	A<D
Gh_A02G0757	Gh_D02G0800	-0.342464	0.124547	0.184681	1.41612	0.97539	1.21585	0.57099	0.820993	1.24668	unchanged	A=D
Gh_A02G0758	Gh_D02G0801	0.851341	0.00131737	0.00423693	4.29667	6.03469	4.43267	9.23751	9.57913	8.47789	unchanged	A=D
Gh_A02G0761	Gh_D02G0806	1.37681	0.00456787	0.0117059	0.565672	1.0556	0.436355	3.13791	2.98109	1.37683	up	A<D
Gh_A02G0762	Gh_D02G0808	0.208806	0.248183	0.326981	28.656	26.0683	22.9221	32.2803	31.4504	25.9179	unchanged	A=D
Gh_A02G0763	Gh_D02G0810	-0.400399	0.00731321	0.017315	18.3572	21.728	21.7276	14.8281	14.9217	16.5165	unchanged	A=D
Gh_A02G0764	Gh_D02G0811	-0.109567	0.631729	0.704859	1.53996	1.36175	2.44421	2.04378	1.5057	1.23233	unchanged	A=D
Gh_A02G0766	Gh_D02G0813	0.750033	0.0568085	0.0958291	1.62219	2.63833	1.02249	3.71006	3.58281	2.15982	unchanged	A=D
Gh_A02G0768	Gh_D02G0814	-0.200653	0.130667	0.192314	214.783	212.771	228.945	172.581	174.4	226.277	unchanged	A=D
Gh_A02G0769	Gh_D02G0815	-2.2262	1.59326e-07	5.05964e-06	114.638	105.451	107.38	23.2749	22.7211	22.6954	down	A>D
Gh_A02G0770	Gh_D02G0817	0.0260287	0.842249	0.879561	16.3471	16.0625	14.4302	16.7016	15.6424	15.1633	unchanged	A=D
Gh_A02G0771	Gh_D02G0820	0.31596	0.218212	0.293982	4.07092	3.5631	2.14255	4.32981	3.74253	4.02406	unchanged	A=D
Gh_A02G0772	Gh_D02G0821	-0.392911	0.0213067	0.0420756	18.4568	18.5161	23.2781	14.1126	13.3029	18.1393	unchanged	A=D
Gh_A02G0773	Gh_D02G0822	-0.665033	0.0818519	0.130372	4.96963	4.87169	2.40123	2.93774	2.49695	1.61931	unchanged	A=D
Gh_A02G0775	Gh_D02G0824	0.944504	0.00168929	0.00518971	0.845387	1.35483	1.06013	2.42034	2.9916	2.00432	unchanged	A=D
Gh_A02G0776	Gh_D02G0825	-1.65793	7.28336e-06	7.60732e-05	6.98395	8.85768	6.80171	1.95434	2.02565	2.2701	down	A>D
Gh_A02G0781	Gh_D02G0830	0.0124692	0.926516	0.944652	580.473	571.163	767.128	595.891	594.581	728.505	unchanged	A=D
Gh_A02G0783	Gh_D02G0832	0.0520458	0.646237	0.717621	8.89221	9.18763	10.5885	8.97962	10.4595	10.1953	unchanged	A=D
Gh_A02G0784	Gh_D02G0833	-0.41913	0.0045657	0.0117019	67.1053	66.7575	69.6683	52.381	49.5185	49.4554	unchanged	A=D
Gh_A02G0785	Gh_D02G0834	-0.410412	0.0132761	0.0284507	13.3268	16.0381	17.8003	11.255	10.604	13.0738	unchanged	A=D
Gh_A02G0787	Gh_D02G0836	-0.261451	0.393978	0.47918	3.19044	4.50902	1.89301	2.70183	2.51431	2.17063	unchanged	A=D
Gh_A02G0788	Gh_D02G0837	-1.05327	4.85581e-05	0.000311093	53.6635	46.4162	61.8268	25.1122	23.7148	27.892	down	A>D
Gh_A02G0789	Gh_D02G0839	-2.69068	2.34771e-05	0.000179118	4.50854	5.82741	3.63916	0.172298	0.669652	0.288699	down	A>D
Gh_A02G0793	Gh_D02G0845	-0.959805	0.00263652	0.00742156	6.9145	7.0431	7.21911	4.85577	2.87962	2.80377	unchanged	A=D
Gh_A02G0795	Gh_D02G0848	-0.563198	0.000947584	0.0032579	39.196	38.9912	40.152	27.2228	24.0132	28.3354	unchanged	A=D
Gh_A02G0799	Gh_D02G0851	0.0532683	0.717779	0.778173	8.24107	9.90248	9.16086	10.8263	8.75832	8.7494	unchanged	A=D
Gh_A02G0802	Gh_D02G0854	0.379828	0.0429542	0.0756802	1.00019	1.23151	0.967981	1.79122	1.46656	1.28559	unchanged	A=D
Gh_A02G0805	Gh_D02G0857	1.0283	4.33267e-05	0.000285947	82.8601	76.3555	73.6401	160.24	155.634	158.067	up	A<D
Gh_A02G0806	Gh_D02G0858	-0.537961	0.0463698	0.0808382	3.15953	3.22635	2.41382	2.23931	2.15702	1.32134	unchanged	A=D
Gh_A02G0807	Gh_D02G0859	-2.14584	7.82032e-06	8.00378e-05	16.4727	14.9696	15.9452	2.3085	3.38454	4.26231	down	A>D
Gh_A02G0811	Gh_D02G0860	-0.0187343	0.879459	0.908053	3.45917	3.13913	3.14802	3.45766	2.81755	3.31881	unchanged	A=D
Gh_A02G0812	Gh_D02G0861	-0.355219	0.243549	0.321982	3.65222	3.27387	1.88864	2.44326	2.45951	1.57347	unchanged	A=D
Gh_A02G0813	Gh_D02G0862	-0.22772	0.121762	0.181268	6.83481	6.09657	6.9909	5.58023	6.19123	5.01858	unchanged	A=D
Gh_A02G0814	Gh_D02G0863	-0.633011	0.0107867	0.0238959	12.8791	13.9034	11.1882	8.38359	9.17181	6.52123	unchanged	A=D
Gh_A02G0815	Gh_D02G0864	0.124227	0.333213	0.418068	7.20092	7.034	8.06969	7.36279	7.38854	9.74972	unchanged	A=D
Gh_A02G0819	Gh_D02G0869	1.55148	9.32529e-07	1.76585e-05	84.2114	80.9389	94.3604	251.777	243.943	263.312	up	A<D
Gh_A02G0821	Gh_D02G0870	0.505184	0.0796153	0.12735	0.805338	1.08528	0.574649	1.38785	1.76109	0.902494	unchanged	A=D
Gh_A02G0825	Gh_D02G0874	-0.168852	0.178933	0.249853	10.2422	9.26319	10.2052	9.24323	7.71255	9.30136	unchanged	A=D
Gh_A02G0827	Gh_D02G0876	0.69709	0.000520031	0.00202195	2.33717	2.77791	2.39658	4.00771	4.39454	4.50265	unchanged	A=D
Gh_A02G0833	Gh_D02G0882	-0.332731	0.0225693	0.044135	6.31155	5.77191	6.15398	4.71377	5.02366	4.43469	unchanged	A=D
Gh_A02G0835	Gh_D02G0884	-0.0885001	0.712955	0.774042	7.5127	7.41587	5.21101	6.27919	7.63506	4.91971	unchanged	A=D
Gh_A02G0838	Gh_D02G0888	-1.48848	1.47379e-05	0.00012687	83.5157	76.8492	97.1403	31.596	24.7693	34.7013	down	A>D
Gh_A02G0840	Gh_D02G0890	1.56686	0.000565415	0.00215341	0.926323	1.32446	0.465848	3.19326	3.88364	3.07255	up	A<D
Gh_A02G0841	Gh_D02G0891	-0.920746	0.000382724	0.00157572	243.448	248.859	341.387	131.089	135.659	168.816	unchanged	A=D
Gh_A02G0842	Gh_D02G0892	-0.874585	0.000963117	0.00329896	1.93613	1.61349	1.47258	0.535837	0.706531	0.940282	unchanged	A=D
Gh_A02G0845	Gh_D02G0894	-0.45089	0.0136758	0.0291645	7.48324	6.9852	6.11702	4.55116	5.31165	4.78334	unchanged	A=D
Gh_A02G0847	Gh_D02G0896	-1.23354	1.50499e-05	0.000129024	14.0279	13.2466	13.2983	5.90233	5.38774	5.18896	down	A>D
Gh_A02G0849	Gh_D02G0899	0.321941	0.0165719	0.0342369	12.8866	13.0106	13.3955	15.1936	17.2826	16.8399	unchanged	A=D
Gh_A02G0852	Gh_D02G0903	-2.49433	1.00542e-07	3.77279e-06	9.159	8.96149	10.1067	1.15653	1.4828	1.32033	down	A>D
Gh_A02G0853	Gh_D02G0981	0.41238	0.022693	0.0443324	3.44561	4.36202	3.53943	5.51986	5.11934	4.7726	unchanged	A=D
Gh_A02G0854	Gh_D02G0982	-0.00987797	0.981917	0.987016	16.1387	24.8138	8.71274	16.0449	20.0028	10.5833	unchanged	A=D
Gh_A02G0855	Gh_D02G0983	2.38004	1.45068e-06	2.41828e-05	0.25634	0.513101	0.345784	3.77218	3.07963	4.22769	up	A<D
Gh_A02G0857	Gh_D02G0984	0.40557	0.0411635	0.0730362	7.89298	9.40124	6.67576	11.2467	10.1499	10.3907	unchanged	A=D
Gh_A02G0858	Gh_D02G0985	0.168514	0.293442	0.375942	13.8896	14.7691	11.6875	15.1773	15.8531	14.1433	unchanged	A=D
Gh_A02G0862	Gh_D02G0989	-0.438383	0.00419091	0.0108947	17.1404	17.3264	17.4407	13.3266	12.0752	12.4595	unchanged	A=D
Gh_A02G0864	Gh_D02G0991	2.00496	2.16434e-05	0.00016834	0	0	0	1.36714	1.68159	0.85657	up	A<D
Gh_A02G0868	Gh_D02G0996	0.658009	0.00255389	0.00722659	22.4973	21.8956	30.4165	37.2747	34.6904	45.8762	unchanged	A=D
Gh_A02G0871	Gh_D02G1000	0.421015	0.115928	0.174205	4.0292	4.3121	2.44302	4.96542	5.30751	4.2346	unchanged	A=D
Gh_A02G0873	Gh_D02G1002	0.962441	2.04741e-05	0.000161362	90.7275	89.818	98.1496	173.226	173.195	196.349	unchanged	A=D
Gh_A02G0874	Gh_D02G1004	0.402652	0.0157446	0.0328264	5.63984	5.63067	7.15049	8.53533	8.47154	7.54272	unchanged	A=D
Gh_A02G0875	Gh_D02G1005	-0.045893	0.730323	0.788194	21.3548	25.1512	20.7354	19.9414	21.6936	23.1042	unchanged	A=D
Gh_A02G0876	Gh_D02G1007	2.30173	3.51514e-06	4.50717e-05	4.5883	3.91372	3.51046	20.9233	24.7152	18.4745	up	A<D
Gh_A02G0877	Gh_D02G1010	0.290888	0.254283	0.333774	3.3405	3.89958	2.50793	4.43262	4.72163	3.03732	unchanged	A=D
Gh_A02G0878	Gh_D02G1012	0.0505428	0.753159	0.807907	25.7315	26.5841	22.4536	26.3157	28.2376	22.7423	unchanged	A=D
Gh_A02G0879	Gh_D02G1016	0.163128	0.580645	0.657936	33.7699	36.903	22.6249	37.4654	41.5446	25.2626	unchanged	A=D
Gh_A02G0880	Gh_D02G1017	-0.490798	0.0454566	0.0794194	8.15733	6.00261	6.09253	5.11068	5.2149	3.68053	unchanged	A=D
Gh_A02G0881	Gh_D02G1023	-0.222649	0.392162	0.477456	5.16533	5.22382	3.50064	4.16482	4.66457	2.88139	unchanged	A=D
Gh_A02G0882	Gh_D02G1026	-0.315442	0.0915727	0.143101	3.78631	3.50013	3.25523	3.21482	2.76013	2.27031	unchanged	A=D
Gh_A02G0883	Gh_D02G1028	0.318962	0.344991	0.43029	1.14558	1.41962	0.769689	1.27409	2.45445	0.935368	unchanged	A=D
Gh_A02G0888	Gh_D02G0976	0.189962	0.421353	0.506533	10.1542	10.2183	7.00655	10.3875	12.2096	8.5724	unchanged	A=D
Gh_A02G0891	Gh_D02G2395	-0.57432	0.00784737	0.0183458	46.7743	43.8517	42.802	33.1194	31.0946	25.1709	unchanged	A=D
Gh_A02G0894	Gh_D02G1097	0.57601	0.00110721	0.00368875	63.6804	60.0166	76.3136	97.9302	93.7584	104.718	unchanged	A=D
Gh_A02G0895	Gh_D02G1115	-0.317561	0.122846	0.182557	4.98873	5.36015	4.14177	4.16011	4.11767	3.08681	unchanged	A=D
Gh_A02G0896	Gh_D02G1116	0.293002	0.314005	0.398015	4.9403	5.40348	3.16565	5.76369	6.82441	4.13241	unchanged	A=D
Gh_A02G0898	Gh_D02G1063	0.365216	0.196142	0.26932	19.4198	20.4825	11.623	21.3933	24.3262	19.1498	unchanged	A=D
Gh_A02G0899	Gh_D02G1064	-0.598127	0.0125548	0.0271518	2.68343	2.39094	2.30796	1.85517	1.51056	1.12168	unchanged	A=D
Gh_A02G0901	Gh_D02G1065	0.126288	0.489831	0.57359	5.77652	6.28877	4.88315	6.80271	6.54162	5.22226	unchanged	A=D
Gh_A02G0902	Gh_D02G1066	0.165853	0.421004	0.506212	16.9091	18.9772	12.1726	17.0482	18.3836	17.586	unchanged	A=D
Gh_A02G0905	Gh_D02G1068	-0.204345	0.301027	0.383973	4.57622	5.08657	3.31485	3.28399	3.86523	3.77709	unchanged	A=D
Gh_A02G0906	Gh_D02G1070	0.424875	0.0318531	0.0588567	6.53648	7.09151	6.22857	8.94616	10.4875	7.72055	unchanged	A=D
Gh_A02G0907	Gh_D02G1071	-0.719982	0.00859353	0.0197561	6.41282	6.65988	4.49688	3.5697	3.56528	2.89201	unchanged	A=D
Gh_A02G0908	Gh_D06G1269	-1.44386	5.94888e-06	6.65341e-05	9.16233	8.31574	7.84575	2.79914	2.85589	2.8022	down	A>D
Gh_A02G0911	Gh_D02G1092	-0.0881236	0.808164	0.852097	3.61655	4.76902	2.89191	3.85643	5.17216	1.96462	unchanged	A=D
Gh_A02G0913	Gh_D02G1089	0.772444	0.00867926	0.0199183	4.86646	5.02427	3.71102	9.08177	8.88891	6.21554	unchanged	A=D
Gh_A02G0915	Gh_D02G1085	0.863866	0.000781337	0.00279721	8.50489	9.56785	7.27088	14.7458	16.9481	15.1123	unchanged	A=D
Gh_A02G0917	Gh_D02G1084	1.51624	9.67423e-05	0.000537402	0.70033	0.81349	0.846322	3.04076	3.88463	2.30583	up	A<D
Gh_A02G0918	Gh_D02G1083	-0.111739	0.515142	0.597585	7.71875	5.51994	8.36054	6.21868	5.75966	7.69525	unchanged	A=D
Gh_A02G0919	Gh_D02G1082	-0.35048	0.00941578	0.0213416	61.5916	59.5513	60.6003	47.4948	45.1128	49.2104	unchanged	A=D
Gh_A02G0920	Gh_D02G1099	2.20932	2.07235e-05	0.000162978	2.5096	1.28574	1.79443	9.16994	8.45755	12.345	up	A<D
Gh_A02G0921	Gh_D02G1101	-0.191787	0.104279	0.15941	85.8691	91.7885	104.166	77.1439	79.3106	88.882	unchanged	A=D
Gh_A02G0922	Gh_D02G1102	2.97571	1.48469e-06	2.45937e-05	0.34274	0.298228	0.71227	6.18498	5.0804	7.80639	up	A<D
Gh_A02G0924	Gh_D02G1104	-0.0283374	0.935813	0.951913	3.39533	4.57015	2.17359	3.40226	4.42527	2.06867	unchanged	A=D
Gh_A02G0925	Gh_D02G1107	-0.0872312	0.600331	0.675668	6.4069	8.19526	6.90092	6.76375	7.49974	5.8233	unchanged	A=D
Gh_A02G0926	Gh_D02G1109	0.600964	0.154527	0.221353	2.61093	2.64939	0.964829	3.65091	3.84621	2.16045	unchanged	A=D
Gh_A02G0931	Gh_D02G1113	0.135307	0.474881	0.559443	6.08938	5.71648	5.05363	4.95324	7.66341	6.18471	unchanged	A=D
Gh_A02G0932	Gh_D02G2403	0.208242	0.501317	0.584694	9.97088	11.2328	6.31986	11.3601	12.731	7.61927	unchanged	A=D
Gh_A02G0933	Gh_D02G1043	-0.922229	8.51607e-05	0.000486138	6.2727	6.10384	5.94677	3.22521	2.95279	2.86506	unchanged	A=D
Gh_A02G0934	Gh_D03G0831	-0.621534	0.00517978	0.0130235	28.9901	26.397	23.8806	17.3711	18.5534	14.9971	unchanged	A=D
Gh_A02G0935	Gh_D03G0830	-1.35518	6.48308e-05	0.00039045	6.36972	6.73663	5.01986	1.79547	2.24704	2.22542	down	A>D
Gh_A02G0936	Gh_D03G0829	1.94299	6.903e-06	7.31981e-05	6.69762	6.83638	5.9483	26.7688	29.6806	22.2014	up	A<D
Gh_A02G0937	Gh_D03G0828	-1.06281	8.27674e-05	0.000474835	61.3228	62.4826	78.0533	29.6	28.3944	37.8018	down	A>D
Gh_A02G0938	Gh_D03G0827	-0.599225	0.0017832	0.00542305	10.7798	8.64296	9.48035	6.10145	5.72028	6.72262	unchanged	A=D
Gh_A02G0939	Gh_D03G0826	-0.0723463	0.667724	0.735484	7.13653	7.94755	9.39871	8.08584	5.97952	9.28972	unchanged	A=D
Gh_A02G0940	Gh_D03G0825	-0.458088	0.0326609	0.0601077	6.33125	7.46532	7.58857	5.91638	3.77036	5.71005	unchanged	A=D
Gh_A02G0941	Gh_D03G0824	-3.22042	2.23846e-06	3.30061e-05	8.21665	9.17775	6.23342	0.516558	0.627312	0.258701	down	A>D
Gh_A02G0944	Gh_D03G0821	0.119561	0.284472	0.36639	13.2074	11.6346	13.9973	13.7366	13.3986	14.9359	unchanged	A=D
Gh_A02G0946	Gh_D03G0818	1.19879	4.90132e-05	0.000312907	1.15193	1.68552	1.6193	3.71661	4.05203	3.95446	up	A<D
Gh_A02G0947	Gh_D03G0815	-0.375558	0.104565	0.159781	15.5595	19.4102	12.5213	12.4549	12.6782	10.5965	unchanged	A=D
Gh_A02G0948	Gh_D03G0814	1.01783	0.000120754	0.000636921	1.15967	1.2909	0.964458	2.63468	2.87468	2.65227	up	A<D
Gh_A02G0949	Gh_D03G0813	-0.718069	0.000497457	0.00195068	9.08992	9.2202	8.19226	5.25361	5.19791	5.08501	unchanged	A=D
Gh_A02G0951	Gh_D03G0811	0.972152	0.000265487	0.00118368	33.8255	32.4677	29.7887	67.8184	65.3441	56.1935	unchanged	A=D
Gh_A02G0952	Gh_D03G0810	0.103172	0.467002	0.551637	5.10069	3.86298	4.12856	4.74601	4.52812	4.74355	unchanged	A=D
Gh_A02G0953	Gh_D03G0809	0.555903	0.00448461	0.0115278	1.84071	2.15296	2.69589	3.67906	3.03129	3.60774	unchanged	A=D
Gh_A02G0954	Gh_D03G0808	1.88194	5.18712e-07	1.17313e-05	0.055187	0.056766	0.105022	1.4675	1.39844	1.31314	up	A<D
Gh_A02G0955	Gh_D03G0803	-3.26516	1.1151e-07	4.03609e-06	5.50175	5.16678	4.6067	0.061493	0.197061	0.203043	down	A>D
Gh_A02G0956	Gh_D03G0800	-0.324982	0.107546	0.163614	8.32208	7.7731	6.11745	6.13542	6.12551	5.07344	unchanged	A=D
Gh_A02G0957	Gh_D03G1798	0.261926	0.452565	0.537241	2.57953	4.06312	1.7328	3.30136	4.37904	2.35262	unchanged	A=D
Gh_A02G0958	Gh_D03G0792	0.0681673	0.731347	0.789109	1.74751	1.74609	1.24064	1.50592	2.08912	1.42545	unchanged	A=D
Gh_A02G0961	Gh_D03G0794	-0.083485	0.446409	0.531319	16.1854	16.2376	17.6964	16.527	15.1912	15.3269	unchanged	A=D
Gh_A02G0962	Gh_D03G0795	1.01589	0.0479483	0.0831958	1.14611	1.83292	0.66832	4.20849	3.37148	1.37986	unchanged	A=D
Gh_A02G0964	Gh_D03G0797	-0.725256	0.000174737	0.000853586	5.81479	5.24677	6.21645	3.22783	3.30248	3.35947	unchanged	A=D
Gh_A02G0965	Gh_D03G0798	0.208793	0.0859375	0.135634	28.0268	26.8178	32.1172	33.0154	30.6964	36.5752	unchanged	A=D
Gh_A02G0966	Gh_D03G0788	1.09019	7.7963e-05	0.000453068	8.51385	6.55197	9.08618	16.4029	17.9953	17.8262	up	A<D
Gh_A02G0967	Gh_D03G0786	-0.811769	0.00196371	0.00586147	16.0873	16.8048	13.7719	8.23322	10.1802	7.62237	unchanged	A=D
Gh_A02G0968	Gh_D03G0785	-0.366862	0.0235818	0.0458059	4.80445	4.68618	5.2911	4.20481	3.62457	3.33434	unchanged	A=D
Gh_A02G0969	Gh_D03G0784	-0.109172	0.369032	0.454694	4.72015	5.04	4.56519	4.44647	4.47034	4.21681	unchanged	A=D
Gh_A02G0971	Gh_D03G0780	-0.602888	0.00101327	0.00343428	37.782	42.8183	43.8577	24.1448	27.8011	29.3628	unchanged	A=D
Gh_A02G0972	Gh_D03G0779	-0.367556	0.0216881	0.0427233	3.21233	3.14919	2.73475	2.32284	1.99941	2.42535	unchanged	A=D
Gh_A02G0973	Gh_D03G0778	0.661218	0.00130853	0.00421366	2.49968	2.9469	3.27859	4.24701	4.56682	5.70012	unchanged	A=D
Gh_A02G0976	Gh_D03G0776	-0.215606	0.0889061	0.139648	3.31846	3.1194	4.03601	2.86711	2.73698	3.17073	unchanged	A=D
Gh_A02G0979	Gh_D03G0771	-0.969171	9.41379e-05	0.000526888	14.6333	15.2988	13.2136	6.61252	7.35738	7.35595	unchanged	A=D
Gh_A02G0980	Gh_D03G0768	-1.3974	0.000102735	0.000563036	1.32415	1.49765	1.63084	0.163948	0.253032	0.532436	down	A>D
Gh_A02G0981	Gh_D03G0767	-0.112342	0.792019	0.839261	10.4292	11.9338	6.59941	8.63255	14.5121	5.02709	unchanged	A=D
Gh_A02G0982	Gh_D03G0766	0.4293	0.0198254	0.039584	3.13737	3.96218	3.23024	5.29891	4.2399	4.74554	unchanged	A=D
Gh_A02G0984	Gh_D03G0764	0.326079	0.028018	0.0528702	3.45216	3.6228	3.28119	4.06122	4.12273	5.13927	unchanged	A=D
Gh_A02G0985	Gh_D03G0763	-0.359715	0.00742925	0.01754	15.8529	15.5203	17.6381	12.7299	12.0502	12.9512	unchanged	A=D
Gh_A02G0987	Gh_D08G1220	2.47572	1.43865e-05	0.00012454	0.097728	0	0.162197	3.38384	1.71764	2.24672	up	A<D
Gh_A02G0996	Gh_D03G0745	0.73847	0.00144861	0.00457277	2.13102	1.62606	1.60464	3.48427	2.83814	3.41232	unchanged	A=D
Gh_A02G0997	Gh_D03G0744	0.808449	0.00107346	0.00359457	15.2593	14.9587	15.035	29.4738	28.4456	22.5251	unchanged	A=D
Gh_A02G0998	Gh_D03G0741	-0.0110493	0.972916	0.980327	3.05327	4.21833	1.93543	3.04639	3.81001	2.08686	unchanged	A=D
Gh_A02G1000	Gh_D03G0738	0.0108568	0.92812	0.945867	35.4285	35.4283	33.3314	37.2808	32.9244	34.4831	unchanged	A=D
Gh_A02G1001	Gh_D03G0737	0.875054	0.000513183	0.00200295	4.22935	5.40912	4.2455	8.41623	9.43578	8.45234	unchanged	A=D
Gh_A02G1002	Gh_D03G0733	-2.19129	2.54466e-05	0.000190663	6.11576	4.39612	3.31773	0.538274	0.692296	0.727997	down	A>D
Gh_A02G1004	Gh_D03G0723	1.09882	0.00571484	0.0141159	0.195084	0.575216	0.192352	1.12223	1.62165	0.748365	up	A<D
Gh_A02G1005	Gh_D03G0721	0.250265	0.0733064	0.11883	2.54481	2.18591	2.83786	3.21093	3.06738	2.88874	unchanged	A=D
Gh_A02G1007	Gh_D03G0718	0.0753983	0.544755	0.62467	65.3256	62.6936	79.5658	66.8701	68.0272	82.9375	unchanged	A=D
Gh_A02G1009	Gh_D03G0716	-0.390851	0.0221466	0.043445	2.10328	1.87953	1.89467	1.63161	1.29809	1.25247	unchanged	A=D
Gh_A02G1019	Gh_D03G0713	0.606864	0.00175803	0.00536512	1.07474	0.874647	0.804928	1.50336	1.63257	1.69249	unchanged	A=D
Gh_A02G1024	Gh_D03G0707	0.0439158	0.708617	0.770374	8.79129	9.7577	10.4136	10.6761	9.4318	9.64756	unchanged	A=D
Gh_A02G1026	Gh_D03G0705	-0.258484	0.0891684	0.139978	16.6295	15.4143	14.9043	12.9839	14.0349	11.9171	unchanged	A=D
Gh_A02G1030	Gh_D03G0701	-0.206207	0.0950189	0.147429	5.50081	5.48879	5.92207	5.03404	4.24006	5.20706	unchanged	A=D
Gh_A02G1031	Gh_D03G0699	0.483607	0.0635453	0.105186	0.715224	0.822711	0.403105	1.40488	0.922444	0.875236	unchanged	A=D
Gh_A02G1032	Gh_D03G0698	-0.0503588	0.729524	0.787654	89.9375	85.4947	76.0959	83.6047	83.6496	74.4684	unchanged	A=D
Gh_A02G1034	Gh_D03G0695	0.428086	0.0150178	0.0315219	5.4775	5.06684	5.70934	8.16457	7.62135	6.5015	unchanged	A=D
Gh_A02G1040	Gh_D03G0684	0.692823	0.0214513	0.0423202	14.5672	14.7593	9.43393	22.4005	22.6527	17.3792	unchanged	A=D
Gh_A02G1041	Gh_D03G0683	0.529794	0.0311286	0.0577968	3.22551	3.19608	2.24488	4.5731	4.78025	3.61773	unchanged	A=D
Gh_A02G1043	Gh_D03G0681	-0.495542	0.122451	0.182087	9.93925	13.1415	7.17539	7.67548	7.98215	5.11615	unchanged	A=D
Gh_A02G1044	Gh_D03G0680	1.29115	1.79732e-05	0.000147073	4.42304	4.37909	4.67282	11.2436	9.85271	13.9218	up	A<D
Gh_A02G1045	Gh_D03G0679	-0.549271	0.00109036	0.00364054	50.2448	49.9179	51.8354	33.671	35.8192	33.6218	unchanged	A=D
Gh_A02G1046	Gh_D03G0678	0.0807693	0.737356	0.794001	4.7546	4.85566	4.04938	6.15296	5.21467	3.43256	unchanged	A=D
Gh_A02G1047	Gh_D03G0677	-0.266093	0.246032	0.324728	21.9446	21.8869	15.322	17.6535	17.0806	13.7028	unchanged	A=D
Gh_A02G1048	Gh_D03G1710	0.0342146	0.735282	0.792382	34.5608	32.3587	35.838	33.5227	33.5562	37.8629	unchanged	A=D
Gh_A02G1049	Gh_D03G0662	1.01223	0.00925754	0.021038	0.433043	0.579981	0.195476	1.2787	1.74891	0.751305	up	A<D
Gh_A02G1051	Gh_D03G0651	-1.0923	0.0139398	0.0296279	14.7562	24.4463	12.037	6.32494	10.7669	5.9348	down	A>D
Gh_A02G1052	Gh_D03G0650	-1.91054	0.000107537	0.000583104	2.58283	3.00861	1.48451	0.375793	0.221595	0.296574	down	A>D
Gh_A02G1053	Gh_D03G0649	0.64274	0.000393454	0.00161339	3.86876	4.05372	4.73655	6.44187	6.78963	7.11261	unchanged	A=D
Gh_A02G1054	Gh_D03G0646	0.921884	0.017035	0.0349735	0.690833	0.946011	0.343928	1.38446	2.35143	1.1593	unchanged	A=D
Gh_A02G1056	Gh_D03G0634	-0.441356	0.0188435	0.0379615	1.34847	1.42741	1.26937	0.670114	1.07895	0.918843	unchanged	A=D
Gh_A02G1057	Gh_D03G0635	0.216403	0.544352	0.624275	2.07917	2.20886	0.957105	2.28225	2.64551	1.28221	unchanged	A=D
Gh_A02G1058	Gh_D03G0625	0.0367768	0.828566	0.868725	1.69341	2.59823	2.67583	2.04224	2.48412	2.53041	unchanged	A=D
Gh_A02G1059	Gh_D03G0624	-0.501887	0.0399473	0.0712149	31.6182	33.3618	25.034	22.3198	23.5207	17.2025	unchanged	A=D
Gh_A02G1060	Gh_D03G0623	-0.240877	0.300833	0.38378	28.5964	27.4819	20.2522	23.4161	23.2982	17.3223	unchanged	A=D
Gh_A02G1061	Gh_D03G0620	-0.511751	0.00438945	0.0113321	4.05876	3.88325	3.40799	2.59712	2.46378	2.47675	unchanged	A=D
Gh_A02G1065	Gh_D03G0613	0.791235	0.000539658	0.00207979	1.9613	2.27475	1.95127	4.07098	4.0252	3.49622	unchanged	A=D
Gh_A02G1066	Gh_D03G0611	-0.00509195	0.984478	0.988834	7.96238	8.84373	5.49788	8.65686	7.82015	5.59617	unchanged	A=D
Gh_A02G1067	Gh_D05G2927	2.83493	5.82451e-06	6.55017e-05	0.248673	0	0.1677	3.09768	4.58666	2.97719	up	A<D
Gh_A02G1068	Gh_D03G0610	-0.717953	0.00052755	0.00204427	14.8401	13.0014	14.9382	7.6502	9.27807	8.51118	unchanged	A=D
Gh_A02G1070	Gh_D03G0654	0.076485	0.525272	0.607165	158.279	160.104	158.045	169.937	174.249	156.863	unchanged	A=D
Gh_A02G1072	Gh_D03G0589	-0.606909	0.0194658	0.0389719	12.6683	12.2693	9.09357	8.19276	7.48762	6.07499	unchanged	A=D
Gh_A02G1074	Gh_D03G1725	-0.699987	0.0386069	0.0691673	2.0705	1.44643	1.60209	1.12309	0.408117	1.29084	unchanged	A=D
Gh_A02G1076	Gh_D03G1728	0.177921	0.207267	0.281859	2.3489	1.82136	2.45457	2.73227	2.33684	2.5214	unchanged	A=D
Gh_A02G1078	Gh_D03G1731	0.306998	0.124339	0.184447	2.94381	3.57878	2.65831	4.04054	4.33664	3.23962	unchanged	A=D
Gh_A02G1079	Gh_D03G1752	0.0292506	0.858515	0.89181	6.27224	5.96477	4.71923	5.99388	5.83897	5.33619	unchanged	A=D
Gh_A02G1081	Gh_D03G1750	0.0211876	0.875451	0.904813	14.1265	13.4569	12.2161	14.2325	13.3355	12.6635	unchanged	A=D
Gh_A02G1084	Gh_D03G1749	0.264887	0.411824	0.497157	5.22726	5.12594	2.67709	5.30216	6.31102	3.91248	unchanged	A=D
Gh_A02G1086	Gh_D03G1747	0.28563	0.386429	0.472048	7.69732	7.99642	4.1032	8.69618	9.15645	5.93185	unchanged	A=D
Gh_A02G1087	Gh_D03G1746	0.588658	0.0713161	0.116115	2.55668	2.7284	1.64934	3.99079	4.65108	2.50471	unchanged	A=D
Gh_A02G1090	Gh_D03G1745	0.0312401	0.789719	0.837596	4.32187	4.1711	5.10679	4.67779	4.78538	4.3646	unchanged	A=D
Gh_A02G1091	Gh_D08G0953	-2.82207	6.74328e-07	1.41808e-05	6.06921	6.42497	6.90934	0.497789	0.366047	0.847552	down	A>D
Gh_A02G1092	Gh_D03G1742	-1.00103	4.02261e-05	0.000271128	5.25166	4.71119	6.07128	2.41162	2.26207	2.64866	down	A>D
Gh_A02G1094	Gh_D03G1741	-0.180619	0.252059	0.331303	16.083	15.4039	14.1919	14.7513	13.4941	11.8596	unchanged	A=D
Gh_A02G1095	Gh_D03G1740	-0.645704	0.00810481	0.0188613	39.9297	41.8968	30.004	24.1346	23.9499	22.0012	unchanged	A=D
Gh_A02G1096	Gh_D03G1739	0.822496	0.00107113	0.00358804	0.662261	0.712073	0.786141	1.87555	1.68053	1.25832	unchanged	A=D
Gh_A02G1101	Gh_D03G1733	0.687877	0.00241657	0.00692651	1.67172	1.18684	1.41795	2.82558	2.50307	2.27839	unchanged	A=D
Gh_A02G1106	Gh_D03G1761	3.96661	4.6078e-09	6.27582e-07	34.2895	30.3594	39.4382	557.699	505.479	569.524	up	A<D
Gh_A02G1109	Gh_D03G1762	1.145	0.00228742	0.00662866	1.53864	1.65703	1.22204	3.66586	5.20168	2.70242	up	A<D
Gh_A02G1110	Gh_D03G1764	-0.501976	0.0574694	0.0967843	9.75695	9.55095	8.36266	6.62591	8.158	4.71044	unchanged	A=D
Gh_A02G1111	Gh_D03G0661	0.809256	0.0008348	0.00295015	3.69377	2.87917	2.80655	5.65611	5.15038	6.48607	unchanged	A=D
Gh_A02G1112	Gh_D03G0531	-2.4582	5.59005e-07	1.23836e-05	37.8288	43.1269	35.1528	5.98634	6.21704	7.88649	down	A>D
Gh_A02G1113	Gh_D03G0532	-0.695431	0.00170222	0.00521732	7.46446	6.93141	6.97492	5.00236	3.73028	4.01559	unchanged	A=D
Gh_A02G1114	Gh_D03G0534	-1.70606	0.00014593	0.000739614	7.30761	7.45973	5.23098	2.30168	1.60329	1.35502	down	A>D
Gh_A02G1115	Gh_D03G0535	0.315296	0.130278	0.191833	4.76133	7.16068	5.49413	6.50406	8.42704	6.80971	unchanged	A=D
Gh_A02G1116	Gh_D03G0536	0.345437	0.0100285	0.0225035	7.81896	7.83802	8.83005	10.3475	9.66379	11.3427	unchanged	A=D
Gh_A02G1117	Gh_D03G0537	0.700879	0.002853	0.00791704	30.3233	30.1296	26.9424	50.9574	51.0698	40.8461	unchanged	A=D
Gh_A02G1118	Gh_D03G0538	-0.737966	0.00852125	0.0196316	14.6228	14.6518	11.9844	9.25844	8.87725	6.23871	unchanged	A=D
Gh_A02G1120	Gh_D03G0542	1.19068	3.91995e-05	0.000265767	0.980205	1.17294	0.867374	2.93483	2.78412	2.74327	up	A<D
Gh_A02G1121	Gh_D03G0543	-1.26719	3.96444e-05	0.000268092	2.88101	2.63862	2.15	0.80214	0.785723	0.830997	down	A>D
Gh_A02G1122	Gh_D03G0544	0.528877	0.0138509	0.0294799	2.64036	2.73397	2.49405	4.741	3.94436	3.29345	unchanged	A=D
Gh_A02G1123	Gh_D03G0545	0.292483	0.0835861	0.132537	8.16907	7.34414	7.82276	10.9423	9.61174	8.34286	unchanged	A=D
Gh_A02G1124	Gh_D03G0546	-0.375162	0.0192667	0.0386398	1.99472	1.90167	1.67917	1.38517	1.36301	1.24021	unchanged	A=D
Gh_A02G1125	Gh_D03G0548	0.455299	0.0185796	0.0375369	10.8628	11.8941	15.6131	17.9156	14.8304	19.8875	unchanged	A=D
Gh_A02G1126	Gh_D03G0549	-0.200263	0.183655	0.255301	8.21389	9.1099	7.54991	7.8001	6.57527	7.02159	unchanged	A=D
Gh_A02G1128	Gh_D03G0551	0.708603	0.000390217	0.00160334	3.9324	4.67018	4.6253	7.17129	6.85495	8.32738	unchanged	A=D
Gh_A02G1131	Gh_D03G0554	0.328536	0.162606	0.23063	1.00779	1.70767	1.06901	1.22047	1.83947	1.98714	unchanged	A=D
Gh_A02G1136	Gh_D03G0559	-0.814648	0.00072686	0.00263554	3.31143	3.17226	4.05196	1.42136	2.05018	1.97624	unchanged	A=D
Gh_A02G1137	Gh_D03G0560	0.398679	0.210852	0.285826	11.0781	12.5537	8.06128	15.0109	18.0546	9.6394	unchanged	A=D
Gh_A02G1138	Gh_D03G0561	0.812013	0.000235023	0.00107578	3.99382	4.62679	4.48893	7.82268	8.51843	7.53013	unchanged	A=D
Gh_A02G1139	Gh_D03G0562	-0.528711	0.00599074	0.0146872	16.547	16.338	15.3995	11.8995	11.3509	9.79545	unchanged	A=D
Gh_A02G1141	Gh_D03G0564	0.157402	0.375498	0.461331	0.828902	1.17819	0.801209	0.839887	1.23377	1.19703	unchanged	A=D
Gh_A02G1142	Gh_D03G0565	0.540688	0.00102981	0.00347394	4.81895	5.38626	5.3488	7.75328	7.50348	7.83573	unchanged	A=D
Gh_A02G1144	Gh_D03G0568	1.49299	6.60221e-05	0.000396197	3.6414	2.62308	3.61658	10.4872	7.76155	11.9297	up	A<D
Gh_A02G1147	Gh_D03G0571	1.4434	5.36221e-06	6.15449e-05	5.34041	6.49668	6.72755	17.3263	17.8458	17.0668	up	A<D
Gh_A02G1150	Gh_D03G0573	-0.23083	0.523592	0.605718	52.6021	62.5396	37.0699	44.6404	60.3171	27.5588	unchanged	A=D
Gh_A02G1151	Gh_D03G0574	0.325825	0.0369578	0.0667003	8.33981	9.9772	8.96767	12.3117	10.1305	11.9825	unchanged	A=D
Gh_A02G1153	Gh_D03G0578	0.793351	0.0102298	0.0228814	0.427525	0.757498	0.37189	0.806266	1.19996	1.66212	unchanged	A=D
Gh_A02G1154	Gh_D03G0581	0.832738	0.00234226	0.00675033	1.67648	0.990964	1.23237	2.14741	2.84722	2.85213	unchanged	A=D
Gh_A02G1155	Gh_D03G0582	-0.84841	0.0275829	0.0521777	9.48341	10.3485	6.42012	4.81343	6.3374	3.07042	unchanged	A=D
Gh_A02G1158	Gh_D03G0602	-1.31311	0.0317364	0.0587	17.8977	23.0696	8.62964	7.0797	8.99173	3.12858	unchanged	A=D
Gh_A02G1159	Gh_D03G0601	1.38818	0.000491039	0.00193211	0.180071	0.362285	0.193815	1.61542	1.56166	0.857005	up	A<D
Gh_A02G1161	Gh_D03G0599	1.35231	7.08092e-05	0.00041837	0.374213	0.3793	0.268205	1.60778	1.77805	1.21039	up	A<D
Gh_A02G1162	Gh_D03G0598	0.839102	6.34956e-05	0.00038455	2.29661	2.29573	2.41661	4.68137	4.20623	4.61123	unchanged	A=D
Gh_A02G1165	Gh_D03G1776	0.396578	0.0301414	0.0562935	7.4582	8.08675	6.58251	9.54091	10.7876	9.07134	unchanged	A=D
Gh_A02G1168	Gh_D03G1777	0.337033	0.0382737	0.0686574	2.93088	3.40425	2.9091	4.00242	4.30593	3.65416	unchanged	A=D
Gh_A02G1170	Gh_D03G1781	0.0560252	0.790731	0.838379	7.48691	7.93761	5.49594	7.65545	7.92283	6.0334	unchanged	A=D
Gh_A02G1171	Gh_D03G1782	-0.515677	0.0551686	0.0935606	4.74029	5.26445	3.88806	3.1186	3.99505	2.31546	unchanged	A=D
Gh_A02G1178	Gh_D03G1788	-0.609661	0.112967	0.170479	14.96	18.2281	11.8934	10.5296	13.7902	5.89119	unchanged	A=D
Gh_A02G1179	Gh_D03G1790	-0.0994441	0.659229	0.728396	9.97271	7.85419	6.13825	8.47312	6.91631	6.53847	unchanged	A=D
Gh_A02G1181	Gh_D03G1793	-0.956133	0.000163851	0.000809006	7.07026	7.12935	6.80537	3.82905	3.32372	3.05624	unchanged	A=D
Gh_A02G1185	Gh_D03G1795	-0.298672	0.239867	0.318007	15.9027	19.4871	12.0807	12.1943	15.0583	10.639	unchanged	A=D
Gh_A02G1186	Gh_D03G1796	0.18762	0.283242	0.365087	10.1653	9.17592	7.769	11.357	10.092	9.4025	unchanged	A=D
Gh_A02G1188	Gh_D03G1773	-0.388688	0.0395167	0.0705499	1.74495	1.92724	1.62473	1.50323	1.2237	1.02847	unchanged	A=D
Gh_A02G1192	Gh_D03G0595	-1.13893	0.00121322	0.00396295	3.11188	2.83463	2.21784	0.984424	1.3514	0.704916	down	A>D
Gh_A02G1193	Gh_D03G0596	-0.424212	0.0606374	0.101229	27.002	28.9851	38.1059	22.4468	17.8104	30.0874	unchanged	A=D
Gh_A02G1194	Gh_D03G0597	0.603137	0.0028028	0.00780717	16.9128	17.9498	19.2847	25.3381	23.9668	34.2126	unchanged	A=D
Gh_A02G1198	Gh_D03G1704	-0.587906	0.0260602	0.0497424	14.9842	14.8823	10.4068	9.09493	9.60331	7.37452	unchanged	A=D
Gh_A02G1200	Gh_D03G1702	1.72841	1.85706e-06	2.91345e-05	13.604	14.6668	12.6436	42.4165	46.2304	49.3805	up	A<D
Gh_A02G1201	Gh_D03G1701	-1.30767	1.02698e-05	9.73855e-05	23.8307	22.9807	24.5672	10.3739	8.64409	9.02664	down	A>D
Gh_A02G1205	Gh_D03G0527	-0.172683	0.19898	0.272424	3.31651	2.75756	3.5737	2.92852	2.44788	2.99286	unchanged	A=D
Gh_A02G1206	Gh_D03G0524	-0.417743	0.136602	0.199326	3.44202	3.1124	2.20728	2.08898	2.69864	1.48027	unchanged	A=D
Gh_A02G1208	Gh_D03G0523	0.134362	0.640794	0.71304	3.56682	4.7439	2.43231	3.37242	5.08028	3.27243	unchanged	A=D
Gh_A02G1210	Gh_D03G0518	-0.527281	0.00220332	0.00645309	4.53087	4.51568	5.25141	3.4429	3.02441	3.01962	unchanged	A=D
Gh_A02G1211	Gh_D03G0516	1.23465	2.03113e-05	0.000160491	2.56175	2.15704	3.0307	6.08188	6.72982	6.93863	up	A<D
Gh_A02G1212	Gh_D03G0515	-2.12931	1.90716e-06	2.97178e-05	18.8631	16.902	22.7731	3.34153	4.57926	4.44355	down	A>D
Gh_A02G1213	Gh_D03G0514	0.456781	0.00225911	0.0065694	24.6174	24.5875	24.7385	32.1355	33.5398	36.0152	unchanged	A=D
Gh_A02G1214	Gh_D03G0512	0.241266	0.417012	0.502102	6.7177	6.99622	4.50327	7.91931	8.96444	5.02293	unchanged	A=D
Gh_A02G1217	Gh_D03G0511	0.253915	0.522668	0.604877	7.7505	7.48602	4.44463	9.40145	10.5775	4.45953	unchanged	A=D
Gh_A02G1218	Gh_D03G0509	-0.279856	0.0868875	0.136945	9.31046	8.52439	8.02196	7.94458	6.1287	6.99689	unchanged	A=D
Gh_A02G1219	Gh_D03G0508	0.247202	0.0787817	0.126236	49.8284	41.4119	43.1325	52.1062	50.0687	56.6658	unchanged	A=D
Gh_A02G1221	Gh_D03G0504	4.45691	1.18562e-08	1.06341e-06	0.210436	0.333123	0.203432	14.7531	15.4782	12.6308	up	A<D
Gh_A02G1223	Gh_D03G0361	1.05697	0.000302219	0.00130874	15.4105	18.1969	13.8357	34.8278	34.3016	30.1708	up	A<D
Gh_A02G1224	Gh_D03G0362	-0.00957714	0.938892	0.954546	10.8291	8.8452	9.55819	9.70233	8.87384	10.3036	unchanged	A=D
Gh_A02G1225	Gh_D03G0363	-0.914577	0.0235553	0.0457592	8.46816	6.7293	6.17005	3.68697	5.41917	2.15033	unchanged	A=D
Gh_A02G1226	Gh_D03G0364	-0.168838	0.242052	0.320257	9.30879	9.09418	8.7234	8.72229	6.67776	8.66634	unchanged	A=D
Gh_A02G1227	Gh_D03G0365	-0.322849	0.158775	0.22638	8.82776	8.51129	7.0176	7.11616	7.28646	4.92411	unchanged	A=D
Gh_A02G1228	Gh_D03G0366	1.0122	2.70687e-05	0.000199173	12.8787	14.0442	14.6369	27.8267	25.7494	31.3868	up	A<D
Gh_A02G1229	Gh_D03G0367	-0.344109	0.0311191	0.057785	9.98458	10.617	11.4215	6.86026	8.88135	9.29377	unchanged	A=D
Gh_A02G1230	Gh_D03G0368	-0.232695	0.42592	0.511188	9.8044	10.2683	6.35033	7.93458	8.93364	5.35285	unchanged	A=D
Gh_A02G1231	Gh_D12G0787	-0.299918	0.0224033	0.0438456	82.24	86.2749	94.0498	72.5687	64.4126	75.4079	unchanged	A=D
Gh_A02G1233	Gh_D03G0369	4.86131	4.69456e-08	2.34793e-06	0.17377	0.283708	0	16.8895	15.102	15.9572	up	A<D
Gh_A02G1235	Gh_D05G2150	-1.5351	5.96494e-06	6.66327e-05	630.757	617.539	748.115	203.59	211.811	273.523	down	A>D
Gh_A02G1237	Gh_D03G0374	2.86908	8.55431e-05	0.000487798	5.46346	13.8668	9.94245	76.2253	85.3233	50.7039	up	A<D
Gh_A02G1242	Gh_D10G0983	-5.10577	2.85938e-08	1.71155e-06	16.0128	18.8436	12.2338	0	0.083375	0.035632	down	A>D
Gh_A02G1244	Gh_D03G0377	-4.65135	4.32922e-09	6.0304e-07	103.231	93.9242	100.18	3.51426	2.90782	4.26295	down	A>D
Gh_A02G1247	Gh_D03G0386	0.061414	0.601035	0.676371	14.9318	12.7439	15.7587	15.554	14.4363	15.0619	unchanged	A=D
Gh_A02G1248	Gh_D03G0387	-0.641652	0.000930016	0.0032112	8.27689	7.69214	9.14783	5.49021	5.2809	4.79491	unchanged	A=D
Gh_A02G1249	Gh_D03G0388	-1.24696	1.38201e-05	0.000121294	10.0155	9.05045	11.0316	3.62341	3.6678	4.64737	down	A>D
Gh_A02G1250	Gh_D03G0389	-0.345394	0.15082	0.21687	5.47768	5.95975	3.66823	4.36261	3.29745	3.7618	unchanged	A=D
Gh_A02G1253	Gh_D03G0391	0.413654	0.117273	0.175845	2.43386	1.45518	2.27024	3.13021	1.94194	3.60513	unchanged	A=D
Gh_A02G1254	Gh_D03G0394	0.0380219	0.826214	0.866804	6.38406	6.44947	4.65189	5.87381	6.09019	5.78285	unchanged	A=D
Gh_A02G1255	Gh_D03G0395	9.25452e-05	0.99981	0.999861	1.7586	1.85561	0.90477	1.86048	2.12001	0.700855	unchanged	A=D
Gh_A02G1258	Gh_D03G0398	0.858168	0.000259356	0.00116142	1.92005	1.76558	2.21806	4.25115	3.90833	3.51397	unchanged	A=D
Gh_A02G1260	Gh_D03G0401	-0.538395	0.00531048	0.0132863	12.3365	15.1117	12.3445	9.23864	8.0167	9.6037	unchanged	A=D
Gh_A02G1263	Gh_D03G0405	-0.135735	0.213798	0.289128	27.2949	29.2035	29.9948	25.2119	26.7516	26.3184	unchanged	A=D
Gh_A02G1264	Gh_D03G0406	0.515056	0.00400553	0.0104837	11.6137	11.7487	12.5888	17.4038	14.5983	20.1293	unchanged	A=D
Gh_A02G1268	Gh_D03G0408	-0.800355	0.000524006	0.00203397	939.726	1005.75	868.252	540.702	565.02	502.358	unchanged	A=D
Gh_A02G1272	Gh_D03G0412	2.32998	1.91069e-05	0.000153481	2.03972	1.88955	1.05302	10.6645	9.69762	9.04601	up	A<D
Gh_A02G1273	Gh_D03G0414	-0.53521	0.252446	0.331765	3.56052	11.2595	3.71087	2.75395	4.41608	3.65533	unchanged	A=D
Gh_A02G1274	Gh_D03G0415	-0.199054	0.436733	0.522018	3.49638	3.23671	1.8325	2.00193	2.57067	2.50818	unchanged	A=D
Gh_A02G1275	Gh_D03G0416	0.134264	0.312952	0.397115	26.7729	27.604	24.441	29.7151	28.9696	27.5519	unchanged	A=D
Gh_A02G1276	Gh_D03G0417	-0.136683	0.32103	0.405411	34.0601	34.1226	31.0598	30.8272	31.1981	27.8257	unchanged	A=D
Gh_A02G1277	Gh_D03G0418	3.92941	1.06547e-08	1.00465e-06	0.367887	0.338995	0.253464	9.44263	11.5691	11.6778	up	A<D
Gh_A02G1278	Gh_D03G0419	-0.64883	0.000344922	0.00144598	40.0358	41.4364	46.0687	26.1262	24.9577	29.5618	unchanged	A=D
Gh_A02G1280	Gh_D03G0421	-0.815968	0.0106148	0.0235862	1.5004	2.77689	2.6624	0.773886	1.07744	1.50471	unchanged	A=D
Gh_A02G1285	Gh_D03G0425	0.359064	0.205365	0.279728	47.9433	50.6376	32.3115	60.4781	63.5437	42.8807	unchanged	A=D
Gh_A02G1286	Gh_D03G0426	0.201722	0.14835	0.213939	3.27386	3.1203	3.52176	4.0776	4.07477	3.41627	unchanged	A=D
Gh_A02G1287	Gh_D03G0427	-0.527764	0.0314332	0.0582142	4.2744	3.89367	3.18404	2.13578	3.20361	2.18279	unchanged	A=D
Gh_A02G1288	Gh_D03G0428	-0.674817	0.00127702	0.00412918	3.70209	3.93464	4.68637	2.47026	2.60751	2.12242	unchanged	A=D
Gh_A02G1290	Gh_D03G0429	0.0962314	0.380855	0.466852	15.845	16.2147	17.0807	17.4763	15.7651	19.3338	unchanged	A=D
Gh_A02G1292	Gh_D03G0431	0.597256	0.0044535	0.0114671	15.8276	12.1373	14.5099	22.3248	18.2324	24.1758	unchanged	A=D
Gh_A02G1293	Gh_D03G0432	0.909598	0.00708402	0.0168548	6.31191	8.32256	4.78439	12.8252	13.9574	10.143	unchanged	A=D
Gh_A02G1294	Gh_D03G0433	1.29822	6.26344e-06	6.86329e-05	10.621	10.3415	10.5635	26.123	27.5999	25.4031	up	A<D
Gh_A02G1297	Gh_D03G0437	-1.12143	0.000217063	0.00101195	6.78575	7.08919	5.57372	2.9162	2.90348	2.38733	down	A>D
Gh_A02G1298	Gh_D03G0438	-0.83204	0.0016717	0.00514265	7.05092	5.38788	5.56536	2.62386	3.71658	3.19789	unchanged	A=D
Gh_A02G1299	Gh_D03G0439	0.320951	0.136675	0.199416	11.4541	12.7575	9.57173	14.9506	15.8063	11.6683	unchanged	A=D
Gh_A02G1303	Gh_D03G0443	-0.932034	0.000285111	0.00125056	6.65548	5.64284	5.5597	3.20853	2.84295	2.66392	unchanged	A=D
Gh_A02G1304	Gh_D03G0444	0.822644	0.0126927	0.0273857	0.282298	0.727194	0.234367	1.0405	0.742325	1.31263	unchanged	A=D
Gh_A02G1305	Gh_D03G0445	-0.249857	0.100829	0.155102	13.5818	14.9612	12.8026	12.164	11.5467	10.705	unchanged	A=D
Gh_A02G1307	Gh_D03G0446	-0.0474607	0.697958	0.761352	5.21335	5.54479	5.75812	5.52952	5.5353	4.82987	unchanged	A=D
Gh_A02G1308	Gh_D03G0447	-1.21856	0.000240937	0.00109624	7.79828	7.89858	9.14635	4.18245	2.45736	3.4549	down	A>D
Gh_A02G1309	Gh_D03G0448	-0.807873	0.000985456	0.0033565	14.0492	10.5201	14.5753	6.84084	6.37331	8.45344	unchanged	A=D
Gh_A02G1311	Gh_D03G0449	-1.53157	0.00771988	0.018107	5.73506	6.28131	5.24064	2.2865	2.85779	0.644015	down	A>D
Gh_A02G1313	Gh_D03G0451	-0.439104	0.200044	0.273615	10.6317	8.78004	5.30557	7.10761	6.12186	4.2738	unchanged	A=D
Gh_A02G1314	Gh_D03G0452	0.136076	0.257541	0.337087	29.5086	28.3874	32.3404	33.712	34.0589	31.0764	unchanged	A=D
Gh_A02G1317	Gh_D03G0455	-0.307659	0.161757	0.229702	29.3754	32.4755	22.395	23.1675	24.3162	19.5726	unchanged	A=D
Gh_A02G1318	Gh_D02G2422	0.326456	0.161286	0.22921	1.02824	0.710194	1.16331	1.31178	0.878033	1.83997	unchanged	A=D
Gh_A02G1319	Gh_D03G0456	-0.260563	0.253278	0.33274	0.946688	1.80539	1.10283	0.778894	1.13306	1.01741	unchanged	A=D
Gh_A02G1320	Gh_D03G0457	0.0362652	0.734807	0.792103	102.929	104.376	105.302	106.242	109.044	104.156	unchanged	A=D
Gh_A02G1324	Gh_D03G0461	-0.299595	0.112644	0.170174	10.7421	8.43304	13.9082	9.16009	8.09614	8.78186	unchanged	A=D
Gh_A02G1325	Gh_D03G0463	0.807932	0.000396599	0.00162321	5.81623	5.51129	6.04142	9.98591	8.91031	12.6591	unchanged	A=D
Gh_A02G1328	Gh_D03G0464	0.617283	0.00147811	0.00465137	10.1243	10.5511	9.39703	16.5588	15.0222	15.0518	unchanged	A=D
Gh_A02G1332	Gh_D03G0465	-2.244	1.18295e-06	2.09272e-05	1.72033	1.83482	1.30028	0	0.01682	0	down	A>D
Gh_A02G1334	Gh_D03G0467	1.22402	0.00244954	0.006997	1.39378	1.95507	0.971664	5.09736	3.5126	3.08867	up	A<D
Gh_A02G1335	Gh_D03G0468	-0.713808	0.00391593	0.0102895	3.83626	3.98463	3.06745	2.30031	2.09116	1.72521	unchanged	A=D
Gh_A02G1336	Gh_D03G0469	-0.221824	0.124698	0.184846	83.4081	85.7861	111.848	72.2688	77.3455	89.0632	unchanged	A=D
Gh_A02G1337	Gh_D03G0470	-0.63091	0.000394021	0.001615	160.519	158.232	159.998	98.741	104.599	104.322	unchanged	A=D
Gh_A02G1341	Gh_D03G0476	1.93465	1.40438e-05	0.000122614	1.02126	1.22521	1.63975	7.46347	5.47794	5.38692	up	A<D
Gh_A02G1342	Gh_D03G0477	0.554002	0.0321443	0.0593113	4.84188	4.71442	3.41518	7.11243	7.16432	5.26628	unchanged	A=D
Gh_A02G1343	Gh_D03G0478	-0.648775	0.00727378	0.0172372	3.07712	3.11952	4.40334	2.56869	1.86352	1.81975	unchanged	A=D
Gh_A02G1345	Gh_D03G0480	-0.678158	0.0253527	0.0487004	7.64787	8.29519	6.07899	5.06195	5.21885	3.14463	unchanged	A=D
Gh_A02G1348	Gh_D03G0485	1.42756	0.000271113	0.00120206	0.789476	0.536314	0.597757	2.83733	2.82716	1.73228	up	A<D
Gh_A02G1349	Gh_D03G0489	0.345098	0.0383504	0.0687749	1.53531	1.07051	1.35166	1.75615	1.87636	1.6787	unchanged	A=D
Gh_A02G1350	Gh_D03G0490	-0.9914	0.0020199	0.00600483	10.1412	10.1673	7.78699	3.82315	5.77047	3.97644	unchanged	A=D
Gh_A02G1351	Gh_D03G0491	0.154395	0.161972	0.229922	40.0004	38.1976	40.285	43.7523	40.9074	47.0345	unchanged	A=D
Gh_A02G1352	Gh_D03G0492	-1.10462	1.27655e-05	0.000114274	17.3305	17.6558	18.3818	8.1021	8.17255	7.77085	down	A>D
Gh_A02G1353	Gh_D03G0493	0.261163	0.0828395	0.131591	5.67554	6.72031	5.78991	6.998	7.92488	7.01835	unchanged	A=D
Gh_A02G1356	Gh_D03G0496	0.348188	0.0473741	0.0823237	7.90679	8.25946	7.36447	10.9383	10.5364	8.80625	unchanged	A=D
Gh_A02G1359	Gh_D03G0499	2.44809	6.19997e-07	1.33895e-05	0.771495	0.454024	0.6433	5.48923	4.65516	5.55559	up	A<D
Gh_A02G1360	Gh_D03G0498	0.590914	0.0040772	0.0106397	11.1813	12.4143	15.5431	18.1884	17.6749	23.4384	unchanged	A=D
Gh_A02G1362	Gh_D03G1692	-0.188688	0.116502	0.174902	51.4854	53.237	52.0324	45.6433	46.6906	44.5462	unchanged	A=D
Gh_A02G1363	Gh_D03G1693	-0.664521	0.000541822	0.00208638	5.06976	5.45155	4.97098	2.80265	3.12783	3.35869	unchanged	A=D
Gh_A02G1371	Gh_D03G0352	0.651377	0.00130958	0.00421557	1.49242	1.22697	1.14153	2.28753	2.20223	2.24845	unchanged	A=D
Gh_A02G1372	Gh_D03G0351	-0.0792131	0.63928	0.711657	1.27334	1.36481	1.04657	1.41447	1.01496	0.996803	unchanged	A=D
Gh_A02G1373	Gh_D03G0350	0.699768	0.0262668	0.05009	1.11404	0.651779	0.978014	2.11742	2.08187	1.11147	unchanged	A=D
Gh_A02G1375	Gh_D03G0348	0.907661	0.000953713	0.00327529	4.43029	3.88407	4.33447	8.68592	9.54579	6.72492	unchanged	A=D
Gh_A02G1376	Gh_D03G0347	-0.606474	0.00102858	0.00347265	32.7143	30.022	30.2815	21.0959	18.4425	20.9621	unchanged	A=D
Gh_A02G1378	Gh_D03G0346	0.590569	0.00907624	0.0206848	1.93586	1.54211	2.47886	3.21278	3.49815	2.75591	unchanged	A=D
Gh_A02G1382	Gh_D03G0342	0.951574	6.28192e-05	0.000381797	17.8537	15.6911	17.9587	35.5997	31.5706	33.1786	unchanged	A=D
Gh_A02G1383	Gh_D03G0341	-1.54214	4.88615e-06	5.74068e-05	3.20594	3.15067	2.99949	0.725806	0.92716	0.72623	down	A>D
Gh_A02G1385	Gh_D03G0339	0.234209	0.0613382	0.102103	12.553	13.4375	12.4861	14.9712	15.0827	15.2364	unchanged	A=D
Gh_A02G1386	Gh_D03G0338	0.0997619	0.789246	0.837266	3.01749	3.54381	1.20875	2.67146	3.10486	2.07619	unchanged	A=D
Gh_A02G1389	Gh_D03G0335	-0.0789324	0.59845	0.674039	2.01541	1.81811	1.43839	1.52967	1.62047	1.72773	unchanged	A=D
Gh_A02G1390	Gh_D03G0333	-0.564685	0.00409392	0.0106777	9.36212	10.0997	13.0181	6.62694	7.70788	6.95608	unchanged	A=D
Gh_A02G1392	Gh_D03G0331	-0.565892	0.00260619	0.00735195	2.51152	1.88597	2.57318	1.39959	1.38596	1.45775	unchanged	A=D
Gh_A02G1394	Gh_D03G0328	-0.839696	0.000358453	0.0014925	8.0312	8.13231	8.13398	4.6435	4.58254	3.78792	unchanged	A=D
Gh_A02G1397	Gh_D03G0327	-0.132624	0.532213	0.613837	1.93196	2.31873	1.95536	1.82003	2.44594	1.36704	unchanged	A=D
Gh_A02G1402	Gh_D03G0321	-0.226372	0.282678	0.364462	2.22013	2.25956	2.02737	1.77723	2.35475	1.33207	unchanged	A=D
Gh_A02G1403	Gh_D03G0320	3.15035	1.21578e-07	4.29896e-06	1.60705	1.20224	1.61817	14.8056	14.549	20.0054	up	A<D
Gh_A02G1406	Gh_D03G0315	0.477874	0.0269885	0.0512378	13.9719	13.7729	13.3996	19.5359	22.9179	15.7726	unchanged	A=D
Gh_A02G1407	Gh_D03G0314	-0.21225	0.115256	0.173323	2.03751	1.85186	2.6017	1.74195	1.79039	1.82512	unchanged	A=D
Gh_A02G1408	Gh_D03G0313	-0.146431	0.345612	0.430861	11.699	13.564	13.0443	11.841	12.6919	9.93002	unchanged	A=D
Gh_A02G1409	Gh_D03G0312	-2.15586	2.16359e-07	6.39579e-06	7.64292	7.82371	8.13255	1.43605	1.54159	1.32073	down	A>D
Gh_A02G1410	Gh_D03G0311	0.395369	0.0062916	0.0152617	15.3193	16.2424	15.6709	21.3035	20.0089	20.9831	unchanged	A=D
Gh_A02G1411	Gh_D03G0308	-0.171082	0.140484	0.204068	31.7224	30.5526	30.8777	26.8098	28.1156	27.3659	unchanged	A=D
Gh_A02G1412	Gh_D03G0307	-0.121915	0.767916	0.819576	6.18074	7.64462	3.60505	5.85968	7.34588	2.95181	unchanged	A=D
Gh_A02G1413	Gh_D03G0306	0.826512	0.0163295	0.0338159	4.00484	5.16437	2.64386	7.44899	8.08322	5.84158	unchanged	A=D
Gh_A02G1416	Gh_D03G0302	0.621597	0.000505509	0.00197719	37.2349	34.1827	39.4979	58.5074	54.9391	57.0087	unchanged	A=D
Gh_A02G1418	Gh_D03G0301	-2.0149	1.41312e-06	2.37939e-05	24.1325	23.7421	23.8788	6.18344	5.72452	4.8966	down	A>D
Gh_A02G1419	Gh_D03G0300	0.456326	0.0174659	0.0357305	6.43905	5.44095	4.76275	7.9094	7.4853	7.67562	unchanged	A=D
Gh_A02G1421	Gh_D03G0298	-0.290481	0.129698	0.191132	92.4488	94.2279	130.498	74.5563	76.2085	107.845	unchanged	A=D
Gh_A02G1422	Gh_D03G0297	0.456712	0.00658808	0.0158845	50.0243	48.8546	44.5027	66.0624	66.2686	63.9664	unchanged	A=D
Gh_A02G1426	Gh_D03G0294	0.523791	0.00115069	0.00380329	88.1392	90.1088	88.4643	125.626	121.084	136.329	unchanged	A=D
Gh_A02G1427	Gh_D03G0293	1.47366	2.90166e-05	0.000210714	0.636838	0.583004	0.468091	2.78166	2.05978	2.11662	up	A<D
Gh_A02G1428	Gh_D03G0292	0.41064	0.115211	0.173283	1.94924	1.30428	2.32226	3.46073	2.04019	2.303	unchanged	A=D
Gh_A02G1429	Gh_D03G0291	-0.834581	0.000199342	0.000944667	17.5544	20.2433	17.3568	10.1213	9.6096	10.4712	unchanged	A=D
Gh_A02G1430	Gh_D03G0290	0.0841546	0.739294	0.795727	5.67319	6.26207	4.03909	6.28045	6.43575	4.2401	unchanged	A=D
Gh_A02G1432	Gh_D03G0288	1.41694	6.23464e-05	0.000379465	3.03563	3.8163	2.55669	8.26803	8.52504	10.1784	up	A<D
Gh_A02G1434	Gh_D03G0286	0.792196	0.00079286	0.00283239	1.055	1.38502	1.73834	2.73973	2.56609	2.7092	unchanged	A=D
Gh_A02G1435	Gh_D03G0285	0.667031	0.0822961	0.130966	2.67338	2.32394	1.43351	4.12209	4.82408	2.20284	unchanged	A=D
Gh_A02G1436	Gh_D03G0284	-0.489359	0.00201461	0.00599202	85.6701	81.0669	95.1545	60.8717	57.0394	67.631	unchanged	A=D
Gh_A02G1438	Gh_D03G0282	-0.473866	0.0178816	0.0363544	2.64815	1.98168	1.99475	1.23932	1.6411	1.50569	unchanged	A=D
Gh_A02G1440	Gh_D03G0280	-0.311738	0.0525256	0.0897656	3.0513	2.8106	2.75323	2.58902	1.95175	2.16193	unchanged	A=D
Gh_A02G1441	Gh_D03G0279	-2.01586	1.38901e-07	4.71214e-06	2.68395	2.71282	2.72373	0.350816	0.338318	0.36049	down	A>D
Gh_A02G1442	Gh_D03G0278	-0.26389	0.0302012	0.0563652	47.9173	46.0798	51.8942	37.8843	40.868	42.0543	unchanged	A=D
Gh_A02G1443	Gh_D03G0277	1.55203	5.43399e-05	0.000338694	0.332814	0.223958	0.217349	1.68211	1.88741	1.18417	up	A<D
Gh_A02G1444	Gh_D03G0276	-0.0595461	0.711131	0.772377	11.2716	11.3489	10.3858	10.945	11.7782	8.95146	unchanged	A=D
Gh_A02G1447	Gh_D03G0268	0.25583	0.122431	0.182087	16.9942	12.5217	18.2211	18.0671	17.6434	20.7616	unchanged	A=D
Gh_A02G1448	Gh_D03G0267	0.190495	0.13425	0.19647	27.4534	26.4288	27.7731	31.9229	32.0993	29.0614	unchanged	A=D
Gh_A02G1449	Gh_D03G0266	-0.0923978	0.617044	0.691804	6.0622	5.44258	5.35701	5.21502	6.37426	4.25888	unchanged	A=D
Gh_A02G1450	Gh_D03G0264	0.135528	0.22892	0.305987	8.17312	7.86266	8.01049	8.32112	8.36049	9.83704	unchanged	A=D
Gh_A02G1452	Gh_D03G0262	0.0186652	0.885459	0.912609	4.60173	4.33238	4.52166	4.05486	4.12574	5.55191	unchanged	A=D
Gh_A02G1453	Gh_D03G0261	-0.431313	0.00593373	0.0145593	8.18232	7.28066	9.21572	5.44982	5.98562	6.42859	unchanged	A=D
Gh_A02G1455	Gh_D03G0258	-2.70672	4.73748e-08	2.34793e-06	96.9744	103.958	105.394	14.4216	16.3953	14.8951	down	A>D
Gh_A02G1456	Gh_D03G0257	-0.631349	0.00226821	0.00658883	83.2894	94.6243	111.784	55.6007	57.253	73.095	unchanged	A=D
Gh_A02G1457	Gh_D03G0256	-0.387718	0.0749617	0.121171	14.3528	14.5212	11.5637	11.3307	10.8492	8.40058	unchanged	A=D
Gh_A02G1459	Gh_D03G0254	-1.8518	3.78712e-07	9.43547e-06	5.08186	5.03972	5.46633	1.21871	1.04567	1.12597	down	A>D
Gh_A02G1461	Gh_D03G0252	0.527523	0.000804295	0.00286545	24.1902	23.708	25.4179	34.2717	34.9727	36.5955	unchanged	A=D
Gh_A02G1463	Gh_D03G0249	0.407738	0.0313261	0.0580813	10.2581	10.9393	8.72215	13.3521	14.336	12.187	unchanged	A=D
Gh_A02G1464	Gh_D03G0247	-0.629417	0.0123661	0.0268037	1.48036	1.78225	1.40531	0.620464	0.745456	1.27768	unchanged	A=D
Gh_A02G1466	Gh_D03G0246	-0.983475	0.0121655	0.0264375	1.25452	0.648592	2.2552	0.376484	0.511829	0.398379	unchanged	A=D
Gh_A02G1467	Gh_D03G0245	0.685778	0.0378665	0.0680664	0.967678	0.733662	0.614342	1.36735	2.31017	0.982172	unchanged	A=D
Gh_A02G1468	Gh_D03G0244	-0.34414	0.0564207	0.0952973	7.61591	8.75414	11.5964	7.1955	6.25994	7.99963	unchanged	A=D
Gh_A02G1469	Gh_D03G0243	1.09335	0.00134728	0.00431049	0.6225	0.425975	0.639057	1.89649	2.06193	1.14049	up	A<D
Gh_A02G1470	Gh_D03G0242	-1.13866	0.000189631	0.000907786	17.3121	16.3284	16.0238	8.55523	5.71786	7.7956	down	A>D
Gh_A02G1471	Gh_D03G0241	-0.968581	2.08733e-05	0.000163876	154.884	150.697	173.303	78.8556	80.708	83.2281	unchanged	A=D
Gh_A02G1472	Gh_D03G0240	-0.395778	0.0837115	0.13269	3.06403	3.97957	2.74539	2.35576	2.81328	1.92833	unchanged	A=D
[truncated: 16,388 more rows]
