# Supplementary material for: Profiling of H3K4me3 and H3K27me3 and Their Roles in Gene Subfunctionalization in Allotetraploid Cotton
Source: Front Plant Sci. 2021 Dec 15;12:761059. doi: 10.3389/fpls.2021.761059 (PMC8714964; doi:10.3389/fpls.2021.761059)
Supplement: Supplementary Table 5 — The gene length and expression levels of 5 broad H3K4me3 marked genes from five clusters (in a separate Excel file). [file Table_5.XLSX]

## Sheet: cluster-gene
Chr	start	end	gene	strand	cluster	gene_lenth	FPKM
A01	36427	36860	Gh_A01G0003	-	cluster1	433	0
A01	70184	73877	Gh_A01G0010	+	cluster1	3693	2.01944
A01	145942	146737	Gh_A01G0024	-	cluster1	795	6.43595
A01	310303	312167	Gh_A01G0044	+	cluster1	1864	4.57971
A01	388741	394263	Gh_A01G0048	+	cluster1	5522	4.57284
A01	399846	402289	Gh_A01G0049	-	cluster1	2443	0.0349693
A01	408492	411481	Gh_A01G0051	-	cluster1	2989	0
A01	625495	630346	Gh_A01G0075	+	cluster1	4851	9.28561
A01	869774	871178	Gh_A01G0100	+	cluster1	1404	25.712
A01	897721	901858	Gh_A01G0106	+	cluster1	4137	1.50581
A01	922891	927628	Gh_A01G0111	+	cluster1	4737	0.0169037
A01	1124824	1125130	Gh_A01G0127	-	cluster1	306	0.203531
A01	1265183	1267856	Gh_A01G0137	-	cluster1	2673	1.46569
A01	1373632	1379175	Gh_A01G0150	-	cluster1	5543	5.55835
A01	1643804	1646568	Gh_A01G0163	-	cluster1	2764	83.7839
A01	1672476	1679003	Gh_A01G0166	+	cluster1	6527	9.00151
A01	1912611	1912947	Gh_A01G0190	-	cluster1	336	0.0839357
A01	2300771	2303221	Gh_A01G0238	-	cluster1	2450	4.41019
A01	2307202	2309122	Gh_A01G0239	-	cluster1	1920	3.89659
A01	2319582	2322792	Gh_A01G0240	+	cluster1	3210	4.24178
A01	2393494	2395851	Gh_A01G0248	-	cluster1	2357	7.9958
A01	2442314	2444516	Gh_A01G0252	-	cluster1	2202	1.5039
A01	2639992	2642854	Gh_A01G0255	+	cluster1	2862	0
A01	2657409	2658817	Gh_A01G0257	+	cluster1	1408	26.9394
A01	2661373	2662177	Gh_A01G0258	-	cluster1	804	0.190833
A01	2664000	2664660	Gh_A01G0259	+	cluster1	660	1.5067
A01	2737533	2740430	Gh_A01G0266	-	cluster1	2897	33.1503
A01	3120318	3122365	Gh_A01G0278	+	cluster1	2047	343.438
A01	3142579	3144620	Gh_A01G0279	+	cluster1	2041	132.002
A01	3711923	3712247	Gh_A01G0295	-	cluster1	324	4.14384
A01	3872876	3963226	Gh_A01G0301	+	cluster1	90350	0.0759257
A01	4121083	4123179	Gh_A01G0311	+	cluster1	2096	17.3698
A01	4532414	4534327	Gh_A01G0327	-	cluster1	1913	0.118654
A01	4633320	4639997	Gh_A01G0330	+	cluster1	6677	0.0717737
A01	4825884	4827479	Gh_A01G0343	+	cluster1	1595	4.06814
A01	4869019	4872184	Gh_A01G0345	-	cluster1	3165	28.4648
A01	4921791	4923891	Gh_A01G0349	+	cluster1	2100	5.14292
A01	4988294	4988648	Gh_A01G0352	-	cluster1	354	0.028749
A01	5457747	5460703	Gh_A01G0364	-	cluster1	2956	8.59134
A01	5476123	5478092	Gh_A01G0366	+	cluster1	1969	8.63994
A01	5529300	5531657	Gh_A01G0374	-	cluster1	2357	5.99956
A01	5915752	5916334	Gh_A01G0384	+	cluster1	582	0
A01	6172367	6175298	Gh_A01G0391	+	cluster1	2931	16.1176
A01	6247368	6267476	Gh_A01G0395	+	cluster1	20108	22.7638
A01	6349621	6357369	Gh_A01G0403	-	cluster1	7748	2.18024
A01	6693690	6694638	Gh_A01G0422	+	cluster1	948	2.82157
A01	6715100	6717118	Gh_A01G0425	-	cluster1	2018	7.34395
A01	6900753	6901864	Gh_A01G0434	-	cluster1	1111	11.1575
A01	7081663	7089822	Gh_A01G0443	-	cluster1	8159	9.98078
A01	7599786	7600563	Gh_A01G0476	+	cluster1	777	2.46033
A01	7724052	7724373	Gh_A01G0484	+	cluster1	321	0.99045
A01	7807068	7811833	Gh_A01G0492	-	cluster1	4765	7.00461
A01	7812292	7812553	Gh_A01G0493	+	cluster1	261	0.782013
A01	7972748	7981395	Gh_A01G0499	+	cluster1	8647	7.33634
A01	9069317	9071791	Gh_A01G0541	+	cluster1	2474	0.73265
A01	9073925	9076874	Gh_A01G0542	+	cluster1	2949	0.590626
A01	9769100	9770855	Gh_A01G0556	-	cluster1	1755	2.0085
A01	9808480	9811958	Gh_A01G0557	+	cluster1	3478	6.16482
A01	10363505	10364879	Gh_A01G0575	+	cluster1	1374	58.0595
A01	10376574	10377234	Gh_A01G0577	+	cluster1	660	35.8386
A01	10393130	10393727	Gh_A01G0580	+	cluster1	597	11.0253
A01	10456540	10457379	Gh_A01G0584	+	cluster1	839	0
A01	11007813	11008545	Gh_A01G0614	-	cluster1	732	1.24044
A01	11085675	11087868	Gh_A01G0619	-	cluster1	2193	18.8998
A01	11188122	11189256	Gh_A01G0626	+	cluster1	1134	0.515722
A01	11479495	11483547	Gh_A01G0638	-	cluster1	4052	23.0364
A01	11895420	11898851	Gh_A01G0658	+	cluster1	3431	32.1196
A01	11965092	11966678	Gh_A01G0663	-	cluster1	1586	12.8326
A01	12025228	12025594	Gh_A01G0664	-	cluster1	366	0.037143
A01	12034532	12041403	Gh_A01G0665	-	cluster1	6871	4.23646
A01	12045185	12049813	Gh_A01G0666	-	cluster1	4628	8.61167
A01	12136759	12138313	Gh_A01G0672	-	cluster1	1554	53.8963
A01	12139569	12139816	Gh_A01G0673	-	cluster1	247	14.2542
A01	12140270	12141870	Gh_A01G0674	+	cluster1	1600	5.66391
A01	12193674	12194946	Gh_A01G0677	+	cluster1	1272	32.8601
A01	12246497	12248117	Gh_A01G0682	-	cluster1	1620	20.6789
A01	12327697	12328162	Gh_A01G0686	-	cluster1	465	0.00854133
A01	12375500	12379875	Gh_A01G0691	+	cluster1	4375	0.0758647
A01	13445191	13446584	Gh_A01G0709	+	cluster1	1393	24.7417
A01	13678300	13680907	Gh_A01G0715	+	cluster1	2607	4.41087
A01	13681527	13684773	Gh_A01G0716	-	cluster1	3246	0.625181
A01	14103941	14105839	Gh_A01G0730	-	cluster1	1898	29.4994
A01	14217720	14219351	Gh_A01G0740	+	cluster1	1631	3.31487
A01	15547097	15547474	Gh_A01G0761	+	cluster1	377	17.8747
A01	15666863	15667472	Gh_A01G0766	+	cluster1	609	6.55397
A01	17119718	17126266	Gh_A01G0788	-	cluster1	6548	2.25825
A01	17179813	17186207	Gh_A01G0790	-	cluster1	6394	0.487044
A01	17326860	17337930	Gh_A01G0792	-	cluster1	11070	0.820316
A01	17448491	17449286	Gh_A01G0796	+	cluster1	795	12.0326
A01	18382549	18387048	Gh_A01G0812	-	cluster1	4499	14.6294
A01	18486747	18493834	Gh_A01G0814	+	cluster1	7087	31.8638
A01	18496910	18500432	Gh_A01G0815	+	cluster1	3522	10.2444
A01	18703659	18704319	Gh_A01G0818	+	cluster1	660	25.0314
A01	18967627	18969367	Gh_A01G0831	+	cluster1	1740	5.57311
A01	18970612	18973547	Gh_A01G0832	-	cluster1	2935	11.9835
A01	19416520	19419606	Gh_A01G0844	-	cluster1	3086	2.07179
A01	19587052	19589110	Gh_A01G0850	+	cluster1	2058	2.19624
A01	19777307	19783204	Gh_A01G0856	+	cluster1	5897	2.01729
A01	19943135	19943972	Gh_A01G0865	+	cluster1	837	0.181407
A01	20693338	20694572	Gh_A01G0878	-	cluster1	1234	0.0300633
A01	21173314	21174070	Gh_A01G0893	-	cluster1	756	0.0937453
A01	24701131	24701753	Gh_A01G0940	-	cluster1	622	9.55154
A01	25439329	25442157	Gh_A01G0952	+	cluster1	2828	9.89714
A01	25469863	25470918	Gh_A01G0954	+	cluster1	1055	8.53465
A01	25583650	25587182	Gh_A01G0958	-	cluster1	3532	1.72497
A01	26019362	26019863	Gh_A01G0966	-	cluster1	501	0.120632
A01	26029261	26033434	Gh_A01G0967	-	cluster1	4173	1.21035
A01	26052624	26054632	Gh_A01G0969	-	cluster1	2008	4.71679
A01	26299327	26299693	Gh_A01G0977	-	cluster1	366	0.279323
A01	31788175	31789207	Gh_A01G1015	+	cluster1	1032	0.227577
A01	32502979	32505708	Gh_A01G1025	-	cluster1	2729	0.888446
A01	32605391	32609543	Gh_A01G1027	+	cluster1	4152	0.0375033
A01	32956466	32960385	Gh_A01G1037	+	cluster1	3919	5.15771
A01	33720195	33721632	Gh_A01G1053	-	cluster1	1437	1.87084
A01	36356377	36359656	Gh_A01G1062	-	cluster1	3279	4.31774
A01	39137041	39138847	Gh_A01G1072	+	cluster1	1806	181.377
A01	39535349	39538487	Gh_A01G1078	+	cluster1	3138	21.6719
A01	40866971	40868117	Gh_A01G1086	+	cluster1	1146	43.7445
A01	41156432	41165546	Gh_A01G1089	+	cluster1	9114	0.762585
A01	41462602	41473115	Gh_A01G1093	-	cluster1	10513	1.83869
A01	41875899	41876413	Gh_A01G1095	-	cluster1	514	2.50265
A01	42143645	42153237	Gh_A01G1100	+	cluster1	9592	1.15459
A01	45958353	45961228	Gh_A01G1124	-	cluster1	2875	2.78484
A01	49979271	49979745	Gh_A01G1143	-	cluster1	474	8.28312
A01	56105513	56108504	Gh_A01G1166	-	cluster1	2991	3.91239
A01	60392212	60393061	Gh_A01G1186	-	cluster1	849	23.8103
A01	63636870	63640884	Gh_A01G1209	-	cluster1	4014	7.13469
A01	64025022	64028816	Gh_A01G1210	-	cluster1	3794	7.89423
A01	71376040	71376591	Gh_A01G1243	-	cluster1	551	14.3891
A01	75065395	75071724	Gh_A01G1261	+	cluster1	6329	6.71067
A01	75218426	75218729	Gh_A01G1264	-	cluster1	303	0.458566
A01	75376679	75380245	Gh_A01G1267	-	cluster1	3566	4.65466
A01	75789202	75790346	Gh_A01G1274	+	cluster1	1144	5.78744
A01	76901282	76903938	Gh_A01G1281	+	cluster1	2656	7.83906
A01	79707762	79708242	Gh_A01G1311	+	cluster1	480	2.30933
A01	80320565	80322708	Gh_A01G1313	+	cluster1	2143	11.375
A01	81846978	81854570	Gh_A01G1322	+	cluster1	7592	10.2996
A01	83474720	83474985	Gh_A01G1344	-	cluster1	265	2.9743
A01	85105710	85107041	Gh_A01G1356	-	cluster1	1331	0.479815
A01	85974301	85976740	Gh_A01G1368	-	cluster1	2439	4.01242
A01	86698130	86699638	Gh_A01G1376	+	cluster1	1508	1.41735
A01	86772337	86774490	Gh_A01G1378	-	cluster1	2153	4.1563
A01	88144912	88149537	Gh_A01G1404	+	cluster1	4625	85.8846
A01	88464498	88467594	Gh_A01G1412	+	cluster1	3096	13.1647
A01	88478916	88482123	Gh_A01G1415	-	cluster1	3207	0.411657
A01	88517824	88518755	Gh_A01G1416	+	cluster1	931	12.7528
A01	88898893	88906295	Gh_A01G1427	-	cluster1	7402	2.29478
A01	88975410	88975779	Gh_A01G1432	+	cluster1	369	1.07491
A01	89201569	89201851	Gh_A01G1441	-	cluster1	282	0.416264
A01	89898324	89899632	Gh_A01G1466	+	cluster1	1308	2.59566
A01	89923385	89926969	Gh_A01G1468	+	cluster1	3584	9.22269
A01	89943661	89965370	Gh_A01G1469	-	cluster1	21709	9.19585
A01	90050582	90052444	Gh_A01G1473	-	cluster1	1862	6.09544
A01	90225271	90228009	Gh_A01G1478	-	cluster1	2738	3.36625
A01	90276805	90277864	Gh_A01G1481	-	cluster1	1059	10.8
A01	90404627	90408138	Gh_A01G1489	+	cluster1	3511	1.17417
A01	90779918	90781997	Gh_A01G1503	+	cluster1	2079	0.322318
A01	90857707	90859954	Gh_A01G1511	+	cluster1	2247	4.71696
A01	91268962	91270809	Gh_A01G1523	+	cluster1	1847	18.9142
A01	91906087	91908061	Gh_A01G1544	+	cluster1	1974	0.489428
A01	92082933	92086977	Gh_A01G1552	-	cluster1	4044	7.14243
A01	92165296	92167514	Gh_A01G1553	-	cluster1	2218	0.235935
A01	92410496	92413873	Gh_A01G1558	+	cluster1	3377	20.2569
A01	92949678	92961931	Gh_A01G1574	+	cluster1	12253	22.3827
A01	93056723	93059814	Gh_A01G1578	+	cluster1	3091	4.98401
A01	93083681	93085025	Gh_A01G1581	-	cluster1	1344	13.3116
A01	93696031	93701191	Gh_A01G1603	-	cluster1	5160	4.77279
A01	93917804	93919426	Gh_A01G1613	-	cluster1	1622	2.67756
A01	94214040	94215243	Gh_A01G1629	-	cluster1	1203	49.1002
A01	94217071	94217485	Gh_A01G1630	-	cluster1	414	4.79271
A01	94951352	94955548	Gh_A01G1653	-	cluster1	4196	0.749738
A01	95189018	95189528	Gh_A01G1664	-	cluster1	510	29.9655
A01	95293009	95311406	Gh_A01G1673	-	cluster1	18397	1.97013
A01	95313292	95313989	Gh_A01G1674	+	cluster1	697	0.480911
A01	95350281	95352384	Gh_A01G1676	+	cluster1	2103	0.0376007
A01	95984127	95986586	Gh_A01G1711	+	cluster1	2459	0.116921
A01	96522077	96522900	Gh_A01G1738	+	cluster1	823	4.10324
A01	96608517	96640701	Gh_A01G1740	-	cluster1	32184	0.271926
A01	96788438	96794165	Gh_A01G1748	-	cluster1	5727	5.4707
A01	96916523	96918067	Gh_A01G1751	-	cluster1	1544	0.681507
A01	96972919	96975601	Gh_A01G1756	+	cluster1	2682	9.45171
A01	97737858	97739565	Gh_A01G1796	+	cluster1	1707	8.3847
A01	98279619	98286185	Gh_A01G1836	+	cluster1	6566	2.13192
A01	98289777	98293999	Gh_A01G1837	+	cluster1	4222	12.3467
A01	98735594	98738091	Gh_A01G1876	-	cluster1	2497	49.2375
A01	99283727	99285451	Gh_A01G1933	+	cluster1	1724	40.4593
A01	99362106	99372147	Gh_A01G1943	+	cluster1	10041	2.94632
A01	99382080	99382377	Gh_A01G1945	+	cluster1	297	0
A01	99707427	99708540	Gh_A01G1973	+	cluster1	1113	2.50607
scaffold31_A01	76959	80542	Gh_A01G2022	+	cluster1	3583	2.97181
scaffold31_A01	92044	98972	Gh_A01G2025	+	cluster1	6928	7.13485
scaffold31_A01	99711	102112	Gh_A01G2026	-	cluster1	2401	0.0370373
scaffold32_A01	121627	132627	Gh_A01G2042	+	cluster1	11000	3.26455
scaffold34_A01	75977	79691	Gh_A01G2051	-	cluster1	3714	8.33642
scaffold34_A01	123897	126871	Gh_A01G2054	+	cluster1	2974	7.47116
scaffold42_A01	3948	5259	Gh_A01G2067	+	cluster1	1311	1.08601
scaffold110_A01	253742	254984	Gh_A01G2088	-	cluster1	1242	4.05165
scaffold110_A01	257591	257987	Gh_A01G2089	-	cluster1	396	2.93127
scaffold113_A01	322747	327153	Gh_A01G2098	+	cluster1	4406	0.970894
scaffold115_A01	261108	288586	Gh_A01G2101	+	cluster1	27478	12.6393
scaffold147_A01	71663	72899	Gh_A01G2122	-	cluster1	1236	32.3462
scaffold147_A01	154596	154872	Gh_A01G2123	-	cluster1	276	18.0177
scaffold183_A01	36192	41505	Gh_A01G2138	-	cluster1	5313	8.79669
scaffold188_A01	61652	62846	Gh_A01G2151	-	cluster1	1194	18.1842
A02	19482	20208	Gh_A02G0001	-	cluster1	726	0.949593
A02	21860	36054	Gh_A02G0002	+	cluster1	14194	10.1059
A02	71440	73329	Gh_A02G0009	-	cluster1	1889	0
A02	75135	76719	Gh_A02G0010	+	cluster1	1584	6.68384
A02	99573	102533	Gh_A02G0016	-	cluster1	2960	5.75524
A02	168357	173569	Gh_A02G0028	+	cluster1	5212	2.85521
A02	192277	196250	Gh_A02G0031	-	cluster1	3973	0.0117697
A02	331561	331759	Gh_A02G0048	+	cluster1	198	17.016
A02	333292	335023	Gh_A02G0049	-	cluster1	1731	42.0898
A02	781398	781938	Gh_A02G0085	-	cluster1	540	0
A02	851637	852042	Gh_A02G0091	+	cluster1	405	1.04725
A02	905321	910121	Gh_A02G0098	+	cluster1	4800	1.19916
A02	1078543	1082841	Gh_A02G0116	-	cluster1	4298	0.0477027
A02	1094571	1099252	Gh_A02G0118	-	cluster1	4681	4.16224
A02	1103569	1106552	Gh_A02G0119	+	cluster1	2983	11.9588
A02	1124782	1126309	Gh_A02G0123	+	cluster1	1527	24.9219
A02	1128988	1130359	Gh_A02G0124	-	cluster1	1371	2.2788
A02	1528494	1534079	Gh_A02G0147	+	cluster1	5585	0.351171
A02	1594673	1608659	Gh_A02G0151	-	cluster1	13986	6.0267
A02	2004130	2005878	Gh_A02G0177	-	cluster1	1748	0
A02	2093670	2094980	Gh_A02G0189	-	cluster1	1310	17.9913
A02	2102618	2106600	Gh_A02G0190	+	cluster1	3982	4.09347
A02	2168658	2170154	Gh_A02G0194	+	cluster1	1496	0.310942
A02	2331305	2334710	Gh_A02G0206	-	cluster1	3405	2.12607
A02	2978558	2983643	Gh_A02G0239	-	cluster1	5085	0.0175997
A02	3009829	3012478	Gh_A02G0242	+	cluster1	2649	610.306
A02	3060332	3061007	Gh_A02G0249	+	cluster1	675	1.45396
A02	3097848	3099123	Gh_A02G0254	+	cluster1	1275	0.242357
A02	3315018	3320590	Gh_A02G0276	-	cluster1	5572	5.78215
A02	3408056	3408833	Gh_A02G0284	+	cluster1	777	24.3298
A02	3681014	3683249	Gh_A02G0304	+	cluster1	2235	0
A02	4060145	4061559	Gh_A02G0345	+	cluster1	1414	0.179089
A02	4155804	4157030	Gh_A02G0347	-	cluster1	1226	1.96488
A02	4445648	4447017	Gh_A02G0366	+	cluster1	1369	25.5689
A02	4501536	4502037	Gh_A02G0371	+	cluster1	501	0.250604
A02	4539848	4541148	Gh_A02G0372	+	cluster1	1300	19.1503
A02	4949978	4953777	Gh_A02G0389	+	cluster1	3799	10.2359
A02	5144046	5144289	Gh_A02G0399	-	cluster1	243	1.61924
A02	5242152	5243446	Gh_A02G0404	-	cluster1	1294	0
A02	5244403	5244646	Gh_A02G0405	+	cluster1	243	0
A02	5352050	5354023	Gh_A02G0415	-	cluster1	1973	10.6574
A02	5395018	5396619	Gh_A02G0420	+	cluster1	1601	2.05705
A02	5969429	5969612	Gh_A02G0436	+	cluster1	183	16.7955
A02	6103056	6104124	Gh_A02G0448	-	cluster1	1068	3.33147
A02	6123019	6125818	Gh_A02G0450	-	cluster1	2799	13.897
A02	6141753	6146258	Gh_A02G0452	-	cluster1	4505	16.0636
A02	6356645	6357299	Gh_A02G0459	+	cluster1	654	0
A02	6691110	6700230	Gh_A02G0465	+	cluster1	9120	8.31915
A02	7363379	7365467	Gh_A02G0506	-	cluster1	2088	0.301677
A02	8150935	8155027	Gh_A02G0545	+	cluster1	4092	0.582451
A02	8161539	8161980	Gh_A02G0547	-	cluster1	441	2.91617
A02	8498838	8500618	Gh_A02G0561	+	cluster1	1780	4.4233
A02	8507427	8511272	Gh_A02G0562	-	cluster1	3845	12.018
A02	8580873	8583505	Gh_A02G0567	-	cluster1	2632	7.28039
A02	8683802	8689534	Gh_A02G0568	-	cluster1	5732	14.4697
A02	8909405	8911670	Gh_A02G0581	-	cluster1	2265	19.9574
A02	8916546	8917239	Gh_A02G0582	-	cluster1	693	2.45494
A02	9293682	9297254	Gh_A02G0596	-	cluster1	3572	1.8334
A02	9349446	9350109	Gh_A02G0598	-	cluster1	663	0.274839
A02	9389238	9392309	Gh_A02G0602	+	cluster1	3071	6.50259
A02	9469571	9470412	Gh_A02G0607	+	cluster1	841	0.126684
A02	10383639	10385128	Gh_A02G0650	+	cluster1	1489	10.9521
A02	10559413	10562813	Gh_A02G0654	+	cluster1	3400	5.02284
A02	10762626	10763889	Gh_A02G0664	+	cluster1	1263	0.219647
A02	11447404	11461792	Gh_A02G0686	-	cluster1	14388	0
A02	11843919	11848662	Gh_A02G0698	+	cluster1	4743	28.879
A02	11889723	11894411	Gh_A02G0702	+	cluster1	4688	1.4558
A02	12136673	12139017	Gh_A02G0714	-	cluster1	2344	48.4172
A02	12206663	12208697	Gh_A02G0719	-	cluster1	2034	0.109906
A02	12421770	12422814	Gh_A02G0725	+	cluster1	1044	5.07965
A02	12422856	12424943	Gh_A02G0726	+	cluster1	2087	10.7517
A02	12956339	12956780	Gh_A02G0730	+	cluster1	441	1.06109
A02	13653447	13657235	Gh_A02G0742	-	cluster1	3788	3.76392
A02	15146098	15149057	Gh_A02G0771	+	cluster1	2959	3.25886
A02	15387004	15390195	Gh_A02G0777	+	cluster1	3191	0.0622407
A02	15687834	15688541	Gh_A02G0782	-	cluster1	707	0.0612037
A02	18617761	18646059	Gh_A02G0812	+	cluster1	28298	2.93824
A02	20379938	20381645	Gh_A02G0834	-	cluster1	1707	0.0245533
A02	20981706	20982972	Gh_A02G0846	+	cluster1	1266	0.095172
A02	21153782	21154481	Gh_A02G0848	+	cluster1	699	0
A02	24360963	24361472	Gh_A02G0860	+	cluster1	509	0
A02	26580896	26582742	Gh_A02G0872	-	cluster1	1846	0.185552
A02	26617260	26620203	Gh_A02G0874	-	cluster1	2943	6.14033
A02	34985282	34986523	Gh_A02G0917	-	cluster1	1241	0.786714
A02	35249347	35255298	Gh_A02G0925	-	cluster1	5951	7.16769
A02	35599799	35600651	Gh_A02G0930	+	cluster1	852	0.62237
A02	38235455	38242709	Gh_A02G0935	-	cluster1	7254	6.04207
A02	38243782	38246225	Gh_A02G0936	-	cluster1	2443	6.4941
A02	38581674	38589546	Gh_A02G0938	-	cluster1	7872	9.63436
A02	39569018	39570986	Gh_A02G0952	+	cluster1	1968	4.36408
A02	41453763	41455148	Gh_A02G0974	+	cluster1	1385	1.0457
A02	44877197	44880112	Gh_A02G1019	+	cluster1	2915	0.918104
A02	45661535	45664650	Gh_A02G1033	-	cluster1	3115	2.05359
A02	46476642	46479330	Gh_A02G1044	+	cluster1	2688	4.49165
A02	52198944	52201711	Gh_A02G1065	+	cluster1	2767	2.06244
A02	53763943	53765082	Gh_A02G1071	-	cluster1	1139	0.374575
A02	54503667	54507115	Gh_A02G1077	+	cluster1	3448	0.337261
A02	56042771	56049789	Gh_A02G1096	+	cluster1	7018	0.720158
A02	60175951	60177699	Gh_A02G1115	+	cluster1	1748	5.80538
A02	61707064	61708336	Gh_A02G1131	+	cluster1	1272	1.26149
A02	66983127	66987077	Gh_A02G1181	+	cluster1	3950	7.00166
A02	67523756	67525148	Gh_A02G1187	+	cluster1	1392	0.595429
A02	73383339	73384034	Gh_A02G1235	-	cluster1	695	665.47
A02	73684006	73687515	Gh_A02G1242	+	cluster1	3509	15.6968
A02	73957684	73960216	Gh_A02G1248	+	cluster1	2532	8.37228
A02	74912406	74915325	Gh_A02G1275	+	cluster1	2919	26.2727
A02	74918185	74921249	Gh_A02G1276	+	cluster1	3064	33.0808
A02	75321742	75326882	Gh_A02G1291	-	cluster1	5140	0
A02	75535744	75536094	Gh_A02G1296	-	cluster1	350	4.29212
A02	75725679	75725946	Gh_A02G1302	-	cluster1	267	0
A02	76177060	76182844	Gh_A02G1317	-	cluster1	5784	28.082
A02	76614448	76616952	Gh_A02G1330	-	cluster1	2504	4.74039
A02	77847135	77851019	Gh_A02G1345	-	cluster1	3884	7.34068
A02	77903567	77903852	Gh_A02G1346	-	cluster1	285	0.66534
A02	77940787	77946690	Gh_A02G1348	-	cluster1	5903	0.641182
A02	77969110	77971553	Gh_A02G1349	-	cluster1	2443	1.31916
A02	77986313	77990876	Gh_A02G1350	+	cluster1	4563	9.36514
A02	78199819	78201622	Gh_A02G1356	+	cluster1	1803	7.84357
A02	78623098	78629385	Gh_A02G1363	+	cluster1	6287	5.1641
A02	78711749	78712100	Gh_A02G1367	-	cluster1	351	0
A02	79765113	79768842	Gh_A02G1411	+	cluster1	3729	31.0509
A02	80022542	80023295	Gh_A02G1425	+	cluster1	753	0.417943
A02	80527179	80530184	Gh_A02G1448	-	cluster1	3005	27.2184
A02	80846183	80848574	Gh_A02G1474	-	cluster1	2391	2.25587
A02	81012478	81013465	Gh_A02G1487	+	cluster1	987	0.17703
A02	81783098	81783563	Gh_A02G1533	-	cluster1	465	17.3439
A02	81838834	81842031	Gh_A02G1538	-	cluster1	3197	3.80108
A02	81871571	81879142	Gh_A02G1540	+	cluster1	7571	4.14193
A02	82171629	82172802	Gh_A02G1557	-	cluster1	1173	3.91723
A02	82178598	82178853	Gh_A02G1558	-	cluster1	255	2.93969
A02	82232743	82234986	Gh_A02G1565	-	cluster1	2243	20.9283
A02	82243034	82243232	Gh_A02G1567	+	cluster1	198	13.1585
A02	82336252	82338153	Gh_A02G1576	+	cluster1	1901	1.93709
A02	82354476	82357664	Gh_A02G1580	+	cluster1	3188	0.50258
A02	82471548	82475497	Gh_A02G1590	+	cluster1	3949	6.53673
A02	82533992	82534616	Gh_A02G1601	+	cluster1	624	1.46564
A02	82840795	82843881	Gh_A02G1641	-	cluster1	3086	3.9269
A02	82844697	82847069	Gh_A02G1642	+	cluster1	2372	2.5916
A02	82897443	82900408	Gh_A02G1650	+	cluster1	2965	0.428691
A02	82935803	82938967	Gh_A02G1655	+	cluster1	3164	26.1819
A02	83093779	83095156	Gh_A02G1679	+	cluster1	1377	9.0158
A02	83230788	83234852	Gh_A02G1704	+	cluster1	4064	2.83354
A02	83244830	83246495	Gh_A02G1707	+	cluster1	1665	7.25933
A02	83247543	83256239	Gh_A02G1708	-	cluster1	8696	2.84298
A02	83257289	83258456	Gh_A02G1709	+	cluster1	1167	5.92572
A02	83285267	83288627	Gh_A02G1713	+	cluster1	3360	16.6867
A02	83294551	83295791	Gh_A02G1715	-	cluster1	1240	1.54765
A02	83329039	83333531	Gh_A02G1721	-	cluster1	4492	7.49726
A02	83335938	83338352	Gh_A02G1722	+	cluster1	2414	0.445902
A02	83433061	83433487	Gh_A02G1723	-	cluster1	426	0
scaffold308_A02	123190	125439	Gh_A02G1757	-	cluster1	2249	17.851
scaffold343_A02	20839	24430	Gh_A02G1769	+	cluster1	3591	0.969368
scaffold348_A02	212980	215053	Gh_A02G1772	-	cluster1	2073	6.88443
scaffold348_A02	513194	515489	Gh_A02G1773	+	cluster1	2295	2.69543
scaffold357_A02	270958	274863	Gh_A02G1776	-	cluster1	3905	3.04888
scaffold423_A02	397301	397844	Gh_A02G1793	+	cluster1	543	0.0994733
scaffold478_A02	267394	274248	Gh_A02G1807	+	cluster1	6854	10.8599
scaffold494_A02	2038	3781	Gh_A02G1816	-	cluster1	1743	0.021334
A03	175287	175758	Gh_A03G0012	-	cluster1	471	5.70745
A03	1659190	1671332	Gh_A03G0106	-	cluster1	12142	0.929431
A03	1673012	1673863	Gh_A03G0107	+	cluster1	851	3.55112
A03	1677256	1682357	Gh_A03G0108	-	cluster1	5101	0.299079
A03	1701428	1702787	Gh_A03G0110	-	cluster1	1359	0.300783
A03	1962482	1963066	Gh_A03G0125	-	cluster1	584	0.291948
A03	2042733	2049259	Gh_A03G0132	-	cluster1	6526	6.87572
A03	2067056	2067254	Gh_A03G0133	-	cluster1	198	0
A03	2227494	2228891	Gh_A03G0144	-	cluster1	1397	2.86869
A03	2239369	2241750	Gh_A03G0146	-	cluster1	2381	24.7137
A03	2918602	2922479	Gh_A03G0194	+	cluster1	3877	1.80004
A03	3360033	3363399	Gh_A03G0220	-	cluster1	3366	1.87625
A03	3993183	3998390	Gh_A03G0255	-	cluster1	5207	7.2937
A03	4233916	4237382	Gh_A03G0265	+	cluster1	3466	23.415
A03	4523332	4528339	Gh_A03G0276	-	cluster1	5007	11.3361
A03	4972080	4983958	Gh_A03G0298	-	cluster1	11878	3.59605
A03	5166781	5167979	Gh_A03G0306	+	cluster1	1198	0
A03	5993709	5995673	Gh_A03G0335	+	cluster1	1964	16.8759
A03	6641305	6654077	Gh_A03G0362	+	cluster1	12772	1.03027
A03	6660482	6664365	Gh_A03G0363	+	cluster1	3883	4.65442
A03	6724017	6725838	Gh_A03G0368	+	cluster1	1821	0.114039
A03	6726062	6728375	Gh_A03G0369	-	cluster1	2313	10.3912
A03	7520459	7521155	Gh_A03G0390	+	cluster1	696	2.11919
A03	7529122	7531241	Gh_A03G0393	+	cluster1	2119	6.53552
A03	7533765	7534294	Gh_A03G0395	+	cluster1	529	2.61175
A03	7839072	7843069	Gh_A03G0402	+	cluster1	3997	15.7967
A03	7891639	7900181	Gh_A03G0407	+	cluster1	8542	47.0962
A03	8781920	8782474	Gh_A03G0422	-	cluster1	554	0.654678
A03	9072058	9091600	Gh_A03G0432	-	cluster1	19542	6.84673
A03	9179988	9182488	Gh_A03G0438	-	cluster1	2500	0.390369
A03	9949377	9949590	Gh_A03G0455	+	cluster1	213	4.07409
A03	10196681	10211025	Gh_A03G0462	-	cluster1	14344	6.27603
A03	10243374	10245162	Gh_A03G0466	+	cluster1	1788	86.989
A03	10326867	10327104	Gh_A03G0470	+	cluster1	237	0.178811
A03	10352803	10355501	Gh_A03G0473	+	cluster1	2698	10.8593
A03	10954874	10963108	Gh_A03G0487	+	cluster1	8234	0.601396
A03	11449871	11454569	Gh_A03G0491	+	cluster1	4698	65.7809
A03	12570332	12585183	Gh_A03G0522	+	cluster1	14851	1.19742
A03	12825046	12828009	Gh_A03G0530	+	cluster1	2963	0.350626
A03	13249811	13253694	Gh_A03G0540	-	cluster1	3883	1.29225
A03	13895518	13900338	Gh_A03G0548	+	cluster1	4820	2.33311
A03	14095450	14099380	Gh_A03G0554	-	cluster1	3930	16.7227
A03	14265026	14267304	Gh_A03G0559	+	cluster1	2278	9.61309
A03	15038709	15040901	Gh_A03G0576	+	cluster1	2192	5.84581
A03	15570876	15572115	Gh_A03G0590	-	cluster1	1239	13.7395
A03	17141258	17143922	Gh_A03G0615	-	cluster1	2664	2.85345
A03	17569404	17575484	Gh_A03G0628	-	cluster1	6080	5.09601
A03	21492146	21497686	Gh_A03G0668	+	cluster1	5540	17.651
A03	21498133	21499747	Gh_A03G0669	-	cluster1	1614	7.82859
A03	21993562	21993889	Gh_A03G0674	+	cluster1	327	0
A03	22565091	22567990	Gh_A03G0676	+	cluster1	2899	8.47274
A03	24697386	24697914	Gh_A03G0687	+	cluster1	528	8.75578
A03	25781571	25784603	Gh_A03G0695	+	cluster1	3032	6.97581
A03	27245757	27247790	Gh_A03G0709	+	cluster1	2033	7.13777
A03	27673619	27675482	Gh_A03G0710	+	cluster1	1863	5.25181
A03	28172752	28179776	Gh_A03G0717	-	cluster1	7024	2.19608
A03	36987729	37001755	Gh_A03G0776	+	cluster1	14026	4.01488
A03	37164573	37170809	Gh_A03G0778	-	cluster1	6236	4.84851
A03	40844970	40847802	Gh_A03G0804	+	cluster1	2832	1.74534
A03	42680019	42685455	Gh_A03G0819	+	cluster1	5436	1.80929
A03	43245193	43247529	Gh_A03G0824	-	cluster1	2336	2.74558
A03	43267614	43271529	Gh_A03G0826	-	cluster1	3915	1.45816
A03	43634966	43641311	Gh_A03G0831	+	cluster1	6345	16.1778
A03	44355083	44359215	Gh_A03G0835	+	cluster1	4132	14.9669
A03	47274908	47277353	Gh_A03G0850	+	cluster1	2445	0.244366
A03	47277725	47280073	Gh_A03G0851	-	cluster1	2348	6.21141
A03	55059582	55060996	Gh_A03G0873	+	cluster1	1414	0.260763
A03	56262998	56265411	Gh_A03G0882	+	cluster1	2413	2.90003
A03	56790025	56793057	Gh_A03G0884	+	cluster1	3032	0.044282
A03	57041744	57045923	Gh_A03G0893	-	cluster1	4179	0.625848
A03	57568195	57572034	Gh_A03G0911	-	cluster1	3839	12.017
A03	57712229	57713451	Gh_A03G0913	-	cluster1	1222	3.44693
A03	57880741	57881857	Gh_A03G0914	+	cluster1	1116	64.7168
A03	59810245	59812238	Gh_A03G0927	-	cluster1	1993	5.93935
A03	60100876	60103638	Gh_A03G0937	-	cluster1	2762	7.91466
A03	60556391	60557459	Gh_A03G0946	-	cluster1	1068	142.085
A03	60557654	60557906	Gh_A03G0947	-	cluster1	252	177.579
A03	73724244	73730131	Gh_A03G1044	+	cluster1	5887	0.626901
A03	78814858	78817288	Gh_A03G1088	+	cluster1	2430	3.7943
A03	79053302	79057077	Gh_A03G1092	+	cluster1	3775	8.89368
A03	80608502	80611895	Gh_A03G1109	+	cluster1	3393	4.22125
A03	80677854	80680640	Gh_A03G1111	+	cluster1	2786	4.2997
A03	81081415	81083433	Gh_A03G1117	-	cluster1	2018	2.9907
A03	81087936	81094375	Gh_A03G1118	-	cluster1	6439	5.69362
A03	81275584	81277099	Gh_A03G1123	-	cluster1	1515	0.899055
A03	82093430	82096182	Gh_A03G1146	+	cluster1	2752	16.9112
A03	83203041	83204070	Gh_A03G1158	-	cluster1	1029	0.741986
A03	83719777	83723490	Gh_A03G1170	+	cluster1	3713	14.7006
A03	84163347	84163848	Gh_A03G1173	+	cluster1	501	19.5504
A03	84402068	84402605	Gh_A03G1177	-	cluster1	537	3.68889
A03	85355014	85359671	Gh_A03G1189	-	cluster1	4657	204.018
A03	85361931	85364858	Gh_A03G1190	-	cluster1	2927	1.44487
A03	85927790	85928466	Gh_A03G1200	-	cluster1	676	0.407012
A03	86028870	86031058	Gh_A03G1202	-	cluster1	2188	13.388
A03	86099018	86100118	Gh_A03G1206	+	cluster1	1100	11.4486
A03	86410496	86418774	Gh_A03G1215	-	cluster1	8278	0.133443
A03	86984429	86987789	Gh_A03G1233	+	cluster1	3360	12.5891
A03	87761239	87763014	Gh_A03G1239	+	cluster1	1775	2.29629
A03	88265262	88265535	Gh_A03G1246	-	cluster1	273	1.43484
A03	88447809	88454366	Gh_A03G1249	+	cluster1	6557	9.77821
A03	89141118	89144345	Gh_A03G1277	+	cluster1	3227	2.83623
A03	89163238	89165491	Gh_A03G1279	+	cluster1	2253	0.729881
A03	92062748	92063498	Gh_A03G1346	+	cluster1	750	2.85539
A03	92119186	92128904	Gh_A03G1347	-	cluster1	9718	0.988996
A03	92134005	92137286	Gh_A03G1348	-	cluster1	3281	10.673
A03	92418058	92421377	Gh_A03G1356	+	cluster1	3319	3.53113
A03	92551801	92554180	Gh_A03G1364	-	cluster1	2379	10.4942
A03	92669152	92671357	Gh_A03G1371	-	cluster1	2205	14.5856
A03	92978109	92982769	Gh_A03G1383	-	cluster1	4660	0.003673
A03	93271716	93273656	Gh_A03G1392	-	cluster1	1940	7.55481
A03	93571997	93572309	Gh_A03G1410	+	cluster1	312	0
A03	94898412	94902231	Gh_A03G1472	-	cluster1	3819	6.21083
A03	94914828	94922137	Gh_A03G1475	-	cluster1	7309	3.09924
A03	94945690	94949974	Gh_A03G1477	+	cluster1	4284	3.29597
A03	95028639	95036202	Gh_A03G1484	+	cluster1	7563	5.39016
A03	95047157	95047934	Gh_A03G1487	-	cluster1	777	2.68341
A03	95065949	95069222	Gh_A03G1490	-	cluster1	3273	2.0539
A03	95528084	95529413	Gh_A03G1508	-	cluster1	1329	1.22946
A03	95685324	95687253	Gh_A03G1515	-	cluster1	1929	14.0309
A03	95835728	95837439	Gh_A03G1522	-	cluster1	1711	108.729
A03	96905700	96908256	Gh_A03G1569	+	cluster1	2556	20.3082
A03	97271985	97272795	Gh_A03G1610	+	cluster1	810	0.0562193
A03	97757980	97761601	Gh_A03G1656	+	cluster1	3621	4.73927
A03	97812753	97815225	Gh_A03G1665	+	cluster1	2472	1.42758
A03	97961490	97964303	Gh_A03G1669	-	cluster1	2813	5.05639
A03	98190529	98192185	Gh_A03G1691	+	cluster1	1656	0.451177
A03	98262499	98262918	Gh_A03G1702	-	cluster1	419	31.1489
A03	98598096	98601645	Gh_A03G1739	+	cluster1	3549	0.362155
A03	98876096	98876336	Gh_A03G1769	-	cluster1	240	1.24272
A03	98878277	98878514	Gh_A03G1770	-	cluster1	237	1.72811
A03	98939927	98940167	Gh_A03G1779	+	cluster1	240	1.041
A03	99040334	99040619	Gh_A03G1787	+	cluster1	285	0
A03	99066618	99069938	Gh_A03G1792	-	cluster1	3320	3.05344
A03	99184323	99184884	Gh_A03G1809	+	cluster1	561	0.074402
A03	99315234	99318473	Gh_A03G1827	-	cluster1	3239	2.87732
A03	99673791	99674853	Gh_A03G1867	-	cluster1	1062	10.3568
A03	99754999	99758499	Gh_A03G1879	-	cluster1	3500	5.02718
A03	99797289	99800493	Gh_A03G1887	-	cluster1	3204	49.9513
A03	99801607	99802759	Gh_A03G1888	+	cluster1	1152	9.63496
A03	99816247	99817879	Gh_A03G1890	+	cluster1	1632	19.0599
A03	99847712	99847955	Gh_A03G1897	+	cluster1	243	0.141815
A03	99997282	99998138	Gh_A03G1908	+	cluster1	856	0.0114587
A03	100069436	100070537	Gh_A03G1919	+	cluster1	1101	12.3179
scaffold496_A03	77356	79204	Gh_A03G1953	-	cluster1	1848	7.27349
scaffold496_A03	164070	171343	Gh_A03G1965	+	cluster1	7273	12.5959
scaffold503_A03	88466	89534	Gh_A03G1999	-	cluster1	1068	0.0107387
scaffold504_A03	39870	41985	Gh_A03G2009	-	cluster1	2115	0.707063
scaffold506_A03	72492	75437	Gh_A03G2019	+	cluster1	2945	10.1257
scaffold509_A03	348180	349325	Gh_A03G2045	-	cluster1	1145	0.270449
scaffold514_A03	62964	63844	Gh_A03G2062	-	cluster1	880	1.68476
scaffold515_A03	189996	192275	Gh_A03G2068	+	cluster1	2279	46.549
scaffold515_A03	222466	224164	Gh_A03G2071	-	cluster1	1698	0.738124
scaffold518_A03	108107	110906	Gh_A03G2085	-	cluster1	2799	17.4818
scaffold577_A03	52210	55508	Gh_A03G2097	+	cluster1	3298	10.9702
scaffold593_A03	39704	46306	Gh_A03G2103	-	cluster1	6602	1.90885
scaffold637_A03	86906	88623	Gh_A03G2110	-	cluster1	1717	3.26591
scaffold637_A03	120608	121597	Gh_A03G2112	+	cluster1	989	12.7689
scaffold710_A03	4850	7820	Gh_A03G2127	-	cluster1	2970	31.9485
scaffold724_A03	9388	11920	Gh_A03G2134	-	cluster1	2532	4.47343
scaffold729_A03	8316	9102	Gh_A03G2136	+	cluster1	786	11.3744
scaffold729_A03	16803	16977	Gh_A03G2137	+	cluster1	174	1.14136
scaffold734_A03	92981	94415	Gh_A03G2160	+	cluster1	1434	2.80036
scaffold736_A03	29558	30623	Gh_A03G2166	-	cluster1	1065	32.2396
scaffold736_A03	30924	31213	Gh_A03G2167	-	cluster1	289	6.80059
scaffold738_A03	54476	56524	Gh_A03G2178	-	cluster1	2048	36.7805
A04	57218	60176	Gh_A04G0006	-	cluster1	2958	1.24709
A04	67967	70987	Gh_A04G0008	-	cluster1	3020	10.2317
A04	76468	79505	Gh_A04G0009	-	cluster1	3037	9.64133
A04	144033	147700	Gh_A04G0017	-	cluster1	3667	7.18266
A04	215987	218566	Gh_A04G0025	-	cluster1	2579	36.3238
A04	237332	238004	Gh_A04G0028	-	cluster1	672	4.71493
A04	422476	422764	Gh_A04G0040	+	cluster1	288	12.0921
A04	425632	432167	Gh_A04G0041	+	cluster1	6535	5.25222
A04	436486	438770	Gh_A04G0042	+	cluster1	2284	3.05155
A04	1014645	1015698	Gh_A04G0074	-	cluster1	1053	0
A04	1193620	1195147	Gh_A04G0081	+	cluster1	1527	4.79234
A04	1206008	1207678	Gh_A04G0082	+	cluster1	1670	3.27714
A04	1332882	1335370	Gh_A04G0101	+	cluster1	2488	8.89471
A04	1351027	1355029	Gh_A04G0103	-	cluster1	4002	13.4309
A04	1474231	1476162	Gh_A04G0112	-	cluster1	1931	5.12934
A04	1480099	1480324	Gh_A04G0113	-	cluster1	225	11.0122
A04	1606848	1609579	Gh_A04G0119	-	cluster1	2731	0
A04	1617439	1618471	Gh_A04G0120	-	cluster1	1032	0.192078
A04	1618650	1619169	Gh_A04G0121	-	cluster1	519	0.724845
A04	1624895	1626194	Gh_A04G0123	-	cluster1	1299	1.27104
A04	2702734	2704714	Gh_A04G0160	+	cluster1	1980	21.8686
A04	3344457	3345276	Gh_A04G0176	-	cluster1	819	14.3808
A04	3356652	3357162	Gh_A04G0177	-	cluster1	510	65.0099
A04	3383871	3385245	Gh_A04G0180	-	cluster1	1374	28.2449
A04	3389365	3390205	Gh_A04G0181	-	cluster1	840	2.6868
A04	3725105	3726839	Gh_A04G0196	+	cluster1	1734	11.7465
A04	4122645	4132734	Gh_A04G0207	-	cluster1	10089	0.099257
A04	4321479	4321653	Gh_A04G0215	+	cluster1	174	4.05452
A04	4346360	4349773	Gh_A04G0216	-	cluster1	3413	11.782
A04	4581565	4583225	Gh_A04G0225	-	cluster1	1660	0
A04	5437008	5437764	Gh_A04G0253	-	cluster1	756	4.02491
A04	5952696	5953824	Gh_A04G0258	-	cluster1	1128	0.0674877
A04	6260272	6267872	Gh_A04G0279	+	cluster1	7600	7.03895
A04	6866735	6867911	Gh_A04G0293	+	cluster1	1176	0.111636
A04	6933236	6934578	Gh_A04G0297	+	cluster1	1342	0.715059
A04	7688693	7691771	Gh_A04G0323	-	cluster1	3078	0.515609
A04	8554684	8559102	Gh_A04G0335	-	cluster1	4418	0.273797
A04	9040602	9041014	Gh_A04G0348	+	cluster1	412	0.320945
A04	9296917	9297646	Gh_A04G0358	-	cluster1	729	0.031022
A04	9715663	9717313	Gh_A04G0362	+	cluster1	1650	0.460025
A04	10644638	10646731	Gh_A04G0375	-	cluster1	2093	13.4058
A04	10932544	10935678	Gh_A04G0380	+	cluster1	3134	0
A04	11680058	11681110	Gh_A04G0396	-	cluster1	1052	0.88785
A04	11684495	11688593	Gh_A04G0397	-	cluster1	4098	10.0845
A04	12032052	12035789	Gh_A04G0406	-	cluster1	3737	5.94009
A04	12243684	12244050	Gh_A04G0411	+	cluster1	366	0.077576
A04	12299127	12300755	Gh_A04G0413	+	cluster1	1628	0.400431
A04	13157701	13158934	Gh_A04G0424	-	cluster1	1233	3.13155
A04	19709783	19712919	Gh_A04G0466	-	cluster1	3136	44.2559
A04	20898789	20900550	Gh_A04G0475	+	cluster1	1761	0.187024
A04	21925682	21926972	Gh_A04G0477	+	cluster1	1290	7.62422
A04	25352174	25360951	Gh_A04G0487	+	cluster1	8777	11.1518
A04	27733609	27736720	Gh_A04G0504	+	cluster1	3111	5.3358
A04	28488747	28491984	Gh_A04G0509	-	cluster1	3237	3.63516
A04	28721831	28727002	Gh_A04G0512	-	cluster1	5171	0.753616
A04	31794263	31795897	Gh_A04G0540	-	cluster1	1634	2.03017
A04	34838654	34838825	Gh_A04G0551	-	cluster1	171	0.277508
A04	34839249	34839501	Gh_A04G0552	-	cluster1	252	0.075861
A04	38685327	38685681	Gh_A04G0573	-	cluster1	354	0
A04	40619785	40620730	Gh_A04G0594	-	cluster1	945	0.071673
A04	40965929	40967102	Gh_A04G0603	-	cluster1	1173	3.80821
A04	41258046	41262531	Gh_A04G0607	+	cluster1	4485	6.26737
A04	41860083	41862683	Gh_A04G0613	-	cluster1	2600	3.78864
A04	42811565	42817088	Gh_A04G0622	-	cluster1	5523	10.502
A04	43674334	43675256	Gh_A04G0630	+	cluster1	922	89.6814
A04	44137468	44141577	Gh_A04G0638	-	cluster1	4109	1.243
A04	44256944	44259868	Gh_A04G0643	+	cluster1	2924	0.811188
A04	44308086	44496792	Gh_A04G0648	+	cluster1	188706	96.0991
A04	44586865	44589202	Gh_A04G0650	+	cluster1	2337	4.25753
A04	44591759	44598593	Gh_A04G0651	-	cluster1	6834	2.84098
A04	44832156	44832558	Gh_A04G0656	-	cluster1	402	0.561575
A04	45079982	45081758	Gh_A04G0658	+	cluster1	1776	21.8508
A04	45251254	45255721	Gh_A04G0668	+	cluster1	4467	1.60383
A04	45446020	45452139	Gh_A04G0677	-	cluster1	6119	1.29937
A04	46243206	46244912	Gh_A04G0686	+	cluster1	1706	4.89901
A04	46271232	46272226	Gh_A04G0689	+	cluster1	994	12.5974
A04	46534690	46536523	Gh_A04G0692	+	cluster1	1833	0.922513
A04	46784833	46785308	Gh_A04G0695	-	cluster1	475	1.62228
A04	48314342	48315413	Gh_A04G0705	-	cluster1	1071	46.9248
A04	49034792	49036269	Gh_A04G0717	-	cluster1	1477	1.85525
A04	51008387	51009459	Gh_A04G0753	-	cluster1	1072	0.0870847
A04	51074022	51081680	Gh_A04G0756	+	cluster1	7658	2.85666
A04	51898234	51898390	Gh_A04G0766	-	cluster1	156	0.370245
A04	53281427	53282320	Gh_A04G0795	-	cluster1	893	6.03622
A04	53417794	53419129	Gh_A04G0802	+	cluster1	1335	5.0632
A04	53719366	53722074	Gh_A04G0809	+	cluster1	2708	10.092
A04	54237804	54240096	Gh_A04G0828	+	cluster1	2292	0.394787
A04	55245590	55246555	Gh_A04G0844	+	cluster1	965	25.9423
A04	56311648	56313185	Gh_A04G0873	-	cluster1	1537	20.2427
A04	57338669	57340979	Gh_A04G0900	+	cluster1	2310	10.1078
A04	57484704	57486436	Gh_A04G0904	+	cluster1	1732	39.2908
A04	58282520	58288231	Gh_A04G0929	+	cluster1	5711	2.68589
A04	58381648	58382467	Gh_A04G0937	-	cluster1	819	0.090071
A04	59983090	59985133	Gh_A04G1004	+	cluster1	2043	3.72672
A04	60088403	60090987	Gh_A04G1014	+	cluster1	2584	0.162825
A04	60282992	60286775	Gh_A04G1023	+	cluster1	3783	3.2172
A04	60370512	60372060	Gh_A04G1035	-	cluster1	1548	6.42456
A04	60376161	60381449	Gh_A04G1036	+	cluster1	5288	3.35505
A04	60863154	60864153	Gh_A04G1078	-	cluster1	999	7.17333
A04	60895983	60898582	Gh_A04G1085	+	cluster1	2599	7.1924
A04	60929405	60930095	Gh_A04G1090	+	cluster1	690	0
A04	61216280	61216565	Gh_A04G1109	+	cluster1	285	0
A04	61402458	61405409	Gh_A04G1122	-	cluster1	2951	4.13328
A04	61494394	61494670	Gh_A04G1128	-	cluster1	276	0
A04	61496164	61496602	Gh_A04G1129	+	cluster1	438	0.0152387
A04	61567589	61570006	Gh_A04G1135	+	cluster1	2417	26.8961
A04	61741128	61741380	Gh_A04G1147	-	cluster1	252	0
A04	61746638	61748161	Gh_A04G1149	+	cluster1	1523	22.5039
A04	61751058	61753309	Gh_A04G1150	+	cluster1	2251	2.22906
A04	61795439	61797826	Gh_A04G1157	-	cluster1	2387	0
A04	61914811	61918610	Gh_A04G1170	-	cluster1	3799	25.2072
A04	61919610	61920312	Gh_A04G1171	+	cluster1	702	0.04446
A04	62063832	62069458	Gh_A04G1188	+	cluster1	5626	1.66925
A04	62077769	62079716	Gh_A04G1190	+	cluster1	1947	13.4515
A04	62205595	62208956	Gh_A04G1202	+	cluster1	3361	21.7698
A04	62491592	62498762	Gh_A04G1238	-	cluster1	7170	1.07848
A04	62531377	62532226	Gh_A04G1243	-	cluster1	849	27.144
A04	62536292	62537141	Gh_A04G1244	+	cluster1	849	7.40836
A04	62640085	62641558	Gh_A04G1259	+	cluster1	1473	5.67081
A04	62765760	62767018	Gh_A04G1271	+	cluster1	1258	1.8489
A04	62779414	62794857	Gh_A04G1274	-	cluster1	15443	5.66104
A04	62903202	62906526	Gh_A04G1287	+	cluster1	3324	6.58482
scaffold751_A04	29580	32183	Gh_A04G1297	+	cluster1	2603	0.557974
scaffold818_A04	30559	33445	Gh_A04G1335	+	cluster1	2886	65.1661
scaffold818_A04	37776	38365	Gh_A04G1336	-	cluster1	589	0
scaffold818_A04	39747	40092	Gh_A04G1338	-	cluster1	345	0
scaffold818_A04	43990	44314	Gh_A04G1340	-	cluster1	324	0
scaffold831_A04	535462	536246	Gh_A04G1343	+	cluster1	784	1.45143
scaffold874_A04	1228764	1230737	Gh_A04G1367	-	cluster1	1973	27.0655
scaffold986_A04	51472	61853	Gh_A04G1392	+	cluster1	10381	0.64563
scaffold1012_A04	2368	3148	Gh_A04G1421	-	cluster1	780	44.9795
scaffold1015_A04	14035	14860	Gh_A04G1439	+	cluster1	825	0
scaffold1016_A04	61849	62224	Gh_A04G1448	-	cluster1	375	0
scaffold1018_A04	69792	71687	Gh_A04G1468	-	cluster1	1895	37.6038
scaffold1018_A04	131431	133174	Gh_A04G1473	+	cluster1	1743	10.8101
scaffold1019_A04	29871	31907	Gh_A04G1486	+	cluster1	2036	19.7177
A05	46692	47181	Gh_A05G0001	-	cluster1	489	0
A05	290590	294963	Gh_A05G0022	-	cluster1	4373	1.76949
A05	296548	299332	Gh_A05G0023	+	cluster1	2784	0
A05	385586	391478	Gh_A05G0027	-	cluster1	5892	3.59763
A05	543214	546533	Gh_A05G0031	-	cluster1	3319	0.0200773
A05	739185	740556	Gh_A05G0054	-	cluster1	1371	8.5114
A05	824801	825419	Gh_A05G0065	+	cluster1	618	0.297763
A05	897305	899218	Gh_A05G0074	-	cluster1	1913	3.40329
A05	1009180	1011118	Gh_A05G0085	-	cluster1	1938	8.94368
A05	1419305	1423393	Gh_A05G0125	-	cluster1	4088	24.8377
A05	1594697	1599725	Gh_A05G0149	-	cluster1	5028	8.04067
A05	1684120	1688430	Gh_A05G0158	-	cluster1	4310	6.76277
A05	2364419	2365609	Gh_A05G0217	-	cluster1	1190	0.0977827
A05	2565412	2566717	Gh_A05G0228	+	cluster1	1305	16.0724
A05	2622757	2627410	Gh_A05G0233	+	cluster1	4653	1.10565
A05	2807953	2819672	Gh_A05G0239	-	cluster1	11719	0
A05	2861853	2873953	Gh_A05G0243	+	cluster1	12100	2.21971
A05	2876585	2880056	Gh_A05G0244	+	cluster1	3471	5.49822
A05	2882010	2885897	Gh_A05G0245	+	cluster1	3887	3.22901
A05	2933271	2934358	Gh_A05G0250	-	cluster1	1087	10.7225
A05	2969833	2972484	Gh_A05G0259	+	cluster1	2651	1.33755
A05	2993320	2999353	Gh_A05G0264	-	cluster1	6033	16.49
A05	3212548	3213793	Gh_A05G0279	+	cluster1	1245	2.45797
A05	3267160	3270331	Gh_A05G0285	+	cluster1	3171	2.07873
A05	3370857	3372095	Gh_A05G0294	-	cluster1	1238	35.0285
A05	3375881	3377842	Gh_A05G0296	-	cluster1	1961	0.98758
A05	3377989	3378784	Gh_A05G0297	-	cluster1	795	3.05672
A05	3429170	3430229	Gh_A05G0302	-	cluster1	1059	0.782424
A05	3520748	3522759	Gh_A05G0313	+	cluster1	2011	23.2457
A05	3537633	3540119	Gh_A05G0317	+	cluster1	2486	5.01345
A05	3558922	3562003	Gh_A05G0321	-	cluster1	3081	0.264783
A05	3572534	3574356	Gh_A05G0324	-	cluster1	1822	48.4382
A05	3830669	3832933	Gh_A05G0352	-	cluster1	2264	1.95614
A05	3895459	3899937	Gh_A05G0360	-	cluster1	4478	4.71787
A05	4073961	4076212	Gh_A05G0371	+	cluster1	2251	0.366224
A05	4103458	4104253	Gh_A05G0374	-	cluster1	795	3.01813
A05	4136509	4138311	Gh_A05G0379	-	cluster1	1802	2.38351
A05	4377314	4381916	Gh_A05G0392	+	cluster1	4602	3.39113
A05	4755377	4757936	Gh_A05G0422	+	cluster1	2559	1.67115
A05	4820462	4822937	Gh_A05G0432	+	cluster1	2475	10.6617
A05	4827821	4829726	Gh_A05G0434	-	cluster1	1905	32.1681
A05	4836880	4838473	Gh_A05G0435	-	cluster1	1593	2.1433
A05	4843710	4848049	Gh_A05G0437	-	cluster1	4339	1.38189
A05	4913390	4916005	Gh_A05G0443	-	cluster1	2615	8.36594
A05	4944453	4946698	Gh_A05G0449	+	cluster1	2245	6.1374
A05	5042063	5044302	Gh_A05G0460	-	cluster1	2239	2.75978
A05	5184092	5185006	Gh_A05G0476	-	cluster1	914	2.90161
A05	5198466	5201069	Gh_A05G0479	+	cluster1	2603	6.78764
A05	5294996	5298589	Gh_A05G0488	-	cluster1	3593	25.1559
A05	5334966	5336028	Gh_A05G0494	+	cluster1	1062	0.95855
A05	5336724	5340334	Gh_A05G0495	-	cluster1	3610	1.39537
A05	5498468	5498736	Gh_A05G0513	-	cluster1	268	1.90091
A05	5506690	5510905	Gh_A05G0515	+	cluster1	4215	20.2657
A05	5559088	5564344	Gh_A05G0522	-	cluster1	5256	0.102686
A05	5611106	5616742	Gh_A05G0527	-	cluster1	5636	1.32716
A05	5649049	5652670	Gh_A05G0530	-	cluster1	3621	16.8839
A05	5656395	5656596	Gh_A05G0531	-	cluster1	201	0.942513
A05	5658618	5659158	Gh_A05G0532	+	cluster1	540	0.193294
A05	5802006	5805959	Gh_A05G0542	+	cluster1	3953	16.7049
A05	5864698	5867966	Gh_A05G0548	-	cluster1	3268	19.624
A05	5933575	5941950	Gh_A05G0553	+	cluster1	8375	0
A05	5944063	5945875	Gh_A05G0554	+	cluster1	1812	5.16315
A05	6022496	6023054	Gh_A05G0562	+	cluster1	558	13.8403
A05	6059315	6065367	Gh_A05G0566	+	cluster1	6052	7.11222
A05	6294510	6296301	Gh_A05G0586	-	cluster1	1791	33.9222
A05	6302665	6303660	Gh_A05G0587	+	cluster1	995	12.1569
A05	6394839	6399474	Gh_A05G0601	+	cluster1	4635	28.3285
A05	6418354	6420619	Gh_A05G0603	-	cluster1	2265	0
A05	6518454	6521572	Gh_A05G0619	-	cluster1	3118	8.51365
A05	6596718	6609876	Gh_A05G0626	-	cluster1	13158	5.19716
A05	6633820	6636558	Gh_A05G0628	+	cluster1	2738	7.40526
A05	6677593	6682761	Gh_A05G0633	+	cluster1	5168	12.895
A05	6755867	6760478	Gh_A05G0640	+	cluster1	4611	1.95458
A05	6803328	6804381	Gh_A05G0643	-	cluster1	1053	0.026624
A05	6960647	6960935	Gh_A05G0662	+	cluster1	288	0.438611
A05	7048241	7048694	Gh_A05G0669	-	cluster1	453	28.7202
A05	7110058	7111273	Gh_A05G0673	-	cluster1	1215	13.1286
A05	7158161	7160527	Gh_A05G0680	-	cluster1	2366	4.27368
A05	7203017	7222367	Gh_A05G0687	-	cluster1	19350	0.707924
A05	7230439	7235986	Gh_A05G0689	+	cluster1	5547	6.58574
A05	7338983	7342156	Gh_A05G0701	+	cluster1	3173	1.75649
A05	7573222	7573477	Gh_A05G0726	-	cluster1	255	0
A05	7605555	7609650	Gh_A05G0731	-	cluster1	4095	10.2059
A05	7622822	7626171	Gh_A05G0732	-	cluster1	3349	0.244942
A05	7682352	7682683	Gh_A05G0739	-	cluster1	331	0.508615
A05	7905848	7906328	Gh_A05G0772	+	cluster1	480	0
A05	7910262	7917329	Gh_A05G0774	-	cluster1	7067	6.62215
A05	7984748	7985129	Gh_A05G0786	-	cluster1	381	0.0732443
A05	8085270	8089460	Gh_A05G0803	-	cluster1	4190	8.68505
A05	8138326	8140687	Gh_A05G0810	-	cluster1	2361	49.344
A05	8327956	8329728	Gh_A05G0830	+	cluster1	1772	1.35623
A05	8334981	8342195	Gh_A05G0832	-	cluster1	7214	3.85969
A05	8355534	8357097	Gh_A05G0835	-	cluster1	1563	8.80679
A05	8437001	8441330	Gh_A05G0843	-	cluster1	4329	20.0446
A05	8453021	8455917	Gh_A05G0847	+	cluster1	2896	0.493798
A05	8550452	8550842	Gh_A05G0858	+	cluster1	390	21.8067
A05	8636869	8638148	Gh_A05G0867	+	cluster1	1279	37.6947
A05	8644631	8649434	Gh_A05G0869	+	cluster1	4803	2.94154
A05	8658830	8660669	Gh_A05G0871	-	cluster1	1839	66.2576
A05	8695500	8700763	Gh_A05G0873	+	cluster1	5263	37.8254
A05	8750649	8751141	Gh_A05G0880	-	cluster1	492	0.099142
A05	8760839	8764033	Gh_A05G0882	-	cluster1	3194	6.45156
A05	8766536	8766869	Gh_A05G0884	+	cluster1	333	6.18485
A05	8871466	8875291	Gh_A05G0900	-	cluster1	3825	5.91442
A05	8902040	8905061	Gh_A05G0903	-	cluster1	3021	4.45538
A05	9062215	9066032	Gh_A05G0917	+	cluster1	3817	2.1608
A05	9136679	9141765	Gh_A05G0922	+	cluster1	5086	3.69428
A05	9248157	9248572	Gh_A05G0935	-	cluster1	415	1.77916
A05	9250107	9250443	Gh_A05G0936	+	cluster1	336	1.42478
A05	9339229	9340889	Gh_A05G0945	+	cluster1	1660	6.42905
A05	9352326	9361159	Gh_A05G0949	-	cluster1	8833	5.18081
A05	9502133	9502655	Gh_A05G0958	+	cluster1	522	7.17537
A05	9534848	9539690	Gh_A05G0961	-	cluster1	4842	14.6191
A05	9703299	9712781	Gh_A05G0975	-	cluster1	9482	7.27043
A05	9959836	9969316	Gh_A05G0996	-	cluster1	9480	10.0149
A05	10028622	10035165	Gh_A05G1006	+	cluster1	6543	17.1346
A05	10318482	10320072	Gh_A05G1025	+	cluster1	1590	1.72913
A05	10481260	10491204	Gh_A05G1042	+	cluster1	9944	9.05316
A05	10578497	10579322	Gh_A05G1053	+	cluster1	825	0.501765
A05	10686885	10688626	Gh_A05G1056	+	cluster1	1741	3.60951
A05	10983991	10987258	Gh_A05G1083	-	cluster1	3267	52.6865
A05	11002430	11008114	Gh_A05G1085	+	cluster1	5684	14.2897
A05	11046411	11055070	Gh_A05G1089	+	cluster1	8659	0.252711
A05	11227735	11229190	Gh_A05G1100	+	cluster1	1455	0
A05	11345955	11346332	Gh_A05G1119	-	cluster1	377	5.26212
A05	11347661	11349953	Gh_A05G1120	+	cluster1	2292	7.48559
A05	11449944	11450443	Gh_A05G1128	+	cluster1	499	0.0959753
A05	11466773	11471659	Gh_A05G1129	+	cluster1	4886	9.05152
A05	11480902	11482469	Gh_A05G1132	-	cluster1	1567	82.0624
A05	11551378	11553614	Gh_A05G1140	-	cluster1	2236	3.78565
A05	11650410	11658560	Gh_A05G1150	+	cluster1	8150	15.5596
A05	11660562	11662658	Gh_A05G1151	+	cluster1	2096	7.67823
A05	11800406	11800751	Gh_A05G1168	+	cluster1	345	5.76839
A05	12052474	12059518	Gh_A05G1198	-	cluster1	7044	1.35063
A05	12261048	12265225	Gh_A05G1215	-	cluster1	4177	13.3109
A05	12284712	12288298	Gh_A05G1221	+	cluster1	3586	4.25162
A05	12331425	12337311	Gh_A05G1225	+	cluster1	5886	22.8388
A05	12648047	12651578	Gh_A05G1250	-	cluster1	3531	0.353949
A05	12795820	12796546	Gh_A05G1259	-	cluster1	726	18.8257
A05	12796822	12797849	Gh_A05G1260	-	cluster1	1027	5.01571
A05	12934700	12939345	Gh_A05G1270	-	cluster1	4645	6.93634
A05	12971410	12974716	Gh_A05G1277	-	cluster1	3306	21.4777
A05	13534682	13534928	Gh_A05G1320	-	cluster1	246	0
A05	13549065	13551701	Gh_A05G1323	-	cluster1	2636	1.02914
A05	13658355	13660723	Gh_A05G1335	-	cluster1	2368	11.664
A05	13738363	13739824	Gh_A05G1342	-	cluster1	1461	0.0784227
A05	14153275	14153992	Gh_A05G1374	+	cluster1	717	13.0061
A05	14443434	14447565	Gh_A05G1392	+	cluster1	4131	2.35579
A05	14464345	14465584	Gh_A05G1396	-	cluster1	1239	1.55612
A05	14550759	14554082	Gh_A05G1408	-	cluster1	3323	2.42041
A05	14796723	14801809	Gh_A05G1426	-	cluster1	5086	1.84698
A05	14808032	14809162	Gh_A05G1428	+	cluster1	1130	15.4286
A05	14919130	14920165	Gh_A05G1433	+	cluster1	1035	0.0357577
A05	14935615	14941880	Gh_A05G1439	+	cluster1	6265	1.35127
A05	14973129	14974428	Gh_A05G1446	-	cluster1	1299	0.444389
A05	15040368	15044384	Gh_A05G1454	+	cluster1	4016	1.82457
A05	15102423	15102693	Gh_A05G1464	+	cluster1	270	8.4176
A05	15108594	15110468	Gh_A05G1466	-	cluster1	1874	161.179
A05	15217892	15220433	Gh_A05G1483	-	cluster1	2541	10.1192
A05	15223233	15226453	Gh_A05G1484	-	cluster1	3220	0.013162
A05	15320563	15324256	Gh_A05G1496	-	cluster1	3693	3.21912
A05	15393793	15394753	Gh_A05G1505	-	cluster1	960	6.87737
A05	15397649	15399296	Gh_A05G1507	-	cluster1	1647	0.505163
A05	15435709	15436531	Gh_A05G1512	-	cluster1	822	0
A05	15575889	15579781	Gh_A05G1530	-	cluster1	3892	1.68994
A05	15633285	15636755	Gh_A05G1538	-	cluster1	3470	2.10841
A05	15719559	15723852	Gh_A05G1541	-	cluster1	4293	41.53
A05	15767596	15769933	Gh_A05G1548	+	cluster1	2337	4.49479
A05	16224793	16226143	Gh_A05G1586	+	cluster1	1350	5.24043
A05	16539493	16540488	Gh_A05G1597	+	cluster1	995	7.22193
A05	16543398	16544922	Gh_A05G1598	+	cluster1	1524	13.2164
A05	16602318	16606218	Gh_A05G1604	-	cluster1	3900	14.5494
A05	16911775	16913720	Gh_A05G1640	-	cluster1	1945	4.08134
A05	17299526	17303841	Gh_A05G1659	-	cluster1	4315	7.30923
A05	17331855	17333856	Gh_A05G1662	+	cluster1	2001	0.393997
A05	17338254	17339288	Gh_A05G1664	-	cluster1	1034	8.89084
A05	17370533	17372038	Gh_A05G1667	-	cluster1	1505	38.5128
A05	17599101	17603104	Gh_A05G1694	-	cluster1	4003	1.61506
A05	17615253	17623910	Gh_A05G1697	+	cluster1	8657	10.9319
A05	17642301	17643956	Gh_A05G1699	+	cluster1	1655	2.33409
A05	17714522	17715191	Gh_A05G1703	-	cluster1	669	0.0210077
A05	18128758	18131673	Gh_A05G1718	-	cluster1	2915	8.97925
A05	18200223	18206057	Gh_A05G1725	+	cluster1	5834	3.89208
A05	18364115	18365199	Gh_A05G1744	+	cluster1	1084	7.15607
A05	18458828	18461811	Gh_A05G1748	+	cluster1	2983	7.49296
A05	18466457	18470808	Gh_A05G1749	-	cluster1	4351	1.10989
A05	18615142	18618016	Gh_A05G1765	-	cluster1	2874	14.5356
A05	19006232	19007702	Gh_A05G1812	+	cluster1	1470	2.0671
A05	19148303	19150892	Gh_A05G1829	-	cluster1	2589	0.00661833
A05	19151444	19153006	Gh_A05G1830	+	cluster1	1562	0.148304
A05	19279522	19279874	Gh_A05G1840	-	cluster1	352	2.07418
A05	19399913	19405620	Gh_A05G1853	+	cluster1	5707	1.17065
A05	19473359	19477057	Gh_A05G1858	-	cluster1	3698	6.80032
A05	19491700	19492307	Gh_A05G1861	+	cluster1	607	8.6382
A05	19505184	19506735	Gh_A05G1863	-	cluster1	1551	5.00343
A05	19568246	19573892	Gh_A05G1868	+	cluster1	5646	3.64657
A05	19626263	19634088	Gh_A05G1876	-	cluster1	7825	7.68534
A05	19745200	19756557	Gh_A05G1885	-	cluster1	11357	0.728715
A05	19827045	19827718	Gh_A05G1891	+	cluster1	673	18.1594
A05	19827771	19828737	Gh_A05G1892	+	cluster1	966	16.5891
A05	19987490	19987790	Gh_A05G1903	-	cluster1	300	0
A05	20089403	20092493	Gh_A05G1914	-	cluster1	3090	10.609
A05	20217111	20217492	Gh_A05G1927	-	cluster1	381	0.0183957
A05	20299040	20299367	Gh_A05G1933	-	cluster1	327	0.184722
A05	20301385	20304876	Gh_A05G1934	-	cluster1	3491	14.4153
A05	20324005	20326268	Gh_A05G1936	-	cluster1	2263	64.515
A05	20905591	20911286	Gh_A05G1964	+	cluster1	5695	5.04575
A05	20914586	20916965	Gh_A05G1965	+	cluster1	2379	2.08869
A05	20917808	20920605	Gh_A05G1966	-	cluster1	2797	1.2832
A05	21199801	21200882	Gh_A05G1980	-	cluster1	1081	0.0888233
A05	21232196	21237316	Gh_A05G1984	-	cluster1	5120	5.25136
A05	21240045	21241908	Gh_A05G1985	-	cluster1	1863	1.21635
A05	21528210	21535913	Gh_A05G2007	-	cluster1	7703	3.49798
A05	21744611	21756378	Gh_A05G2021	+	cluster1	11767	0.801749
A05	22368978	22370717	Gh_A05G2046	+	cluster1	1739	1.4855
A05	22621735	22628393	Gh_A05G2059	-	cluster1	6658	4.56333
A05	23469339	23470440	Gh_A05G2081	+	cluster1	1101	6.68878
A05	23507827	23510700	Gh_A05G2083	-	cluster1	2873	17.7664
A05	23533846	23553254	Gh_A05G2086	-	cluster1	19408	33.3983
A05	23787403	23794652	Gh_A05G2103	+	cluster1	7249	0.780342
A05	23910860	23918868	Gh_A05G2111	+	cluster1	8008	1.77125
A05	24290097	24303914	Gh_A05G2134	+	cluster1	13817	7.72997
A05	24352330	24355387	Gh_A05G2137	+	cluster1	3057	5.51531
A05	24426987	24430229	Gh_A05G2143	-	cluster1	3242	2.4913
A05	24819939	24823876	Gh_A05G2166	+	cluster1	3937	13.3921
A05	24908715	24910068	Gh_A05G2170	+	cluster1	1353	5.71704
A05	24921971	24924234	Gh_A05G2172	+	cluster1	2263	4.41179
A05	25322178	25324888	Gh_A05G2197	+	cluster1	2710	2.09404
A05	25485989	25487714	Gh_A05G2206	+	cluster1	1725	2.76763
A05	26054831	26055194	Gh_A05G2238	+	cluster1	363	26.9151
A05	26468384	26468965	Gh_A05G2260	-	cluster1	581	1.80994
A05	26634859	26635081	Gh_A05G2269	+	cluster1	222	0.268996
A05	26703078	26704149	Gh_A05G2273	+	cluster1	1071	11.0799
A05	26842196	26845144	Gh_A05G2279	-	cluster1	2948	37.734
A05	26995601	26996747	Gh_A05G2284	+	cluster1	1146	0.268959
A05	27104538	27110045	Gh_A05G2292	+	cluster1	5507	1.94649
A05	27237466	27240449	Gh_A05G2298	-	cluster1	2983	5.20192
A05	27458187	27458886	Gh_A05G2305	-	cluster1	699	0
A05	27756668	27759159	Gh_A05G2319	+	cluster1	2491	5.83821
A05	28662291	28665925	Gh_A05G2345	-	cluster1	3634	1.26198
A05	28776852	28781058	Gh_A05G2351	-	cluster1	4206	2.02481
A05	29254477	29256771	Gh_A05G2371	+	cluster1	2294	13.5099
A05	29300726	29303217	Gh_A05G2375	-	cluster1	2491	4.43739
A05	29309687	29316242	Gh_A05G2376	+	cluster1	6555	0.657863
A05	29707385	29708711	Gh_A05G2394	-	cluster1	1326	7.03449
A05	29711732	29715281	Gh_A05G2395	-	cluster1	3549	56.7481
A05	30084074	30086231	Gh_A05G2411	+	cluster1	2157	14.0909
A05	30215002	30216121	Gh_A05G2418	-	cluster1	1119	0
A05	30578901	30579432	Gh_A05G2428	-	cluster1	531	14.8374
A05	31700349	31703206	Gh_A05G2443	-	cluster1	2857	1.85506
A05	31792733	31796184	Gh_A05G2447	+	cluster1	3451	4.36067
A05	31857007	31859262	Gh_A05G2448	+	cluster1	2255	5.24909
A05	32105647	32109801	Gh_A05G2465	-	cluster1	4154	12.2146
A05	32373907	32378118	Gh_A05G2474	+	cluster1	4211	2.36355
A05	34618417	34621378	Gh_A05G2519	-	cluster1	2961	1.48259
A05	35159475	35161653	Gh_A05G2537	-	cluster1	2178	0.722917
A05	35248849	35249562	Gh_A05G2542	+	cluster1	713	0
A05	35257315	35257936	Gh_A05G2543	-	cluster1	621	0.0267947
A05	35299257	35299779	Gh_A05G2544	-	cluster1	522	0.631124
A05	35783275	35790626	Gh_A05G2549	-	cluster1	7351	5.09616
A05	36173859	36175140	Gh_A05G2560	-	cluster1	1281	28.611
A05	36358304	36363591	Gh_A05G2567	-	cluster1	5287	4.38204
A05	36415444	36417929	Gh_A05G2572	+	cluster1	2485	4.28624
A05	37805681	37806480	Gh_A05G2596	+	cluster1	799	0
A05	40123644	40125262	Gh_A05G2629	-	cluster1	1618	0.914574
A05	41742770	41745629	Gh_A05G2651	-	cluster1	2859	1.15056
A05	44587682	44590139	Gh_A05G2680	+	cluster1	2457	2.02337
A05	44811568	44814310	Gh_A05G2684	+	cluster1	2742	1.53907
A05	44983521	44985929	Gh_A05G2693	-	cluster1	2408	2.39229
A05	45028911	45032283	Gh_A05G2697	+	cluster1	3372	3.06161
A05	45134474	45136596	Gh_A05G2699	-	cluster1	2122	2.7293
A05	45872743	45880740	Gh_A05G2704	+	cluster1	7997	11.6009
A05	46824054	46828133	Gh_A05G2710	-	cluster1	4079	8.75277
A05	49264043	49266078	Gh_A05G2727	-	cluster1	2035	12.0929
A05	55446398	55447337	Gh_A05G2767	-	cluster1	939	18.5368
A05	58664986	58666101	Gh_A05G2803	+	cluster1	1115	3.16806
A05	59059456	59060864	Gh_A05G2807	+	cluster1	1408	4.48674
A05	64182453	64186606	Gh_A05G2844	+	cluster1	4153	3.8817
A05	70962859	70964782	Gh_A05G2929	+	cluster1	1923	1.45834
A05	70973105	70976129	Gh_A05G2930	+	cluster1	3024	11.6623
A05	72171677	72171884	Gh_A05G2942	+	cluster1	207	0
A05	72665670	72666994	Gh_A05G2954	-	cluster1	1324	0.150872
A05	73075161	73080453	Gh_A05G2966	-	cluster1	5292	4.95414
A05	73137870	73140291	Gh_A05G2969	-	cluster1	2421	2.59542
A05	76239393	76242103	Gh_A05G3009	-	cluster1	2710	3.30435
A05	78430299	78434963	Gh_A05G3058	+	cluster1	4664	11.0528
A05	78812057	78816096	Gh_A05G3070	-	cluster1	4039	11.6793
A05	79587725	79590113	Gh_A05G3083	+	cluster1	2388	1.88394
A05	79675069	79677781	Gh_A05G3087	-	cluster1	2712	11.3761
A05	79755300	79758596	Gh_A05G3091	+	cluster1	3296	19.4914
A05	80144555	80145077	Gh_A05G3105	+	cluster1	522	0.214109
A05	80149373	80153861	Gh_A05G3106	-	cluster1	4488	4.64395
A05	80908411	80909043	Gh_A05G3135	+	cluster1	632	0.0610787
A05	81999236	82001941	Gh_A05G3155	-	cluster1	2705	2.67388
A05	83204737	83206318	Gh_A05G3176	+	cluster1	1581	3.72238
A05	83233909	83236541	Gh_A05G3178	+	cluster1	2632	11.3669
A05	83553698	83558066	Gh_A05G3184	-	cluster1	4368	0.397043
A05	83583266	83587838	Gh_A05G3185	+	cluster1	4572	5.99603
A05	83716479	83717439	Gh_A05G3198	+	cluster1	960	0.590962
A05	83772760	83773507	Gh_A05G3200	+	cluster1	747	16.8123
A05	83814924	83827054	Gh_A05G3204	+	cluster1	12130	1.32115
A05	83837127	83839188	Gh_A05G3206	-	cluster1	2061	7.31667
A05	84312141	84316325	Gh_A05G3222	+	cluster1	4184	9.77203
A05	84633609	84637857	Gh_A05G3235	-	cluster1	4248	0.502648
A05	84643918	84644942	Gh_A05G3236	-	cluster1	1024	21.1566
A05	84683537	84687434	Gh_A05G3238	+	cluster1	3897	3.39435
A05	84794312	84798055	Gh_A05G3243	+	cluster1	3743	8.22562
A05	85564583	85565369	Gh_A05G3264	-	cluster1	786	31.8984
A05	85879234	85883869	Gh_A05G3277	+	cluster1	4635	13.8019
A05	86675399	86678377	Gh_A05G3313	-	cluster1	2978	4.20552
A05	86802262	86802808	Gh_A05G3318	+	cluster1	546	0
A05	87313089	87318697	Gh_A05G3337	-	cluster1	5608	6.34262
A05	87482055	87482463	Gh_A05G3348	-	cluster1	408	0.318039
A05	87486897	87488511	Gh_A05G3349	-	cluster1	1614	0.481861
A05	87550573	87550981	Gh_A05G3351	-	cluster1	408	0.492785
A05	87559746	87561360	Gh_A05G3352	-	cluster1	1614	2.79896
A05	87747099	87747507	Gh_A05G3354	-	cluster1	408	1.71214
A05	87825994	87826639	Gh_A05G3356	-	cluster1	645	0
A05	88015067	88016493	Gh_A05G3359	+	cluster1	1426	48.7683
A05	88636106	88640239	Gh_A05G3395	+	cluster1	4133	8.88792
A05	88946996	88948269	Gh_A05G3408	+	cluster1	1273	1.07537
A05	88999038	89007310	Gh_A05G3412	-	cluster1	8272	0.0297047
A05	89188087	89191364	Gh_A05G3421	+	cluster1	3277	3.98062
A05	89199111	89204903	Gh_A05G3422	-	cluster1	5792	0.267099
A05	89364207	89367219	Gh_A05G3434	-	cluster1	3012	2.54817
A05	89419439	89420560	Gh_A05G3437	-	cluster1	1121	15.4985
A05	90160295	90161681	Gh_A05G3469	-	cluster1	1386	0.354164
A05	90628428	90631102	Gh_A05G3504	+	cluster1	2674	17.4022
A05	90644155	90644377	Gh_A05G3505	+	cluster1	222	5.63622
A05	90900543	90902854	Gh_A05G3523	+	cluster1	2311	3.01188
A05	90912665	90913412	Gh_A05G3525	-	cluster1	747	2.74936
A05	91017638	91021787	Gh_A05G3532	-	cluster1	4149	4.11417
A05	91087506	91091967	Gh_A05G3538	-	cluster1	4461	5.20246
A05	91241590	91243184	Gh_A05G3553	-	cluster1	1594	0.0359257
A05	91380807	91381182	Gh_A05G3560	-	cluster1	375	23.5021
A05	91421230	91424161	Gh_A05G3565	+	cluster1	2931	0.087508
A05	91763002	91768450	Gh_A05G3588	+	cluster1	5448	3.25808
A05	91772923	91773229	Gh_A05G3590	+	cluster1	306	0.29129
A05	91796830	91797517	Gh_A05G3593	-	cluster1	687	1.14175
A05	91822009	91830858	Gh_A05G3596	-	cluster1	8849	2.77141
A05	91856610	91884153	Gh_A05G3598	-	cluster1	27543	10.0291
scaffold1029_A05	62785	65250	Gh_A05G3619	-	cluster1	2465	0.222854
scaffold1029_A05	166538	167789	Gh_A05G3620	-	cluster1	1251	8.73187
scaffold1066_A05	20105	20489	Gh_A05G3635	+	cluster1	384	9.06211
scaffold1170_A05	953137	958831	Gh_A05G3666	+	cluster1	5694	6.56107
scaffold1176_A05	662607	662784	Gh_A05G3669	-	cluster1	177	0
scaffold1198_A05	11943	18556	Gh_A05G3685	-	cluster1	6613	1.62158
scaffold1204_A05	34917	41852	Gh_A05G3691	+	cluster1	6935	4.70326
scaffold1211_A05	68039	80800	Gh_A05G3722	+	cluster1	12761	7.17653
scaffold1212_A05	39394	43670	Gh_A05G3732	-	cluster1	4276	1.04584
scaffold1212_A05	70965	73077	Gh_A05G3736	-	cluster1	2112	27.1897
scaffold1224_A05	14300	17006	Gh_A05G3789	-	cluster1	2706	3.25098
scaffold1225_A05	57736	59717	Gh_A05G3797	+	cluster1	1981	7.03
scaffold1227_A05	8513	9938	Gh_A05G3808	-	cluster1	1425	0.351301
scaffold1230_A05	28801	31543	Gh_A05G3826	-	cluster1	2742	1.87654
scaffold1232_A05	7798	11166	Gh_A05G3834	+	cluster1	3368	1.53948
scaffold1232_A05	26169	28785	Gh_A05G3838	+	cluster1	2616	0
scaffold1232_A05	97696	98866	Gh_A05G3847	+	cluster1	1170	5.54293
scaffold1233_A05	15775	17196	Gh_A05G3853	-	cluster1	1421	2.25255
scaffold1233_A05	31926	32376	Gh_A05G3855	+	cluster1	450	1.00873
scaffold1233_A05	43318	43657	Gh_A05G3857	-	cluster1	339	0.069678
scaffold1235_A05	24008	25339	Gh_A05G3877	+	cluster1	1331	0
scaffold1237_A05	74343	81677	Gh_A05G3896	-	cluster1	7334	15.2538
scaffold1237_A05	118435	119122	Gh_A05G3902	+	cluster1	687	1.49734
scaffold1238_A05	41219	42941	Gh_A05G3915	-	cluster1	1722	9.12708
scaffold1238_A05	68905	70168	Gh_A05G3920	+	cluster1	1263	5.06109
scaffold1238_A05	71938	74229	Gh_A05G3921	-	cluster1	2291	3.40246
scaffold1239_A05	21696	26478	Gh_A05G3926	-	cluster1	4782	13.3698
scaffold1240_A05	19401	21932	Gh_A05G3933	-	cluster1	2531	4.39963
scaffold1242_A05	13212	13557	Gh_A05G3943	-	cluster1	345	4.54289
scaffold1242_A05	23256	24024	Gh_A05G3944	+	cluster1	768	10.6082
scaffold1242_A05	32154	44794	Gh_A05G3947	-	cluster1	12640	5.33638
scaffold1243_A05	44905	47097	Gh_A05G3950	-	cluster1	2192	1.61741
scaffold1246_A05	149720	150896	Gh_A05G3986	+	cluster1	1176	0.225953
scaffold1247_A05	34424	37347	Gh_A05G3994	+	cluster1	2923	0
scaffold1248_A05	229570	233126	Gh_A05G4023	+	cluster1	3556	12.6296
scaffold1249_A05	14772	17316	Gh_A05G4026	-	cluster1	2544	8.57984
A06	1581	2765	Gh_A06G0001	-	cluster1	1184	2.98443
A06	4454	5225	Gh_A06G0002	+	cluster1	771	0.966602
A06	19115	20615	Gh_A06G0005	+	cluster1	1500	3.82102
A06	41122	44587	Gh_A06G0010	-	cluster1	3465	27.2718
A06	53680	58615	Gh_A06G0014	+	cluster1	4935	0.0235603
A06	262087	269112	Gh_A06G0036	-	cluster1	7025	0
A06	542192	542741	Gh_A06G0063	+	cluster1	549	0
A06	619104	623539	Gh_A06G0069	+	cluster1	4435	3.97941
A06	736481	738531	Gh_A06G0083	-	cluster1	2050	5.19597
A06	1417742	1424198	Gh_A06G0142	+	cluster1	6456	1.62812
A06	1472804	1477395	Gh_A06G0149	+	cluster1	4591	4.16156
A06	1609855	1610164	Gh_A06G0159	-	cluster1	309	1.32581
A06	1823900	1826406	Gh_A06G0169	+	cluster1	2506	30.9171
A06	2293364	2295869	Gh_A06G0202	-	cluster1	2505	7.15722
A06	2537947	2539953	Gh_A06G0223	+	cluster1	2006	6.6351
A06	2569175	2572187	Gh_A06G0224	+	cluster1	3012	6.96153
A06	2810260	2812207	Gh_A06G0234	-	cluster1	1947	1.05101
A06	3451999	3452863	Gh_A06G0274	-	cluster1	864	0.325207
A06	3453807	3454974	Gh_A06G0275	+	cluster1	1167	0
A06	3585406	3588971	Gh_A06G0284	+	cluster1	3565	9.78578
A06	3735242	3738400	Gh_A06G0291	+	cluster1	3158	0.0269257
A06	4240993	4243902	Gh_A06G0309	+	cluster1	2909	3.66652
A06	4244053	4246395	Gh_A06G0310	-	cluster1	2342	1.67815
A06	4590217	4592039	Gh_A06G0316	+	cluster1	1822	0.927534
A06	4825324	4834435	Gh_A06G0322	-	cluster1	9111	3.42559
A06	4904676	4906486	Gh_A06G0326	+	cluster1	1810	4.71331
A06	5073960	5076170	Gh_A06G0329	+	cluster1	2210	3.83164
A06	5146717	5148055	Gh_A06G0333	-	cluster1	1338	35.0819
A06	5221317	5224601	Gh_A06G0340	-	cluster1	3284	2.95063
A06	5374943	5378215	Gh_A06G0347	-	cluster1	3272	0.335537
A06	5451663	5454202	Gh_A06G0353	+	cluster1	2539	1.91641
A06	5900108	5907734	Gh_A06G0369	+	cluster1	7626	2.32553
A06	6072724	6076649	Gh_A06G0374	+	cluster1	3925	14.9297
A06	6554427	6557941	Gh_A06G0396	+	cluster1	3514	7.87964
A06	6701720	6703256	Gh_A06G0402	-	cluster1	1536	11.5982
A06	7743475	7744108	Gh_A06G0438	+	cluster1	633	0
A06	8100986	8105776	Gh_A06G0450	+	cluster1	4790	0.776359
A06	8155167	8158350	Gh_A06G0453	-	cluster1	3183	6.30757
A06	8279624	8284500	Gh_A06G0456	+	cluster1	4876	23.8397
A06	8332204	8332555	Gh_A06G0458	-	cluster1	351	3.03881
A06	9441752	9444371	Gh_A06G0485	-	cluster1	2619	4.14219
A06	9589605	9591145	Gh_A06G0492	+	cluster1	1540	0.898602
A06	9838891	9842742	Gh_A06G0498	-	cluster1	3851	9.87452
A06	9843833	9844440	Gh_A06G0499	-	cluster1	607	0.503226
A06	9862413	9863700	Gh_A06G0501	-	cluster1	1287	10.0045
A06	10369285	10370575	Gh_A06G0513	-	cluster1	1290	1.56951
A06	10526648	10529358	Gh_A06G0514	-	cluster1	2710	17.8489
A06	10659463	10659787	Gh_A06G0519	+	cluster1	324	0
A06	12154205	12156384	Gh_A06G0538	+	cluster1	2179	0.0657703
A06	13636238	13638892	Gh_A06G0542	+	cluster1	2654	46.7201
A06	13790824	13794289	Gh_A06G0546	-	cluster1	3465	0.84622
A06	14420837	14424612	Gh_A06G0560	+	cluster1	3775	9.56242
A06	14784661	14785331	Gh_A06G0571	+	cluster1	670	0.960934
A06	14865922	14867746	Gh_A06G0573	+	cluster1	1824	12.9738
A06	15165239	15168621	Gh_A06G0580	-	cluster1	3382	0.295597
A06	15264736	15266311	Gh_A06G0589	+	cluster1	1575	1.07214
A06	15466399	15470037	Gh_A06G0601	-	cluster1	3638	4.81814
A06	15582557	15590000	Gh_A06G0606	-	cluster1	7443	0.193575
A06	16251064	16254346	Gh_A06G0632	-	cluster1	3282	4.89854
A06	16258454	16259907	Gh_A06G0634	+	cluster1	1453	0.240219
A06	17450173	17452928	Gh_A06G0650	+	cluster1	2755	0
A06	17543377	17544682	Gh_A06G0653	+	cluster1	1305	6.04248
A06	17756002	17756731	Gh_A06G0663	-	cluster1	729	0.337805
A06	17910609	17914067	Gh_A06G0665	+	cluster1	3458	0.991224
A06	17979169	17983749	Gh_A06G0670	-	cluster1	4580	3.41597
A06	19096530	19098464	Gh_A06G0691	-	cluster1	1934	1.16047
A06	19180306	19180640	Gh_A06G0695	+	cluster1	334	3.38281
A06	21201962	21202526	Gh_A06G0712	-	cluster1	564	3.56931
A06	21877186	21883904	Gh_A06G0718	-	cluster1	6718	5.26743
A06	22320861	22326875	Gh_A06G0726	+	cluster1	6014	0.666205
A06	22566857	22568159	Gh_A06G0728	+	cluster1	1302	0.188975
A06	24190144	24197471	Gh_A06G0741	-	cluster1	7327	2.38788
A06	25839480	25844556	Gh_A06G0751	-	cluster1	5076	4.30788
A06	25902197	25915896	Gh_A06G0752	+	cluster1	13699	4.27326
A06	26204041	26206758	Gh_A06G0758	+	cluster1	2717	0
A06	26969914	26971863	Gh_A06G0772	-	cluster1	1949	5.00852
A06	27848356	27850595	Gh_A06G0780	+	cluster1	2239	32.4612
A06	31750788	31753436	Gh_A06G0840	-	cluster1	2648	3.28056
A06	31779373	31781073	Gh_A06G0842	+	cluster1	1700	0.701781
A06	33456544	33464562	Gh_A06G0875	-	cluster1	8018	3.84372
A06	37743669	37747055	Gh_A06G0927	-	cluster1	3386	21.5286
A06	37976662	37981515	Gh_A06G0928	-	cluster1	4853	0.39116
A06	42813733	42817353	Gh_A06G0952	-	cluster1	3620	10.5392
A06	43723479	43725524	Gh_A06G0958	+	cluster1	2045	25.6207
A06	43727847	43729092	Gh_A06G0959	-	cluster1	1245	3.77312
A06	43822347	43823911	Gh_A06G0962	-	cluster1	1564	1.88045
A06	43948780	43950569	Gh_A06G0968	+	cluster1	1789	2.06514
A06	44990434	44992151	Gh_A06G0976	-	cluster1	1717	1.98873
A06	46347865	46350895	Gh_A06G0982	-	cluster1	3030	16.6215
A06	48664127	48667878	Gh_A06G1002	+	cluster1	3751	3.70307
A06	50462281	50468328	Gh_A06G1017	-	cluster1	6047	4.78462
A06	54428155	54428971	Gh_A06G1024	-	cluster1	816	2.48156
A06	55032093	55041203	Gh_A06G1029	-	cluster1	9110	4.22946
A06	55327848	55330193	Gh_A06G1033	+	cluster1	2345	3.66058
A06	56371021	56378425	Gh_A06G1038	-	cluster1	7404	9.0701
A06	57917409	57926649	Gh_A06G1043	+	cluster1	9240	22.5422
A06	59022966	59028967	Gh_A06G1051	+	cluster1	6001	10.857
A06	59528973	59535835	Gh_A06G1052	+	cluster1	6862	4.56805
A06	59970875	59985258	Gh_A06G1053	-	cluster1	14383	3.27574
A06	62822717	62832674	Gh_A06G1061	-	cluster1	9957	2.81162
A06	63649065	63651600	Gh_A06G1065	+	cluster1	2535	0.240177
A06	64450438	64451248	Gh_A06G1077	-	cluster1	810	0.272771
A06	68095127	68096797	Gh_A06G1097	-	cluster1	1670	3.25855
A06	68731825	68732122	Gh_A06G1105	+	cluster1	297	0.052546
A06	74997766	75001487	Gh_A06G1132	+	cluster1	3721	6.11815
A06	80366796	80368343	Gh_A06G1163	-	cluster1	1547	1.70156
A06	84511379	84517481	Gh_A06G1183	+	cluster1	6102	3.30121
A06	84840803	84844428	Gh_A06G1195	+	cluster1	3625	0.963546
A06	85620822	85622959	Gh_A06G1201	+	cluster1	2137	1.18359
A06	88110155	88115340	Gh_A06G1220	+	cluster1	5185	12.3769
A06	88513978	88532136	Gh_A06G1227	-	cluster1	18158	0.325364
A06	89043484	89043769	Gh_A06G1234	-	cluster1	285	16.4396
A06	89677172	89679975	Gh_A06G1244	-	cluster1	2803	8.59172
A06	89813434	89822109	Gh_A06G1246	-	cluster1	8675	184.495
A06	90708436	90713380	Gh_A06G1254	+	cluster1	4944	3.04518
A06	91636572	91649841	Gh_A06G1262	-	cluster1	13269	10.7378
A06	92078108	92082280	Gh_A06G1275	+	cluster1	4172	7.10926
A06	93277383	93279157	Gh_A06G1299	-	cluster1	1774	2.94603
A06	93300359	93301949	Gh_A06G1302	+	cluster1	1590	0.718589
A06	93569174	93572711	Gh_A06G1309	+	cluster1	3537	35.5338
A06	93605873	93607458	Gh_A06G1313	-	cluster1	1585	207.192
A06	94165663	94169009	Gh_A06G1321	-	cluster1	3346	10.3072
A06	94224864	94226196	Gh_A06G1324	-	cluster1	1332	0.070166
A06	94914901	94915570	Gh_A06G1348	-	cluster1	669	17.1015
A06	95722499	95725552	Gh_A06G1386	-	cluster1	3053	1.17344
A06	96238910	96241067	Gh_A06G1399	+	cluster1	2157	3.67444
A06	96304533	96315179	Gh_A06G1404	-	cluster1	10646	4.40787
A06	96334494	96334922	Gh_A06G1405	+	cluster1	428	0
A06	96336534	96338226	Gh_A06G1406	+	cluster1	1692	3.85898
A06	96670597	96675647	Gh_A06G1417	+	cluster1	5050	1.48271
A06	97040996	97043442	Gh_A06G1432	-	cluster1	2446	0
A06	97371337	97372141	Gh_A06G1448	+	cluster1	804	0
A06	97547693	97552430	Gh_A06G1462	-	cluster1	4737	0
A06	97643219	97651498	Gh_A06G1467	+	cluster1	8279	14.2893
A06	97659752	97661146	Gh_A06G1469	+	cluster1	1394	37.7239
A06	98074299	98075085	Gh_A06G1478	-	cluster1	786	4.79847
A06	98337301	98340675	Gh_A06G1490	+	cluster1	3374	17.4467
A06	98515910	98518997	Gh_A06G1497	+	cluster1	3087	4.41346
A06	98757019	98757391	Gh_A06G1510	+	cluster1	372	0
A06	98806806	98807190	Gh_A06G1512	-	cluster1	384	36.3424
A06	98847405	98849445	Gh_A06G1516	-	cluster1	2040	9.49996
A06	98855483	98858067	Gh_A06G1517	+	cluster1	2584	1.68815
A06	98889661	98896221	Gh_A06G1520	+	cluster1	6560	0.133621
A06	98947765	98948794	Gh_A06G1524	-	cluster1	1029	0.356743
A06	99626455	99628938	Gh_A06G1544	-	cluster1	2483	17.6888
A06	99689309	99702183	Gh_A06G1549	-	cluster1	12874	8.54983
A06	99839115	99847360	Gh_A06G1555	-	cluster1	8245	3.74562
A06	100273727	100275035	Gh_A06G1572	+	cluster1	1308	1.11349
A06	100503857	100506149	Gh_A06G1589	+	cluster1	2292	2.66584
A06	100629987	100641723	Gh_A06G1596	-	cluster1	11736	8.12027
A06	101078669	101079242	Gh_A06G1613	+	cluster1	573	2.48175
A06	101137497	101140204	Gh_A06G1620	-	cluster1	2707	1.39088
A06	101175647	101178107	Gh_A06G1626	-	cluster1	2460	0.00854733
A06	101184312	101184855	Gh_A06G1627	-	cluster1	543	0.025969
A06	101464516	101467703	Gh_A06G1645	+	cluster1	3187	3.38809
A06	101475474	101476674	Gh_A06G1646	+	cluster1	1200	7.97967
A06	101603918	101604653	Gh_A06G1651	+	cluster1	735	2.62624
A06	101816365	101818160	Gh_A06G1669	-	cluster1	1795	50.1154
A06	101930653	101933357	Gh_A06G1684	-	cluster1	2704	0.271344
A06	102022939	102025648	Gh_A06G1688	-	cluster1	2709	1.47365
A06	102367053	102369460	Gh_A06G1711	-	cluster1	2407	6.07065
A06	102418054	102421059	Gh_A06G1717	+	cluster1	3005	28.6082
A06	102462329	102464146	Gh_A06G1724	-	cluster1	1817	6.99607
A06	102491115	102493036	Gh_A06G1729	+	cluster1	1921	18.6166
A06	102612972	102615863	Gh_A06G1748	+	cluster1	2891	5.64067
A06	102647552	102651565	Gh_A06G1753	+	cluster1	4013	1.30501
A06	102830372	102834853	Gh_A06G1788	-	cluster1	4481	6.8392
scaffold1250_A06	43421	46342	Gh_A06G1834	-	cluster1	2921	22.052
scaffold1251_A06	169915	170819	Gh_A06G1846	+	cluster1	904	46.0253
scaffold1253_A06	61949	66379	Gh_A06G1856	+	cluster1	4430	1.48134
scaffold1256_A06	103934	104393	Gh_A06G1866	+	cluster1	459	7.76073
scaffold1273_A06	4871	7174	Gh_A06G1915	-	cluster1	2303	19.9376
scaffold1289_A06	76770	98021	Gh_A06G1926	-	cluster1	21251	10.092
scaffold1289_A06	122656	123789	Gh_A06G1928	+	cluster1	1133	1.73085
scaffold1295_A06	36598	36904	Gh_A06G1931	+	cluster1	306	0.477862
scaffold1295_A06	51600	53006	Gh_A06G1932	-	cluster1	1406	6.04451
scaffold1295_A06	221754	224516	Gh_A06G1938	+	cluster1	2762	6.99528
scaffold1295_A06	249346	259851	Gh_A06G1940	+	cluster1	10505	6.19196
scaffold1312_A06	55206	62549	Gh_A06G1944	+	cluster1	7343	4.0872
scaffold1329_A06	14395	15633	Gh_A06G1989	-	cluster1	1238	6.23268
scaffold1329_A06	80706	86305	Gh_A06G1998	+	cluster1	5599	5.56849
scaffold1329_A06	98129	99578	Gh_A06G2001	+	cluster1	1449	0
scaffold1329_A06	140613	146519	Gh_A06G2006	+	cluster1	5906	59.4744
scaffold1345_A06	2304	6483	Gh_A06G2034	-	cluster1	4179	1.69246
scaffold1353_A06	98955	102287	Gh_A06G2047	+	cluster1	3332	14.4084
scaffold1490_A06	8650	12628	Gh_A06G2088	-	cluster1	3978	0
scaffold1490_A06	14787	15042	Gh_A06G2089	+	cluster1	255	7.6617
scaffold1493_A06	830618	833695	Gh_A06G2094	+	cluster1	3077	1.86334
scaffold1502_A06	167922	168882	Gh_A06G2101	-	cluster1	960	3.19036
scaffold1518_A06	1326643	1326949	Gh_A06G2104	+	cluster1	306	0
scaffold1554_A06	14503	18146	Gh_A06G2107	+	cluster1	3643	11.796
scaffold1555_A06	10160	11866	Gh_A06G2109	+	cluster1	1706	0.329736
A07	36719	49283	Gh_A07G0002	-	cluster1	12564	1.9647
A07	105696	110354	Gh_A07G0007	+	cluster1	4658	19.0037
A07	116988	117924	Gh_A07G0009	+	cluster1	936	6.27549
A07	139806	141057	Gh_A07G0013	+	cluster1	1251	3.06736
A07	142264	144321	Gh_A07G0015	-	cluster1	2057	7.96814
A07	180093	190010	Gh_A07G0018	+	cluster1	9917	1.61999
A07	522649	524702	Gh_A07G0037	+	cluster1	2053	10.1109
A07	958930	967778	Gh_A07G0075	+	cluster1	8848	1.7076
A07	1452224	1461420	Gh_A07G0122	+	cluster1	9196	2.24275
A07	1625882	1627132	Gh_A07G0125	+	cluster1	1250	5.65235
A07	1658376	1660425	Gh_A07G0129	-	cluster1	2049	2.92538
A07	1691323	1691662	Gh_A07G0136	-	cluster1	339	1.62237
A07	1714737	1715517	Gh_A07G0139	+	cluster1	780	40.5448
A07	2140648	2149290	Gh_A07G0168	+	cluster1	8642	1.92662
A07	2172068	2177322	Gh_A07G0170	-	cluster1	5254	0.339203
A07	2321026	2328131	Gh_A07G0185	+	cluster1	7105	0.0436397
A07	2390573	2393331	Gh_A07G0193	-	cluster1	2758	2.72949
A07	2492723	2493548	Gh_A07G0207	-	cluster1	825	0.325727
A07	2599961	2604206	Gh_A07G0213	+	cluster1	4245	5.29021
A07	2635306	2637883	Gh_A07G0216	-	cluster1	2577	25.9824
A07	2714272	2717447	Gh_A07G0225	-	cluster1	3175	15.4949
A07	3344813	3348293	Gh_A07G0268	-	cluster1	3480	46.5602
A07	3535280	3539338	Gh_A07G0289	+	cluster1	4058	10.0338
A07	3541691	3543476	Gh_A07G0290	-	cluster1	1785	0.337363
A07	3545433	3546993	Gh_A07G0291	+	cluster1	1560	3.84558
A07	3646573	3648210	Gh_A07G0300	-	cluster1	1637	12.2141
A07	4134210	4134462	Gh_A07G0321	-	cluster1	252	0.196833
A07	4171786	4178325	Gh_A07G0324	-	cluster1	6539	14.7311
A07	4182009	4188215	Gh_A07G0325	-	cluster1	6206	18.602
A07	4295527	4296705	Gh_A07G0335	+	cluster1	1178	46.6098
A07	4363264	4369514	Gh_A07G0342	+	cluster1	6250	0.583452
A07	4487590	4490013	Gh_A07G0345	-	cluster1	2423	3.77897
A07	4534801	4543386	Gh_A07G0353	-	cluster1	8585	0.035401
A07	4544894	4546636	Gh_A07G0354	-	cluster1	1742	2.77434
A07	4554177	4554763	Gh_A07G0356	+	cluster1	586	4.08554
A07	5173783	5180142	Gh_A07G0407	-	cluster1	6359	7.3801
A07	5266988	5270702	Gh_A07G0412	+	cluster1	3714	92.0523
A07	5542505	5546761	Gh_A07G0434	+	cluster1	4256	0.671614
A07	5930473	5936748	Gh_A07G0460	-	cluster1	6275	2.95262
A07	6143830	6150245	Gh_A07G0475	-	cluster1	6415	2.10594
A07	6196173	6196431	Gh_A07G0481	-	cluster1	258	0.0455663
A07	6279862	6280285	Gh_A07G0483	-	cluster1	423	4.70822
A07	6567300	6572170	Gh_A07G0501	+	cluster1	4870	6.08894
A07	6758632	6761581	Gh_A07G0514	+	cluster1	2949	1.26647
A07	6807779	6809399	Gh_A07G0518	-	cluster1	1620	2.77319
A07	7438151	7445547	Gh_A07G0545	+	cluster1	7396	3.21847
A07	7695125	7697526	Gh_A07G0554	+	cluster1	2401	1.1575
A07	7864416	7866543	Gh_A07G0567	-	cluster1	2127	0.217514
A07	7875301	7877057	Gh_A07G0569	+	cluster1	1756	0.23412
A07	8109884	8111222	Gh_A07G0584	-	cluster1	1338	0.506779
A07	8124458	8124782	Gh_A07G0586	+	cluster1	324	0
A07	8207710	8211325	Gh_A07G0593	+	cluster1	3615	0.91017
A07	8265185	8266309	Gh_A07G0597	-	cluster1	1124	17.6853
A07	8476607	8481188	Gh_A07G0607	-	cluster1	4581	7.35163
A07	8525797	8528317	Gh_A07G0610	-	cluster1	2520	183.211
A07	8561096	8565941	Gh_A07G0612	+	cluster1	4845	18.3912
A07	8671147	8674166	Gh_A07G0622	-	cluster1	3019	9.67864
A07	8697804	8702881	Gh_A07G0624	+	cluster1	5077	4.69391
A07	9095978	9113575	Gh_A07G0638	+	cluster1	17597	3.49907
A07	9175017	9177010	Gh_A07G0639	+	cluster1	1993	49.868
A07	10657433	10658694	Gh_A07G0704	+	cluster1	1261	0.155783
A07	10759282	10764050	Gh_A07G0709	+	cluster1	4768	13.5678
A07	10775182	10778016	Gh_A07G0713	-	cluster1	2834	105.642
A07	13413877	13414675	Gh_A07G0788	+	cluster1	798	42.8065
A07	13679724	13682605	Gh_A07G0791	+	cluster1	2881	0.104398
A07	13768873	13774446	Gh_A07G0801	-	cluster1	5573	12.3716
A07	13784498	13784912	Gh_A07G0804	+	cluster1	414	0
A07	13791447	13793814	Gh_A07G0806	-	cluster1	2367	7.47414
A07	13816990	13820059	Gh_A07G0807	-	cluster1	3069	6.62436
A07	13902723	13904970	Gh_A07G0815	-	cluster1	2247	9.30301
A07	14210228	14215461	Gh_A07G0824	+	cluster1	5233	0.438772
A07	14352422	14356452	Gh_A07G0839	-	cluster1	4030	0.161781
A07	14561040	14567056	Gh_A07G0845	+	cluster1	6016	4.43863
A07	14590491	14596736	Gh_A07G0846	+	cluster1	6245	7.74618
A07	14702545	14703100	Gh_A07G0850	+	cluster1	555	0.240893
A07	14721650	14723036	Gh_A07G0854	-	cluster1	1386	0.956599
A07	14936374	14940966	Gh_A07G0860	-	cluster1	4592	8.00707
A07	15038913	15041250	Gh_A07G0862	-	cluster1	2337	4.03411
A07	15472071	15472392	Gh_A07G0877	+	cluster1	321	0.26689
A07	16352048	16354115	Gh_A07G0914	+	cluster1	2067	190.468
A07	16901054	16903438	Gh_A07G0928	+	cluster1	2384	2.59869
A07	16929906	16931271	Gh_A07G0931	+	cluster1	1365	1.64354
A07	16932610	16939535	Gh_A07G0932	-	cluster1	6925	1.63135
A07	17393944	17456717	Gh_A07G0940	+	cluster1	62773	0.0318583
A07	17603893	17606008	Gh_A07G0945	+	cluster1	2115	3.81833
A07	17950168	17955690	Gh_A07G0957	+	cluster1	5522	10.4283
A07	18129064	18136471	Gh_A07G0963	+	cluster1	7407	0.793581
A07	18167897	18170515	Gh_A07G0967	-	cluster1	2618	0.019588
A07	18288939	18291702	Gh_A07G0970	+	cluster1	2763	2.62859
A07	18681212	18683742	Gh_A07G0984	+	cluster1	2530	0.312005
A07	18777317	18779404	Gh_A07G0988	+	cluster1	2087	7.82619
A07	18932531	18933722	Gh_A07G0995	+	cluster1	1191	3.44512
A07	19218556	19220701	Gh_A07G0998	+	cluster1	2145	2.61464
A07	19406697	19407957	Gh_A07G1002	-	cluster1	1260	1.74375
A07	19442900	19446197	Gh_A07G1005	-	cluster1	3297	2.63114
A07	19744511	19745164	Gh_A07G1022	-	cluster1	653	5.77187
A07	20235217	20235388	Gh_A07G1035	+	cluster1	171	16.8741
A07	20927689	20933362	Gh_A07G1055	-	cluster1	5673	0.476369
A07	21131594	21133015	Gh_A07G1066	+	cluster1	1421	252.203
A07	21654179	21658904	Gh_A07G1073	-	cluster1	4725	0.540112
A07	21797066	21803253	Gh_A07G1075	-	cluster1	6187	11.3899
A07	21877627	21879051	Gh_A07G1079	+	cluster1	1424	68.1414
A07	22018184	22026030	Gh_A07G1086	-	cluster1	7846	6.47415
A07	22125516	22129463	Gh_A07G1087	+	cluster1	3947	5.16962
A07	22755766	22760492	Gh_A07G1096	+	cluster1	4726	6.65685
A07	23017951	23023603	Gh_A07G1103	+	cluster1	5652	10.8658
A07	23232201	23234688	Gh_A07G1111	+	cluster1	2487	0.0759843
A07	24004228	24009933	Gh_A07G1127	-	cluster1	5705	0.006646
A07	25114006	25121361	Gh_A07G1148	-	cluster1	7355	3.08317
A07	25146904	25151455	Gh_A07G1149	-	cluster1	4551	18.2595
A07	25662125	25663487	Gh_A07G1164	-	cluster1	1362	3.44512
A07	25817378	25833752	Gh_A07G1170	-	cluster1	16374	4.57549
A07	25855646	25855838	Gh_A07G1173	-	cluster1	192	18.3986
A07	25861549	25863835	Gh_A07G1175	-	cluster1	2286	7.49501
A07	25949396	25953025	Gh_A07G1179	-	cluster1	3629	2.49456
A07	25966704	25971637	Gh_A07G1181	-	cluster1	4933	20.9975
A07	26677937	26680284	Gh_A07G1197	+	cluster1	2347	8.72325
A07	27065529	27065934	Gh_A07G1214	+	cluster1	405	0.0662453
A07	27661902	27663723	Gh_A07G1223	-	cluster1	1821	9.82678
A07	27699036	27699659	Gh_A07G1224	-	cluster1	623	87.7467
A07	28583588	28593202	Gh_A07G1244	+	cluster1	9614	2.73446
A07	28851327	28852829	Gh_A07G1252	+	cluster1	1502	14.6182
A07	28857746	28861360	Gh_A07G1254	-	cluster1	3614	20.3731
A07	29403453	29405052	Gh_A07G1270	-	cluster1	1599	3.21486
A07	29405623	29406726	Gh_A07G1271	+	cluster1	1103	5.87297
A07	29939595	29943031	Gh_A07G1280	-	cluster1	3436	7.93935
A07	31227593	31229687	Gh_A07G1306	+	cluster1	2094	2.15978
A07	32067792	32073385	Gh_A07G1313	-	cluster1	5593	3.14906
A07	32214109	32214651	Gh_A07G1315	+	cluster1	542	38.6713
A07	32255912	32257824	Gh_A07G1318	-	cluster1	1912	1.53569
A07	32819998	32820202	Gh_A07G1333	+	cluster1	204	3.23232
A07	32920144	32923111	Gh_A07G1336	+	cluster1	2967	7.37879
A07	32923562	32924945	Gh_A07G1337	-	cluster1	1383	30.6781
A07	33077272	33078932	Gh_A07G1340	-	cluster1	1660	0.990936
A07	33219736	33222345	Gh_A07G1342	-	cluster1	2609	4.84708
A07	34500634	34503520	Gh_A07G1362	-	cluster1	2886	0.0367673
A07	38035692	38039549	Gh_A07G1397	-	cluster1	3857	1.76945
A07	39017290	39019375	Gh_A07G1409	-	cluster1	2085	14.1136
A07	39020645	39020846	Gh_A07G1410	+	cluster1	201	1.19329
A07	39528337	39529470	Gh_A07G1421	-	cluster1	1133	41.6934
A07	39533993	39536818	Gh_A07G1423	-	cluster1	2825	1.26113
A07	39793594	39795973	Gh_A07G1432	-	cluster1	2379	1.7975
A07	40133756	40140558	Gh_A07G1444	+	cluster1	6802	5.61253
A07	41650491	41653274	Gh_A07G1454	-	cluster1	2783	0.239251
A07	42732154	42738346	Gh_A07G1460	+	cluster1	6192	1.48795
A07	43804173	43807072	Gh_A07G1477	-	cluster1	2899	6.84924
A07	45111750	45115065	Gh_A07G1493	+	cluster1	3315	6.32035
A07	45549892	45550393	Gh_A07G1495	+	cluster1	501	10.8103
A07	47439428	47441540	Gh_A07G1501	-	cluster1	2112	2.40427
A07	47533380	47534412	Gh_A07G1502	+	cluster1	1032	0.412252
A07	51016686	51018282	Gh_A07G1523	+	cluster1	1596	3.06152
A07	51018722	51020494	Gh_A07G1524	-	cluster1	1772	7.03039
A07	53666337	53671739	Gh_A07G1540	+	cluster1	5402	3.51203
A07	55640316	55642538	Gh_A07G1549	-	cluster1	2222	3.79804
A07	57179347	57180229	Gh_A07G1561	+	cluster1	882	1.8952
A07	57506404	57514146	Gh_A07G1566	+	cluster1	7742	11.6376
A07	60245624	60249090	Gh_A07G1576	+	cluster1	3466	15.362
A07	61127185	61129340	Gh_A07G1584	-	cluster1	2155	2.50979
A07	62361020	62362331	Gh_A07G1595	+	cluster1	1311	17.3345
A07	63154900	63157389	Gh_A07G1607	-	cluster1	2489	6.43786
A07	63517721	63520132	Gh_A07G1613	+	cluster1	2411	1.57457
A07	64353989	64354331	Gh_A07G1629	+	cluster1	342	0.271231
A07	65679370	65681124	Gh_A07G1645	-	cluster1	1754	1.14675
A07	65780720	65781659	Gh_A07G1649	+	cluster1	939	0.133118
A07	65781794	65782289	Gh_A07G1650	+	cluster1	495	0.204325
A07	66006967	66011965	Gh_A07G1656	-	cluster1	4998	13.0609
A07	67649444	67662845	Gh_A07G1668	+	cluster1	13401	1.81861
A07	67805470	67816069	Gh_A07G1672	-	cluster1	10599	0.0441207
A07	67818055	67824249	Gh_A07G1673	-	cluster1	6194	0.672294
A07	68121339	68121768	Gh_A07G1678	+	cluster1	429	14.8709
A07	68360201	68360555	Gh_A07G1685	-	cluster1	354	1.20601
A07	70369367	70372920	Gh_A07G1722	-	cluster1	3553	27.5343
A07	71640548	71640998	Gh_A07G1752	-	cluster1	450	15.3201
A07	71671990	71675019	Gh_A07G1753	-	cluster1	3029	3.92658
A07	72193390	72195370	Gh_A07G1767	-	cluster1	1980	1.85157
A07	72968275	72974657	Gh_A07G1806	+	cluster1	6382	11.7596
A07	73039010	73043251	Gh_A07G1810	+	cluster1	4241	5.34756
A07	73064060	73065045	Gh_A07G1814	+	cluster1	985	5.52409
A07	73075478	73076946	Gh_A07G1816	-	cluster1	1468	4.43087
A07	73085834	73086323	Gh_A07G1819	-	cluster1	489	0.186663
A07	73150303	73152055	Gh_A07G1824	-	cluster1	1752	0.353937
A07	73217301	73219430	Gh_A07G1830	+	cluster1	2129	20.5826
A07	73443149	73446879	Gh_A07G1844	-	cluster1	3730	1.50331
A07	73775578	73783849	Gh_A07G1866	+	cluster1	8271	10.684
A07	74670677	74672660	Gh_A07G1905	-	cluster1	1983	7.92028
A07	74990645	74996538	Gh_A07G1925	-	cluster1	5893	4.92929
A07	75142561	75144184	Gh_A07G1937	+	cluster1	1623	0.438619
A07	75155723	75157795	Gh_A07G1940	-	cluster1	2072	4.23641
A07	75159360	75161815	Gh_A07G1941	+	cluster1	2455	4.48373
A07	75193037	75196907	Gh_A07G1946	+	cluster1	3870	2.41774
A07	75387497	75390860	Gh_A07G1955	+	cluster1	3363	11.488
A07	76261310	76264590	Gh_A07G2001	-	cluster1	3280	3.26315
A07	76296349	76299058	Gh_A07G2003	-	cluster1	2709	1.86195
A07	76664274	76666288	Gh_A07G2032	-	cluster1	2014	61.8083
A07	76694112	76697768	Gh_A07G2034	+	cluster1	3656	18.0761
A07	77187075	77189494	Gh_A07G2068	-	cluster1	2419	0.184086
A07	77311162	77313120	Gh_A07G2078	-	cluster1	1958	8.47407
A07	77422020	77425502	Gh_A07G2084	+	cluster1	3482	4.93483
A07	77436067	77436394	Gh_A07G2087	+	cluster1	327	0
A07	77579819	77581167	Gh_A07G2100	+	cluster1	1348	0
A07	77584692	77586758	Gh_A07G2102	+	cluster1	2066	3.60986
A07	77824697	77826967	Gh_A07G2123	-	cluster1	2270	0.0152117
A07	77901283	77903082	Gh_A07G2127	-	cluster1	1799	9.89614
A07	78177936	78182847	Gh_A07G2146	+	cluster1	4911	0.629427
A07	78183231	78183510	Gh_A07G2147	-	cluster1	279	0.921897
A07	78200428	78205020	Gh_A07G2149	+	cluster1	4592	2.4204
A07	78215063	78218228	Gh_A07G2151	-	cluster1	3165	18.0026
scaffold1689_A07	16890	17685	Gh_A07G2174	-	cluster1	795	19.2873
scaffold1832_A07	540037	540232	Gh_A07G2203	+	cluster1	195	1.13026
scaffold1832_A07	570594	571440	Gh_A07G2206	-	cluster1	846	0.661463
scaffold1832_A07	573387	573846	Gh_A07G2207	+	cluster1	459	0
scaffold1832_A07	574306	575336	Gh_A07G2208	-	cluster1	1030	3.4183
scaffold1832_A07	829348	831176	Gh_A07G2214	-	cluster1	1828	0
scaffold1903_A07	23117	25403	Gh_A07G2263	-	cluster1	2286	0.13142
scaffold1909_A07	27702	28149	Gh_A07G2277	-	cluster1	447	0.640112
scaffold1912_A07	117233	120255	Gh_A07G2282	-	cluster1	3022	9.45086
scaffold1916_A07	147855	157437	Gh_A07G2290	-	cluster1	9582	1.85165
scaffold1917_A07	54021	57051	Gh_A07G2308	+	cluster1	3030	4.3729
scaffold1918_A07	45969	46816	Gh_A07G2325	+	cluster1	847	7.00965
scaffold1918_A07	62305	64690	Gh_A07G2327	+	cluster1	2385	1.27832
scaffold1918_A07	98489	100231	Gh_A07G2332	-	cluster1	1742	0.351693
scaffold1918_A07	119750	124679	Gh_A07G2334	+	cluster1	4929	31.8146
scaffold1918_A07	149778	150736	Gh_A07G2337	+	cluster1	958	0.029632
scaffold1919_A07	245815	252119	Gh_A07G2348	+	cluster1	6304	23.9015
A08	296761	300366	Gh_A08G0041	-	cluster1	3605	0.105819
A08	473796	476969	Gh_A08G0053	-	cluster1	3173	5.56407
A08	756096	760011	Gh_A08G0085	+	cluster1	3915	8.83051
A08	766190	768544	Gh_A08G0087	-	cluster1	2354	2.53307
A08	770636	772278	Gh_A08G0088	+	cluster1	1642	18.4746
A08	774791	775352	Gh_A08G0089	+	cluster1	561	18.672
A08	861723	863597	Gh_A08G0101	-	cluster1	1874	3.69954
A08	887813	892025	Gh_A08G0105	+	cluster1	4212	5.40249
A08	942969	981899	Gh_A08G0111	-	cluster1	38930	10.0213
A08	993163	996534	Gh_A08G0113	+	cluster1	3371	19.8667
A08	998458	1002012	Gh_A08G0114	-	cluster1	3554	19.4413
A08	1031007	1047041	Gh_A08G0117	+	cluster1	16034	6.46067
A08	1057093	1060321	Gh_A08G0119	-	cluster1	3228	4.86061
A08	1483461	1485591	Gh_A08G0156	+	cluster1	2130	0
A08	1623899	1627469	Gh_A08G0167	+	cluster1	3570	4.11862
A08	2130608	2134059	Gh_A08G0203	-	cluster1	3451	85.252
A08	2171659	2173803	Gh_A08G0210	-	cluster1	2144	3.07177
A08	2439936	2440263	Gh_A08G0228	-	cluster1	327	0
A08	2461247	2464306	Gh_A08G0231	-	cluster1	3059	68.6923
A08	2563404	2564770	Gh_A08G0237	+	cluster1	1366	64.4588
A08	2591643	2593776	Gh_A08G0240	-	cluster1	2133	4.04732
A08	2716430	2720098	Gh_A08G0250	+	cluster1	3668	13.8661
A08	2765407	2771184	Gh_A08G0255	-	cluster1	5777	6.91732
A08	3301897	3305153	Gh_A08G0281	-	cluster1	3256	12.512
A08	3305772	3307624	Gh_A08G0282	+	cluster1	1852	8.22352
A08	3356953	3363390	Gh_A08G0288	-	cluster1	6437	12.1297
A08	3406466	3412516	Gh_A08G0293	+	cluster1	6050	2.16704
A08	3685262	3690564	Gh_A08G0308	+	cluster1	5302	11.9731
A08	3692676	3693618	Gh_A08G0309	+	cluster1	942	2.68466
A08	3872727	3877769	Gh_A08G0326	-	cluster1	5042	16.9546
A08	3894649	3896904	Gh_A08G0327	+	cluster1	2255	9.97652
A08	3950260	3962258	Gh_A08G0333	+	cluster1	11998	7.63165
A08	4112703	4113435	Gh_A08G0342	+	cluster1	732	0.682593
A08	4598986	4599262	Gh_A08G0367	-	cluster1	276	0
A08	5311733	5314070	Gh_A08G0407	+	cluster1	2337	1.02793
A08	5355493	5358006	Gh_A08G0410	-	cluster1	2513	0.005917
A08	5441577	5444411	Gh_A08G0415	+	cluster1	2834	0.915206
A08	5767661	5771540	Gh_A08G0433	-	cluster1	3879	2.57693
A08	5914083	5918329	Gh_A08G0441	-	cluster1	4246	0.689862
A08	6368924	6373210	Gh_A08G0465	+	cluster1	4286	3.73258
A08	6507813	6509115	Gh_A08G0475	-	cluster1	1302	1.5889
A08	6531462	6532920	Gh_A08G0477	+	cluster1	1458	13.278
A08	7110531	7116803	Gh_A08G0498	-	cluster1	6272	8.15816
A08	8056028	8059655	Gh_A08G0528	+	cluster1	3627	28.766
A08	8522478	8528773	Gh_A08G0544	-	cluster1	6295	2.42021
A08	8590686	8593562	Gh_A08G0548	-	cluster1	2876	3.94456
A08	8594720	8598911	Gh_A08G0549	+	cluster1	4191	2.02476
A08	10707259	10717007	Gh_A08G0594	-	cluster1	9748	1.86488
A08	10804253	10807019	Gh_A08G0598	+	cluster1	2766	0.993625
A08	10873283	10873684	Gh_A08G0603	+	cluster1	401	0
A08	11139033	11142012	Gh_A08G0611	+	cluster1	2979	20.1881
A08	11340629	11346248	Gh_A08G0619	-	cluster1	5619	5.53776
A08	12511205	12512780	Gh_A08G0642	+	cluster1	1575	2.76959
A08	12858456	12858813	Gh_A08G0650	+	cluster1	357	0
A08	13344371	13346580	Gh_A08G0659	-	cluster1	2209	4.76039
A08	13498249	13498579	Gh_A08G0660	+	cluster1	330	0.177736
A08	14471595	14471901	Gh_A08G0666	-	cluster1	306	3.66232
A08	14633544	14635907	Gh_A08G0668	-	cluster1	2363	0.125641
A08	14899050	14900843	Gh_A08G0675	-	cluster1	1793	2.31231
A08	14925220	14935965	Gh_A08G0676	-	cluster1	10745	0.464338
A08	15850721	15851232	Gh_A08G0697	+	cluster1	511	0.103471
A08	16995731	17015912	Gh_A08G0706	+	cluster1	20181	12.2182
A08	19264160	19267990	Gh_A08G0722	-	cluster1	3830	5.86526
A08	20306808	20309497	Gh_A08G0725	-	cluster1	2689	0.316242
A08	25627718	25629148	Gh_A08G0753	+	cluster1	1430	4.50703
A08	27122934	27127966	Gh_A08G0763	-	cluster1	5032	4.44614
A08	29367403	29369932	Gh_A08G0774	+	cluster1	2529	3.04099
A08	36700872	36707616	Gh_A08G0809	+	cluster1	6744	2.26042
A08	41891632	41898475	Gh_A08G0828	+	cluster1	6843	0.177415
A08	44322381	44328788	Gh_A08G0837	-	cluster1	6407	2.63203
A08	45215386	45224278	Gh_A08G0842	-	cluster1	8892	8.3008
A08	48481942	48482434	Gh_A08G0860	+	cluster1	492	0.0727503
A08	50378439	50379346	Gh_A08G0874	+	cluster1	907	16.3148
A08	50709595	50710127	Gh_A08G0879	+	cluster1	532	85.1112
A08	59235322	59236153	Gh_A08G0927	+	cluster1	831	3.32274
A08	60955850	60957537	Gh_A08G0945	-	cluster1	1687	50.8394
A08	68208705	68210080	Gh_A08G0976	-	cluster1	1375	1.39844
A08	68625164	68666345	Gh_A08G0982	-	cluster1	41181	0.260169
A08	69987999	69988197	Gh_A08G1002	+	cluster1	198	0
A08	72980226	72982701	Gh_A08G1055	-	cluster1	2475	0.0698693
A08	73209309	73211911	Gh_A08G1062	-	cluster1	2602	71.1708
A08	73601856	73603038	Gh_A08G1067	+	cluster1	1182	91.6133
A08	73649049	73653990	Gh_A08G1071	+	cluster1	4941	11.9103
A08	74101945	74117064	Gh_A08G1082	-	cluster1	15119	2.76324
A08	77832650	77832998	Gh_A08G1104	-	cluster1	348	0
A08	79119833	79121403	Gh_A08G1113	+	cluster1	1570	1.47064
A08	79127176	79130748	Gh_A08G1115	+	cluster1	3572	9.05855
A08	79131303	79133660	Gh_A08G1116	-	cluster1	2357	10.7081
A08	79530977	79533142	Gh_A08G1120	-	cluster1	2165	8.03216
A08	79637716	79640827	Gh_A08G1122	-	cluster1	3111	12.9677
A08	79904190	79905959	Gh_A08G1127	-	cluster1	1769	2.31577
A08	80002675	80004979	Gh_A08G1128	-	cluster1	2304	0.348025
A08	80005039	80006347	Gh_A08G1129	-	cluster1	1308	0.18488
A08	80372417	80392912	Gh_A08G1145	-	cluster1	20495	0.833016
A08	80926506	80929355	Gh_A08G1157	-	cluster1	2849	1.09028
A08	81077068	81077371	Gh_A08G1161	+	cluster1	303	2.01677
A08	81401304	81404262	Gh_A08G1168	+	cluster1	2958	7.14478
A08	81405572	81407906	Gh_A08G1169	-	cluster1	2334	51.4534
A08	81654585	81658150	Gh_A08G1177	-	cluster1	3565	5.16219
A08	81820527	81821397	Gh_A08G1184	-	cluster1	870	3.72208
A08	81905353	81906325	Gh_A08G1192	-	cluster1	972	0.0729993
A08	82292963	82298060	Gh_A08G1203	+	cluster1	5097	0.143704
A08	82516983	82517196	Gh_A08G1219	+	cluster1	213	0
A08	83325602	83336410	Gh_A08G1240	+	cluster1	10808	3.81992
A08	83755762	83758975	Gh_A08G1247	-	cluster1	3213	7.35426
A08	83870003	83871643	Gh_A08G1252	+	cluster1	1640	26.4534
A08	84064917	84065193	Gh_A08G1266	+	cluster1	276	0.675377
A08	84698085	84698513	Gh_A08G1281	+	cluster1	428	2.43894
A08	85462727	85464220	Gh_A08G1311	-	cluster1	1493	15.1092
A08	85783204	85787355	Gh_A08G1320	+	cluster1	4151	1.92833
A08	85848892	85860292	Gh_A08G1323	+	cluster1	11400	12.3023
A08	86091757	86097640	Gh_A08G1331	+	cluster1	5883	14.1726
A08	87675204	87678800	Gh_A08G1352	+	cluster1	3596	3.21444
A08	87763489	87765907	Gh_A08G1356	+	cluster1	2418	1.17873
A08	88350234	88353481	Gh_A08G1374	+	cluster1	3247	0.575478
A08	88356132	88358020	Gh_A08G1376	+	cluster1	1888	0.319603
A08	88549849	88554638	Gh_A08G1381	-	cluster1	4789	5.38876
A08	88588851	88592560	Gh_A08G1385	+	cluster1	3709	18.3995
A08	89731028	89733698	Gh_A08G1422	-	cluster1	2670	1.5783
A08	90146710	90146953	Gh_A08G1433	-	cluster1	243	12.2328
A08	90324126	90325989	Gh_A08G1443	+	cluster1	1863	0.561075
A08	90444317	90456687	Gh_A08G1454	+	cluster1	12370	5.37592
A08	90469579	90476801	Gh_A08G1456	+	cluster1	7222	0.821286
A08	90723877	90726987	Gh_A08G1461	-	cluster1	3110	6.17502
A08	91259187	91260157	Gh_A08G1485	-	cluster1	970	42.1228
A08	91333483	91335784	Gh_A08G1488	+	cluster1	2301	3.86999
A08	91796256	91797750	Gh_A08G1505	+	cluster1	1494	4.83019
A08	92297482	92300171	Gh_A08G1520	+	cluster1	2689	5.67561
A08	92527619	92534240	Gh_A08G1531	+	cluster1	6621	1.73533
A08	92663597	92666480	Gh_A08G1539	+	cluster1	2883	2.41835
A08	95334164	95335169	Gh_A08G1618	+	cluster1	1005	4.35069
A08	95341357	95343013	Gh_A08G1621	+	cluster1	1656	2.63847
A08	95345283	95347616	Gh_A08G1623	-	cluster1	2333	18.5281
A08	95870722	95875694	Gh_A08G1641	-	cluster1	4972	9.62097
A08	96013923	96014914	Gh_A08G1644	-	cluster1	991	3.51021
A08	96315836	96316442	Gh_A08G1669	-	cluster1	606	1.83044
A08	96325854	96330151	Gh_A08G1670	+	cluster1	4297	21.3562
A08	96388286	96389755	Gh_A08G1673	+	cluster1	1469	5.13941
A08	96580152	96581848	Gh_A08G1687	+	cluster1	1696	4.35537
A08	96672153	96672927	Gh_A08G1694	+	cluster1	774	0
A08	96740022	96746729	Gh_A08G1700	-	cluster1	6707	3.73095
A08	96861710	96865693	Gh_A08G1708	+	cluster1	3983	5.90993
A08	96937043	96937569	Gh_A08G1713	+	cluster1	526	5.91428
A08	97169737	97176030	Gh_A08G1723	+	cluster1	6293	2.89008
A08	97202291	97203100	Gh_A08G1724	+	cluster1	809	0.282856
A08	97227553	97228746	Gh_A08G1726	-	cluster1	1193	24.9681
A08	97297893	97308950	Gh_A08G1732	-	cluster1	11057	4.95329
A08	97349342	97350694	Gh_A08G1735	-	cluster1	1352	12.9237
A08	97395164	97402088	Gh_A08G1742	+	cluster1	6924	0.733427
A08	97442828	97446411	Gh_A08G1746	+	cluster1	3583	89.4758
A08	97455178	97460177	Gh_A08G1747	-	cluster1	4999	18.3625
A08	97460779	97461971	Gh_A08G1748	+	cluster1	1192	36.4115
A08	97478963	97482524	Gh_A08G1749	+	cluster1	3561	3.96579
A08	97487517	97489359	Gh_A08G1750	-	cluster1	1842	54.7906
A08	97868019	97884516	Gh_A08G1776	-	cluster1	16497	1.90147
A08	98645998	98648904	Gh_A08G1809	+	cluster1	2906	23.219
A08	98950078	98952823	Gh_A08G1824	+	cluster1	2745	0.056303
A08	98962171	98968233	Gh_A08G1826	+	cluster1	6062	2.17514
A08	99062567	99064643	Gh_A08G1838	+	cluster1	2076	26.2649
A08	99130850	99132286	Gh_A08G1843	+	cluster1	1436	11.4899
A08	99168160	99168562	Gh_A08G1849	-	cluster1	402	8.60888
A08	99284481	99289090	Gh_A08G1857	+	cluster1	4609	8.93044
A08	99431293	99432079	Gh_A08G1872	-	cluster1	786	21.5477
A08	99433705	99438224	Gh_A08G1873	-	cluster1	4519	2.42376
A08	99472017	99473034	Gh_A08G1878	-	cluster1	1017	0
A08	99711695	99724824	Gh_A08G1899	-	cluster1	13129	2.35138
A08	99870757	99874381	Gh_A08G1915	-	cluster1	3624	10.4809
A08	100105912	100107142	Gh_A08G1929	-	cluster1	1230	4.79092
A08	100176652	100179952	Gh_A08G1933	+	cluster1	3300	3.18959
A08	101136252	101143004	Gh_A08G2005	-	cluster1	6752	0.200055
A08	101145525	101148054	Gh_A08G2006	-	cluster1	2529	3.59063
A08	101292818	101301321	Gh_A08G2016	-	cluster1	8503	7.72644
A08	101408994	101417622	Gh_A08G2020	+	cluster1	8628	1.06063
A08	101530606	101531044	Gh_A08G2039	-	cluster1	438	0.983075
A08	101533221	101535293	Gh_A08G2040	+	cluster1	2072	11.706
A08	101947529	101948327	Gh_A08G2064	+	cluster1	798	2.85835
A08	102134677	102137035	Gh_A08G2088	+	cluster1	2358	0.283396
A08	102201310	102205508	Gh_A08G2097	+	cluster1	4198	4.05412
A08	102252515	102254635	Gh_A08G2104	-	cluster1	2120	23.5979
A08	102441183	102442721	Gh_A08G2130	-	cluster1	1538	0.20606
A08	102444770	102446638	Gh_A08G2131	+	cluster1	1868	0
A08	102491657	102494334	Gh_A08G2137	-	cluster1	2677	19.3291
A08	102529316	102534083	Gh_A08G2139	+	cluster1	4767	18.4198
A08	102754909	102759873	Gh_A08G2168	+	cluster1	4964	11.1459
A08	102781865	102784822	Gh_A08G2173	+	cluster1	2957	1.55044
A08	102830280	102831328	Gh_A08G2178	+	cluster1	1048	1.83375
A08	102859058	102859544	Gh_A08G2182	+	cluster1	486	1.64393
A08	102945436	102947059	Gh_A08G2192	+	cluster1	1623	4.14668
A08	103149689	103150804	Gh_A08G2220	+	cluster1	1115	1.72645
A08	103343299	103345258	Gh_A08G2249	+	cluster1	1959	1.46823
A08	103405022	103408471	Gh_A08G2261	+	cluster1	3449	13.1154
A08	103456369	103456606	Gh_A08G2265	+	cluster1	237	0
scaffold1922_A08	10833	13286	Gh_A08G2282	-	cluster1	2453	3.06008
scaffold1924_A08	116661	118065	Gh_A08G2306	-	cluster1	1404	2.1246
scaffold1926_A08	9546	12314	Gh_A08G2319	+	cluster1	2768	20.4597
scaffold1926_A08	13768	13969	Gh_A08G2320	-	cluster1	201	0
scaffold1926_A08	48172	49920	Gh_A08G2326	-	cluster1	1748	9.07103
scaffold1927_A08	130140	154275	Gh_A08G2333	-	cluster1	24135	0
scaffold1927_A08	163002	166619	Gh_A08G2334	-	cluster1	3617	47.531
scaffold1930_A08	55059	56457	Gh_A08G2354	-	cluster1	1398	0.020106
scaffold1930_A08	56806	58820	Gh_A08G2355	+	cluster1	2014	7.91251
scaffold1937_A08	30701	38161	Gh_A08G2369	-	cluster1	7460	8.00667
scaffold1940_A08	7144	8885	Gh_A08G2378	-	cluster1	1741	6.72676
scaffold1941_A08	235021	235667	Gh_A08G2392	+	cluster1	646	11.5878
scaffold1942_A08	12793	13399	Gh_A08G2394	+	cluster1	606	1.75422
scaffold1959_A08	14603	14771	Gh_A08G2400	+	cluster1	168	0
scaffold1984_A08	17144	18311	Gh_A08G2403	-	cluster1	1167	4.34541
scaffold2024_A08	13497	14045	Gh_A08G2430	-	cluster1	548	5.58272
scaffold2052_A08	8691	14749	Gh_A08G2437	+	cluster1	6058	10.2191
scaffold2133_A08	44390	48102	Gh_A08G2455	+	cluster1	3712	1.35857
scaffold2267_A08	31076	31577	Gh_A08G2489	+	cluster1	501	65.415
scaffold2270_A08	20872	22370	Gh_A08G2517	+	cluster1	1498	9.87679
scaffold2272_A08	10628	11950	Gh_A08G2532	-	cluster1	1322	0.0583963
scaffold2272_A08	13782	14190	Gh_A08G2534	+	cluster1	408	0.092119
scaffold2273_A08	62354	63909	Gh_A08G2560	-	cluster1	1555	4.14353
A09	7935	10169	Gh_A09G0002	+	cluster1	2234	0.0343167
A09	666519	671422	Gh_A09G0030	+	cluster1	4903	2.91422
A09	869853	872678	Gh_A09G0037	+	cluster1	2825	2.97922
A09	1085335	1088107	Gh_A09G0047	+	cluster1	2772	0.245601
A09	1167708	1169632	Gh_A09G0052	+	cluster1	1924	2.14003
A09	1178260	1199439	Gh_A09G0054	-	cluster1	21179	2.4363
A09	1317767	1320342	Gh_A09G0060	+	cluster1	2575	4.65176
A09	1507627	1510494	Gh_A09G0069	-	cluster1	2867	4.5263
A09	1545142	1547526	Gh_A09G0071	-	cluster1	2384	0.0594263
A09	2074357	2077154	Gh_A09G0082	+	cluster1	2797	3.32964
A09	2193940	2201075	Gh_A09G0085	+	cluster1	7135	6.23467
A09	2303005	2304805	Gh_A09G0090	+	cluster1	1800	6.37004
A09	2484389	2487283	Gh_A09G0103	+	cluster1	2894	0.487414
A09	2496267	2498263	Gh_A09G0105	-	cluster1	1996	1.17826
A09	2499428	2502162	Gh_A09G0106	+	cluster1	2734	3.08386
A09	2524552	2525356	Gh_A09G0109	-	cluster1	804	0.301468
A09	2886444	2890914	Gh_A09G0124	+	cluster1	4470	4.26986
A09	2998850	3001348	Gh_A09G0129	-	cluster1	2498	3.35631
A09	4552892	4556944	Gh_A09G0172	-	cluster1	4052	5.39252
A09	5632724	5635588	Gh_A09G0193	+	cluster1	2864	10.7595
A09	5911184	5912456	Gh_A09G0198	-	cluster1	1272	1.33894
A09	6295324	6296845	Gh_A09G0211	+	cluster1	1521	10.8719
A09	6506778	6508542	Gh_A09G0220	+	cluster1	1764	0.00962467
A09	7402694	7409029	Gh_A09G0240	+	cluster1	6335	7.30544
A09	7802790	7804314	Gh_A09G0252	-	cluster1	1524	4.97738
A09	8066243	8075963	Gh_A09G0260	+	cluster1	9720	9.44278
A09	8557881	8561434	Gh_A09G0265	+	cluster1	3553	10.4928
A09	8756183	8756665	Gh_A09G0270	+	cluster1	482	4.57137
A09	8846841	8849135	Gh_A09G0276	+	cluster1	2294	0.310633
A09	10263092	10265598	Gh_A09G0297	+	cluster1	2506	5.98497
A09	10289951	10293133	Gh_A09G0298	+	cluster1	3182	1.07422
A09	10405438	10405966	Gh_A09G0302	+	cluster1	528	0.265126
A09	12295351	12298253	Gh_A09G0314	+	cluster1	2902	21.8449
A09	13970702	13972508	Gh_A09G0327	-	cluster1	1806	9.93211
A09	14066050	14069294	Gh_A09G0329	+	cluster1	3244	1.13198
A09	14094741	14095889	Gh_A09G0332	-	cluster1	1148	24.9807
A09	14185474	14189760	Gh_A09G0336	-	cluster1	4286	9.58799
A09	14885927	14886719	Gh_A09G0344	+	cluster1	792	8.2592
A09	14886719	14887725	Gh_A09G0345	+	cluster1	1006	8.18742
A09	20110642	20112303	Gh_A09G0365	-	cluster1	1661	2.31265
A09	20221714	20224753	Gh_A09G0366	-	cluster1	3039	11.3096
A09	20302307	20302529	Gh_A09G0368	-	cluster1	222	5.9662
A09	24511706	24521775	Gh_A09G0390	+	cluster1	10069	5.1824
A09	25836660	25838443	Gh_A09G0396	+	cluster1	1783	5.49523
A09	26156445	26158711	Gh_A09G0398	-	cluster1	2266	3.83683
A09	26666960	26667951	Gh_A09G0401	+	cluster1	991	55.2865
A09	32149509	32175762	Gh_A09G0427	+	cluster1	26253	0.401076
A09	32804748	32805892	Gh_A09G0436	-	cluster1	1144	30.9638
A09	38296874	38298233	Gh_A09G0479	+	cluster1	1359	79.6697
A09	38846152	38848972	Gh_A09G0489	+	cluster1	2820	1.17618
A09	38953847	38954688	Gh_A09G0491	+	cluster1	841	0.198496
A09	39671489	39674226	Gh_A09G0499	+	cluster1	2737	4.02494
A09	40345619	40346303	Gh_A09G0503	+	cluster1	684	0.393905
A09	40968100	40985776	Gh_A09G0507	+	cluster1	17676	1.10461
A09	40986220	40987483	Gh_A09G0508	-	cluster1	1263	1.44566
A09	42871714	42871918	Gh_A09G0523	-	cluster1	204	0
A09	42928757	42932837	Gh_A09G0526	-	cluster1	4080	8.14735
A09	43148608	43156794	Gh_A09G0529	-	cluster1	8186	2.76267
A09	43221226	43249761	Gh_A09G0530	-	cluster1	28535	0.224547
A09	45767647	45768379	Gh_A09G0547	+	cluster1	732	0.591372
A09	46873758	46874326	Gh_A09G0559	+	cluster1	568	6.92677
A09	47324969	47326888	Gh_A09G0569	+	cluster1	1919	48.1884
A09	47665144	47670392	Gh_A09G0577	-	cluster1	5248	6.93919
A09	48180543	48185529	Gh_A09G0599	-	cluster1	4986	10.3438
A09	48195638	48196421	Gh_A09G0600	-	cluster1	783	0.110008
A09	48361202	48363639	Gh_A09G0605	+	cluster1	2437	14.519
A09	48369769	48372724	Gh_A09G0606	+	cluster1	2955	13.4849
A09	48861197	48861968	Gh_A09G0617	-	cluster1	771	3.26662
A09	48941393	48941732	Gh_A09G0622	+	cluster1	339	0
A09	49155266	49166230	Gh_A09G0634	-	cluster1	10964	5.51937
A09	49767440	49767698	Gh_A09G0646	-	cluster1	258	1.38259
A09	49805939	49809516	Gh_A09G0651	+	cluster1	3577	1.59992
A09	50370362	50378260	Gh_A09G0655	+	cluster1	7898	11.5896
A09	50885753	50889948	Gh_A09G0661	+	cluster1	4195	5.34101
A09	52080865	52083510	Gh_A09G0677	-	cluster1	2645	6.77651
A09	52344239	52344825	Gh_A09G0693	+	cluster1	586	5.0066
A09	52830263	52833420	Gh_A09G0711	+	cluster1	3157	0
A09	53264258	53265711	Gh_A09G0735	+	cluster1	1453	0.730588
A09	53330275	53333764	Gh_A09G0739	-	cluster1	3489	12.0325
A09	53631038	53646403	Gh_A09G0758	-	cluster1	15365	0.0330617
A09	53720531	53734217	Gh_A09G0761	-	cluster1	13686	6.54593
A09	53734925	53738878	Gh_A09G0762	+	cluster1	3953	1.53468
A09	53898597	53900203	Gh_A09G0768	+	cluster1	1606	51.5631
A09	54127935	54131517	Gh_A09G0775	-	cluster1	3582	5.60687
A09	54191316	54196175	Gh_A09G0779	-	cluster1	4859	18.6061
A09	54719229	54722953	Gh_A09G0792	+	cluster1	3724	49.2014
A09	54767795	54769118	Gh_A09G0796	+	cluster1	1323	4.18313
A09	54964478	54966458	Gh_A09G0810	-	cluster1	1980	15.3603
A09	55027981	55031442	Gh_A09G0812	+	cluster1	3461	15.6912
A09	55066546	55067149	Gh_A09G0817	-	cluster1	603	8.07713
A09	55184387	55187018	Gh_A09G0827	+	cluster1	2631	0.210095
A09	55866514	55866847	Gh_A09G0843	+	cluster1	333	28.8839
A09	56254397	56254964	Gh_A09G0863	+	cluster1	567	0
A09	56436133	56436349	Gh_A09G0870	+	cluster1	216	0.682382
A09	57259534	57263222	Gh_A09G0887	-	cluster1	3688	25.4696
A09	57650108	57657040	Gh_A09G0902	+	cluster1	6932	2.3883
A09	57680884	57682144	Gh_A09G0904	-	cluster1	1260	1.38342
A09	57986007	57986885	Gh_A09G0921	+	cluster1	878	10.0012
A09	58078096	58078303	Gh_A09G0924	-	cluster1	207	1.04734
A09	58099375	58101101	Gh_A09G0928	+	cluster1	1726	0.301273
A09	58135596	58140198	Gh_A09G0931	+	cluster1	4602	1.08787
A09	58911529	58920303	Gh_A09G0946	-	cluster1	8774	6.77386
A09	58979104	58983956	Gh_A09G0949	-	cluster1	4852	9.77939
A09	59145041	59145269	Gh_A09G0957	+	cluster1	228	4.25946
A09	59283577	59286042	Gh_A09G0970	-	cluster1	2465	0.185345
A09	59408675	59414074	Gh_A09G0977	+	cluster1	5399	6.94226
A09	59446110	59456534	Gh_A09G0980	-	cluster1	10424	2.19013
A09	60078648	60106346	Gh_A09G1006	+	cluster1	27698	11.6446
A09	60409814	60413643	Gh_A09G1029	-	cluster1	3829	8.43222
A09	60443030	60445098	Gh_A09G1031	+	cluster1	2068	5.31096
A09	60542895	60562837	Gh_A09G1039	+	cluster1	19942	1.99254
A09	60648367	60652392	Gh_A09G1041	+	cluster1	4025	13.1271
A09	61630926	61636150	Gh_A09G1085	-	cluster1	5224	12.7662
A09	61905303	61906824	Gh_A09G1098	-	cluster1	1521	9.26182
A09	62001170	62009035	Gh_A09G1105	-	cluster1	7865	0.387777
A09	62079493	62083508	Gh_A09G1108	-	cluster1	4015	16.3584
A09	62098947	62103224	Gh_A09G1109	+	cluster1	4277	25.6252
A09	62109937	62110655	Gh_A09G1111	+	cluster1	718	5.9738
A09	63060498	63062427	Gh_A09G1160	+	cluster1	1929	6.80626
A09	63093132	63104334	Gh_A09G1163	-	cluster1	11202	1.76922
A09	63222274	63226064	Gh_A09G1171	-	cluster1	3790	11.3571
A09	63266758	63268586	Gh_A09G1176	+	cluster1	1828	2.89973
A09	63485902	63488230	Gh_A09G1185	-	cluster1	2328	18.5334
A09	63516947	63518292	Gh_A09G1187	-	cluster1	1345	29.9114
A09	63545656	63550907	Gh_A09G1189	-	cluster1	5251	0.235291
A09	63780146	63781391	Gh_A09G1203	+	cluster1	1245	16.0902
A09	63927083	63928515	Gh_A09G1208	-	cluster1	1432	13.5767
A09	64188189	64192000	Gh_A09G1228	-	cluster1	3811	11.981
A09	64289802	64290000	Gh_A09G1231	+	cluster1	198	6.40208
A09	64593311	64597192	Gh_A09G1249	-	cluster1	3881	6.36256
A09	64665293	64668258	Gh_A09G1256	-	cluster1	2965	2.08749
A09	64692527	64695133	Gh_A09G1259	-	cluster1	2606	0
A09	65180279	65184447	Gh_A09G1282	+	cluster1	4168	12.954
A09	65502802	65503048	Gh_A09G1296	+	cluster1	246	0.120031
A09	65621067	65627452	Gh_A09G1297	+	cluster1	6385	7.1333
A09	65687220	65689299	Gh_A09G1303	+	cluster1	2079	0.545468
A09	65894682	65897923	Gh_A09G1320	-	cluster1	3241	23.4416
A09	66006801	66007149	Gh_A09G1333	+	cluster1	348	17.9092
A09	66008599	66010326	Gh_A09G1334	-	cluster1	1727	12.4111
A09	66639203	66641067	Gh_A09G1366	+	cluster1	1864	6.00718
A09	66643366	66647761	Gh_A09G1367	+	cluster1	4395	1.43103
A09	66910800	66911139	Gh_A09G1377	+	cluster1	339	8.86836
A09	66925071	66926184	Gh_A09G1382	+	cluster1	1113	8.06004
A09	67025146	67027572	Gh_A09G1391	-	cluster1	2426	6.82662
A09	67049041	67049413	Gh_A09G1392	+	cluster1	372	0.0682597
A09	67087920	67088112	Gh_A09G1398	-	cluster1	192	7.62753
A09	67088666	67094725	Gh_A09G1399	-	cluster1	6059	9.19288
A09	67117176	67119694	Gh_A09G1401	+	cluster1	2518	7.10274
A09	67337441	67339214	Gh_A09G1411	-	cluster1	1773	6.60911
A09	67700037	67702933	Gh_A09G1443	+	cluster1	2896	0
A09	67776199	67779345	Gh_A09G1449	-	cluster1	3146	9.14487
A09	67993609	67994443	Gh_A09G1478	-	cluster1	834	86.7927
A09	68005816	68007867	Gh_A09G1480	-	cluster1	2051	34.1633
A09	68043805	68047376	Gh_A09G1484	-	cluster1	3571	0.756828
A09	68120999	68123135	Gh_A09G1491	+	cluster1	2136	10.9581
A09	68129669	68134284	Gh_A09G1493	-	cluster1	4615	0.361017
A09	68346376	68349282	Gh_A09G1515	+	cluster1	2906	1.43767
A09	68498112	68500240	Gh_A09G1523	-	cluster1	2128	0.576053
A09	69140914	69141145	Gh_A09G1579	-	cluster1	231	9.4585
A09	69221554	69255602	Gh_A09G1583	+	cluster1	34048	4.537
A09	69295992	69297290	Gh_A09G1588	-	cluster1	1298	77.0928
A09	69978400	69979042	Gh_A09G1632	-	cluster1	642	9.41673
A09	69979220	69979379	Gh_A09G1633	-	cluster1	159	1.76425
A09	69996359	69996971	Gh_A09G1637	+	cluster1	612	0.062991
A09	70127060	70133379	Gh_A09G1653	-	cluster1	6319	11.8199
A09	70149820	70151282	Gh_A09G1657	-	cluster1	1462	43.1936
A09	70157683	70160396	Gh_A09G1659	-	cluster1	2713	6.81592
A09	70188404	70188644	Gh_A09G1664	+	cluster1	240	0.580256
A09	70198182	70203342	Gh_A09G1666	-	cluster1	5160	0.252392
A09	70255728	70258594	Gh_A09G1671	+	cluster1	2866	1.61154
A09	70364252	70364722	Gh_A09G1685	+	cluster1	470	58.0751
A09	70391996	70393439	Gh_A09G1688	+	cluster1	1443	4.95656
A09	70402858	70406367	Gh_A09G1690	-	cluster1	3509	0
A09	70469329	70477192	Gh_A09G1701	-	cluster1	7863	0
A09	70506134	70509222	Gh_A09G1706	-	cluster1	3088	0.058856
A09	70549567	70551616	Gh_A09G1710	+	cluster1	2049	14.7161
A09	70670975	70674834	Gh_A09G1725	-	cluster1	3859	6.52934
A09	70695782	70696799	Gh_A09G1730	-	cluster1	1017	0.113624
A09	70720859	70721979	Gh_A09G1732	+	cluster1	1120	1.87683
A09	70738656	70739528	Gh_A09G1734	-	cluster1	872	0.413135
A09	70916745	70918446	Gh_A09G1754	-	cluster1	1701	4.13368
A09	70919096	70923816	Gh_A09G1755	+	cluster1	4720	19.7116
A09	71008050	71012263	Gh_A09G1768	-	cluster1	4213	118.132
A09	71012474	71013179	Gh_A09G1769	-	cluster1	705	0.0453247
A09	71062131	71062566	Gh_A09G1774	-	cluster1	435	0
A09	71125643	71126939	Gh_A09G1784	-	cluster1	1296	0.905006
A09	71146720	71152941	Gh_A09G1788	+	cluster1	6221	71.6365
A09	71309777	71313350	Gh_A09G1800	+	cluster1	3573	1.11246
A09	71388481	71394942	Gh_A09G1805	-	cluster1	6461	2.21762
A09	71548870	71551715	Gh_A09G1819	+	cluster1	2845	0.859177
A09	71698017	71701453	Gh_A09G1837	+	cluster1	3436	8.52098
A09	71731305	71731832	Gh_A09G1842	+	cluster1	527	10.3
A09	71879516	71880906	Gh_A09G1864	-	cluster1	1390	3.48345
A09	72035280	72037094	Gh_A09G1878	+	cluster1	1814	41.333
A09	72076606	72079099	Gh_A09G1883	-	cluster1	2493	6.79997
A09	72141803	72143957	Gh_A09G1891	+	cluster1	2154	3.80565
A09	72187557	72188787	Gh_A09G1897	+	cluster1	1230	0.0255397
A09	72220942	72221809	Gh_A09G1902	-	cluster1	867	0.56835
A09	72296390	72301997	Gh_A09G1913	+	cluster1	5607	11.2526
A09	72517650	72521194	Gh_A09G1936	-	cluster1	3544	2.55577
A09	72544295	72544868	Gh_A09G1938	-	cluster1	573	0.84002
A09	72544874	72545702	Gh_A09G1939	-	cluster1	828	0.437097
A09	72616829	72617830	Gh_A09G1950	-	cluster1	1001	2.06959
A09	72665349	72665682	Gh_A09G1958	-	cluster1	333	0.0898263
A09	72673278	72680422	Gh_A09G1960	-	cluster1	7144	7.02655
A09	72804303	72804924	Gh_A09G1968	+	cluster1	621	0
A09	73179043	73179955	Gh_A09G1995	-	cluster1	912	2.61423
A09	73221806	73223756	Gh_A09G2002	+	cluster1	1950	5.24949
A09	73256102	73259826	Gh_A09G2007	-	cluster1	3724	14.1612
A09	73308234	73309290	Gh_A09G2013	-	cluster1	1056	0
A09	73364556	73365602	Gh_A09G2022	-	cluster1	1046	2.46692
A09	73387640	73391304	Gh_A09G2025	-	cluster1	3664	7.48728
A09	73514758	73514935	Gh_A09G2043	+	cluster1	177	1.7982
A09	73516659	73534062	Gh_A09G2044	-	cluster1	17403	7.72451
A09	73759487	73760310	Gh_A09G2075	-	cluster1	823	4.72847
A09	74474485	74477350	Gh_A09G2139	-	cluster1	2865	8.76664
A09	74497752	74499054	Gh_A09G2143	+	cluster1	1302	0.083824
A09	74506844	74517534	Gh_A09G2145	-	cluster1	10690	1.39918
A09	74566862	74573724	Gh_A09G2153	-	cluster1	6862	5.25304
A09	74578904	74580839	Gh_A09G2154	+	cluster1	1935	0.656603
A09	74789064	74793532	Gh_A09G2178	-	cluster1	4468	6.9867
A09	74794820	74795753	Gh_A09G2179	+	cluster1	933	0.691406
A09	74818778	74820203	Gh_A09G2183	-	cluster1	1425	24.1828
A09	74844328	74844808	Gh_A09G2190	+	cluster1	480	0.0888513
A09	74869054	74872416	Gh_A09G2195	-	cluster1	3362	30.8747
scaffold2279_A09	3304	3550	Gh_A09G2244	-	cluster1	246	0
scaffold2279_A09	47749	51566	Gh_A09G2249	+	cluster1	3817	17.7272
scaffold2281_A09	11051	12888	Gh_A09G2278	+	cluster1	1837	4.41571
scaffold2282_A09	12682	14062	Gh_A09G2282	-	cluster1	1380	0.0101577
scaffold2282_A09	45813	47139	Gh_A09G2284	+	cluster1	1326	0.020658
scaffold2283_A09	7460	10469	Gh_A09G2289	-	cluster1	3009	2.67792
scaffold2284_A09	74945	77313	Gh_A09G2304	+	cluster1	2368	3.06467
scaffold2285_A09	31097	35695	Gh_A09G2311	+	cluster1	4598	9.81189
scaffold2285_A09	57178	58420	Gh_A09G2315	+	cluster1	1242	0.520996
scaffold2286_A09	8912	10193	Gh_A09G2317	+	cluster1	1281	30.1836
scaffold2287_A09	7895	11002	Gh_A09G2326	+	cluster1	3107	4.45618
scaffold2287_A09	42829	43911	Gh_A09G2329	+	cluster1	1082	10.9113
scaffold2287_A09	45551	59205	Gh_A09G2330	-	cluster1	13654	0.134307
scaffold2292_A09	41612	43482	Gh_A09G2346	-	cluster1	1870	4.11192
scaffold2292_A09	47097	47346	Gh_A09G2348	+	cluster1	249	6.466
scaffold2293_A09	48129	51315	Gh_A09G2354	+	cluster1	3186	6.87511
scaffold2294_A09	92674	93743	Gh_A09G2364	-	cluster1	1069	0
scaffold2298_A09	39359	46780	Gh_A09G2384	-	cluster1	7421	4.81306
scaffold2298_A09	89377	90892	Gh_A09G2388	-	cluster1	1515	0.094244
scaffold2298_A09	105016	109930	Gh_A09G2390	+	cluster1	4914	15.8205
scaffold2300_A09	66366	79376	Gh_A09G2409	+	cluster1	13010	0.0192677
scaffold2301_A09	18863	20228	Gh_A09G2416	-	cluster1	1365	1.22013
scaffold2301_A09	21049	22960	Gh_A09G2417	+	cluster1	1911	74.6248
scaffold2301_A09	94433	105863	Gh_A09G2427	-	cluster1	11430	0.672201
scaffold2305_A09	68093	68288	Gh_A09G2450	-	cluster1	195	0
scaffold2306_A09	73475	75802	Gh_A09G2454	-	cluster1	2327	3.65861
scaffold2308_A09	45852	47271	Gh_A09G2460	-	cluster1	1419	4.20137
scaffold2316_A09	408	2546	Gh_A09G2478	-	cluster1	2138	4.61449
scaffold2332_A09	128169	130102	Gh_A09G2494	+	cluster1	1933	0.904781
scaffold2399_A09	29519	34323	Gh_A09G2509	-	cluster1	4804	10.9222
scaffold2433_A09	84985	85840	Gh_A09G2513	-	cluster1	855	0
scaffold2434_A09	506895	507108	Gh_A09G2527	+	cluster1	213	0
A10	24675	24951	Gh_A10G0001	+	cluster1	276	17.1028
A10	117058	124185	Gh_A10G0006	+	cluster1	7127	11.4559
A10	126041	134406	Gh_A10G0007	+	cluster1	8365	6.26155
A10	167035	174290	Gh_A10G0013	+	cluster1	7255	8.16543
A10	177967	179089	Gh_A10G0014	+	cluster1	1122	1.16806
A10	189836	196425	Gh_A10G0017	-	cluster1	6589	8.59725
A10	260082	265581	Gh_A10G0027	+	cluster1	5499	3.86602
A10	310329	321266	Gh_A10G0033	+	cluster1	10937	7.46694
A10	1396227	1404382	Gh_A10G0160	+	cluster1	8155	0
A10	2723328	2726630	Gh_A10G0300	-	cluster1	3302	8.77586
A10	2869822	2872222	Gh_A10G0311	+	cluster1	2400	1.84463
A10	3020585	3021701	Gh_A10G0329	-	cluster1	1116	0.163567
A10	3021711	3022554	Gh_A10G0330	-	cluster1	843	0.212156
A10	3023834	3028314	Gh_A10G0331	-	cluster1	4480	14.6514
A10	3091022	3093413	Gh_A10G0339	-	cluster1	2391	12.8542
A10	3338634	3339360	Gh_A10G0364	+	cluster1	726	38.7306
A10	3497014	3500717	Gh_A10G0378	+	cluster1	3703	6.31547
A10	3606361	3611537	Gh_A10G0382	-	cluster1	5176	2.86367
A10	3617501	3618426	Gh_A10G0384	-	cluster1	925	0.0232777
A10	3867430	3867769	Gh_A10G0392	-	cluster1	339	3.43965
A10	3988388	3992224	Gh_A10G0401	+	cluster1	3836	0
A10	4054808	4059325	Gh_A10G0409	+	cluster1	4517	13.2703
A10	4189576	4192828	Gh_A10G0417	+	cluster1	3252	0.890263
A10	4322945	4325056	Gh_A10G0428	+	cluster1	2111	3.07473
A10	4389732	4393822	Gh_A10G0437	-	cluster1	4090	11.2835
A10	4434717	4434981	Gh_A10G0442	-	cluster1	264	37.6586
A10	4611292	4611577	Gh_A10G0450	-	cluster1	285	9.10727
A10	4812348	4812955	Gh_A10G0466	+	cluster1	607	0
A10	4813370	4820174	Gh_A10G0467	-	cluster1	6804	0.118522
A10	5139617	5141631	Gh_A10G0482	-	cluster1	2014	2.8415
A10	5148120	5149126	Gh_A10G0483	-	cluster1	1006	59.5546
A10	5155649	5161647	Gh_A10G0484	+	cluster1	5998	3.17208
A10	5249068	5255423	Gh_A10G0489	-	cluster1	6355	13.1778
A10	5270743	5271088	Gh_A10G0490	-	cluster1	345	1.8969
A10	5641062	5642672	Gh_A10G0511	+	cluster1	1610	38.1903
A10	6269407	6270831	Gh_A10G0532	+	cluster1	1424	4.94878
A10	6295853	6299881	Gh_A10G0535	-	cluster1	4028	43.6631
A10	6759340	6764162	Gh_A10G0547	-	cluster1	4822	4.51713
A10	6838009	6839668	Gh_A10G0552	-	cluster1	1659	0.0687743
A10	6893251	6894373	Gh_A10G0555	+	cluster1	1122	0.391343
A10	7207381	7207999	Gh_A10G0573	-	cluster1	618	0
A10	9766543	9768841	Gh_A10G0619	-	cluster1	2298	3.08404
A10	9937041	9941978	Gh_A10G0621	-	cluster1	4937	7.89214
A10	10384686	10393284	Gh_A10G0642	+	cluster1	8598	8.89985
A10	10971221	10971620	Gh_A10G0659	-	cluster1	399	0
A10	11417168	11418831	Gh_A10G0675	+	cluster1	1663	4.25781
A10	11930108	11933194	Gh_A10G0702	+	cluster1	3086	7.23661
A10	12044896	12049118	Gh_A10G0708	-	cluster1	4222	2.55781
A10	12125909	12127169	Gh_A10G0711	+	cluster1	1260	6.5753
A10	12722305	12723502	Gh_A10G0727	+	cluster1	1197	9.39866
A10	12829916	12832807	Gh_A10G0731	-	cluster1	2891	1.67589
A10	13712013	13714674	Gh_A10G0748	+	cluster1	2661	1.70397
A10	14144925	14145303	Gh_A10G0754	+	cluster1	378	12.2371
A10	15006378	15009894	Gh_A10G0767	-	cluster1	3516	130.362
A10	15231800	15244714	Gh_A10G0771	-	cluster1	12914	2.23637
A10	16305120	16306945	Gh_A10G0797	+	cluster1	1825	11.9737
A10	17354581	17357208	Gh_A10G0832	-	cluster1	2627	0.458844
A10	18481427	18484156	Gh_A10G0856	+	cluster1	2729	0.66277
A10	18812915	18815114	Gh_A10G0867	+	cluster1	2199	6.89297
A10	18876427	18884548	Gh_A10G0869	-	cluster1	8121	1.32686
A10	19284867	19290141	Gh_A10G0890	+	cluster1	5274	4.56817
A10	22336380	22338787	Gh_A10G0957	+	cluster1	2407	26.7035
A10	23451392	23457463	Gh_A10G0970	+	cluster1	6071	0.133243
A10	23662468	23664440	Gh_A10G0980	-	cluster1	1972	1.34791
A10	23803988	23809729	Gh_A10G0982	+	cluster1	5741	4.14808
A10	26559029	26560154	Gh_A10G0995	+	cluster1	1125	14.7328
A10	27155488	27165877	Gh_A10G0998	-	cluster1	10389	0.1622
A10	30148013	30148515	Gh_A10G1014	+	cluster1	502	0
A10	30900261	30909015	Gh_A10G1016	+	cluster1	8754	9.23954
A10	41137438	41143878	Gh_A10G1040	+	cluster1	6440	6.33074
A10	42052397	42054032	Gh_A10G1043	+	cluster1	1635	9.60062
[truncated: 47,135 more rows]
