# Supplementary material for: Profiling of H3K4me3 and H3K27me3 and Their Roles in Gene Subfunctionalization in Allotetraploid Cotton
Source: Front Plant Sci. 2021 Dec 15;12:761059. doi: 10.3389/fpls.2021.761059 (PMC8714964; doi:10.3389/fpls.2021.761059)
Supplement: Supplementary Table 6 — Details of A- or D-biased TFs and 182 biased TFs with H3K4me3, H3K27me3, or H3K4me3/H3K27me3 marks (in a separate Excel file). [file Table_6.XLSX]

## Sheet: bised-TFs
gene_id	TF family	subgenome
Gh_A01G0439	HB-other	A_subgenome
Gh_A01G0440	NAC	A_subgenome
Gh_A01G0756	LBD	A_subgenome
Gh_A01G0936	MYB-related	A_subgenome
Gh_A01G0998	HB-WOX	A_subgenome
Gh_A01G1008	bZIP	A_subgenome
Gh_A01G1265	MYB	A_subgenome
Gh_A01G1274	SBP	A_subgenome
Gh_A01G1387	MYB	A_subgenome
Gh_A01G1632	GARP-G2-like	A_subgenome
Gh_A01G1687	Trihelix	A_subgenome
Gh_A01G1713	C2C2-Dof	A_subgenome
Gh_A01G1745	B3	A_subgenome
Gh_A01G1768	bZIP	A_subgenome
Gh_A01G1864	NF-YB	A_subgenome
Gh_A01G2099	OFP	A_subgenome
Gh_A02G0227	GARP-G2-like	A_subgenome
Gh_A02G0941	NAC	A_subgenome
Gh_A02G1212	PLATZ	A_subgenome
Gh_A02G1249	zf-HD	A_subgenome
Gh_A02G1512	AP2/ERF-ERF	A_subgenome
Gh_A02G1821	C2C2-Dof	A_subgenome
Gh_A03G0075	MYB-related	A_subgenome
Gh_A03G0634	MADS-MIKC	A_subgenome
Gh_A03G0864	bHLH	A_subgenome
Gh_A03G1284	HB-HD-ZIP	A_subgenome
Gh_A03G1639	MYB	A_subgenome
Gh_A03G2005	HB-KNOX	A_subgenome
Gh_A04G0577	PLATZ	A_subgenome
Gh_A04G0641	S1Fa-like	A_subgenome
Gh_A04G0803	bHLH	A_subgenome
Gh_A04G0879	GARP-G2-like	A_subgenome
Gh_A04G1120	TCP	A_subgenome
Gh_A04G1266	SBP	A_subgenome
Gh_A04G1269	WRKY	A_subgenome
Gh_A04G1277	C2C2-Dof	A_subgenome
Gh_A04G1278	GARP-G2-like	A_subgenome
Gh_A05G0082	C2C2-YABBY	A_subgenome
Gh_A05G0089	AP2/ERF-ERF	A_subgenome
Gh_A05G0138	GARP-G2-like	A_subgenome
Gh_A05G0268	bHLH	A_subgenome
Gh_A05G0329	C2C2-GATA	A_subgenome
Gh_A05G0346	C3H	A_subgenome
Gh_A05G0463	HB-KNOX	A_subgenome
Gh_A05G0472	C2H2	A_subgenome
Gh_A05G0591	SRS	A_subgenome
Gh_A05G1031	AP2/ERF-ERF	A_subgenome
Gh_A05G1295	GARP-G2-like	A_subgenome
Gh_A05G1373	C2C2-LSD	A_subgenome
Gh_A05G1407	B3	A_subgenome
Gh_A05G1526	NAC	A_subgenome
Gh_A05G1652	TUB	A_subgenome
Gh_A05G1721	MYB	A_subgenome
Gh_A05G1751	bZIP	A_subgenome
Gh_A05G1755	bHLH	A_subgenome
Gh_A05G1757	HSF	A_subgenome
Gh_A05G1774	WRKY	A_subgenome
Gh_A05G2206	TUB	A_subgenome
Gh_A05G2237	WRKY	A_subgenome
Gh_A05G3751	AP2/ERF-ERF	A_subgenome
Gh_A06G0073	TUB	A_subgenome
Gh_A06G0174	AP2/ERF-ERF	A_subgenome
Gh_A06G0188	MYB	A_subgenome
Gh_A06G0244	MADS-MIKC	A_subgenome
Gh_A06G0472	C2C2-YABBY	A_subgenome
Gh_A06G0628	MYB-related	A_subgenome
Gh_A06G0917	WRKY	A_subgenome
Gh_A06G1110	C2C2-Dof	A_subgenome
Gh_A06G1322	WRKY	A_subgenome
Gh_A06G1717	C2C2-LSD	A_subgenome
Gh_A06G1771	MYB-related	A_subgenome
Gh_A06G1989	HSF	A_subgenome
Gh_A06G2044	AP2/ERF-ERF	A_subgenome
Gh_A06G2118	WRKY	A_subgenome
Gh_A07G0023	GARP-G2-like	A_subgenome
Gh_A07G0069	AP2/ERF-ERF	A_subgenome
Gh_A07G0115	HSF	A_subgenome
Gh_A07G0129	NF-YA	A_subgenome
Gh_A07G0221	AP2/ERF-ERF	A_subgenome
Gh_A07G0308	C2C2-YABBY	A_subgenome
Gh_A07G0378	AP2/ERF-ERF	A_subgenome
Gh_A07G0776	GARP-ARR-B	A_subgenome
Gh_A07G1318	MYB	A_subgenome
Gh_A07G1493	C2C2-CO-like	A_subgenome
Gh_A07G1601	bZIP	A_subgenome
Gh_A07G1811	NAC	A_subgenome
Gh_A07G1964	bHLH	A_subgenome
Gh_A07G2121	TCP	A_subgenome
Gh_A07G2342	MYB	A_subgenome
Gh_A08G0027	C3H	A_subgenome
Gh_A08G0081	LBD	A_subgenome
Gh_A08G0557	LBD	A_subgenome
Gh_A08G0814	C2H2	A_subgenome
Gh_A08G1106	MYB	A_subgenome
Gh_A08G1516	AP2/ERF-ERF	A_subgenome
Gh_A08G1540	WRKY	A_subgenome
Gh_A08G1674	bZIP	A_subgenome
Gh_A08G1880	bHLH	A_subgenome
Gh_A08G2237	AP2/ERF-ERF	A_subgenome
Gh_A08G2408	MYB	A_subgenome
Gh_A09G0075	bHLH	A_subgenome
Gh_A09G0477	bHLH	A_subgenome
Gh_A09G0596	TUB	A_subgenome
Gh_A09G0850	C3H	A_subgenome
Gh_A09G0861	AP2/ERF-ERF	A_subgenome
Gh_A09G0878	C2H2	A_subgenome
Gh_A09G1504	MYB-related	A_subgenome
Gh_A09G1525	MYB	A_subgenome
Gh_A09G1709	AP2/ERF-ERF	A_subgenome
Gh_A09G1760	AP2/ERF-ERF	A_subgenome
Gh_A09G1830	GARP-G2-like	A_subgenome
Gh_A09G2473	C2H2	A_subgenome
Gh_A10G0231	C2C2-Dof	A_subgenome
Gh_A10G0255	AP2/ERF-ERF	A_subgenome
Gh_A10G0471	AP2/ERF-ERF	A_subgenome
Gh_A10G0590	C2C2-GATA	A_subgenome
Gh_A10G1483	AP2/ERF-ERF	A_subgenome
Gh_A10G1496	MYB	A_subgenome
Gh_A10G1664	SRS	A_subgenome
Gh_A10G2115	B3	A_subgenome
Gh_A10G2220	MADS-MIKC	A_subgenome
Gh_A11G0077	MADS-MIKC	A_subgenome
Gh_A11G0080	AP2/ERF-ERF	A_subgenome
Gh_A11G0089	HSF	A_subgenome
Gh_A11G0282	MYB	A_subgenome
Gh_A11G0366	AP2/ERF-ERF	A_subgenome
Gh_A11G0562	LBD	A_subgenome
Gh_A11G0755	MADS-MIKC	A_subgenome
Gh_A11G0759	TCP	A_subgenome
Gh_A11G0833	WRKY	A_subgenome
Gh_A11G0909	bHLH	A_subgenome
Gh_A11G0929	B3	A_subgenome
Gh_A11G0931	NAC	A_subgenome
Gh_A11G0954	WRKY	A_subgenome
Gh_A11G1014	C2C2-GATA	A_subgenome
Gh_A11G1172	WRKY	A_subgenome
Gh_A11G1801	WRKY	A_subgenome
Gh_A11G1855	HB-HD-ZIP	A_subgenome
Gh_A11G1920	AP2/ERF-AP2	A_subgenome
Gh_A11G1957	C2H2	A_subgenome
Gh_A11G2016	WRKY	A_subgenome
Gh_A11G2037	MYB	A_subgenome
Gh_A11G2224	GARP-G2-like	A_subgenome
Gh_A11G2243	bHLH	A_subgenome
Gh_A11G2749	bZIP	A_subgenome
Gh_A11G2811	SBP	A_subgenome
Gh_A11G3021	bZIP	A_subgenome
Gh_A11G3022	GARP-G2-like	A_subgenome
Gh_A11G3067	bHLH	A_subgenome
Gh_A12G0489	bHLH	A_subgenome
Gh_A12G0561	DBB	A_subgenome
Gh_A12G0595	TUB	A_subgenome
Gh_A12G0630	B3	A_subgenome
Gh_A12G0642	GARP-G2-like	A_subgenome
Gh_A12G0670	AP2/ERF-AP2	A_subgenome
Gh_A12G0710	GRAS	A_subgenome
Gh_A12G0866	SBP	A_subgenome
Gh_A12G0871	HB-HD-ZIP	A_subgenome
Gh_A12G1214	TCP	A_subgenome
Gh_A12G1670	WRKY	A_subgenome
Gh_A12G1892	PLATZ	A_subgenome
Gh_A12G2048	MADS-MIKC	A_subgenome
Gh_A12G2172	bHLH	A_subgenome
Gh_A12G2292	WRKY	A_subgenome
Gh_A12G2299	MYB-related	A_subgenome
Gh_A12G2429	HB-WOX	A_subgenome
Gh_A13G0177	GeBP	A_subgenome
Gh_A13G0330	GARP-G2-like	A_subgenome
Gh_A13G0350	AP2/ERF-ERF	A_subgenome
Gh_A13G0391	C2H2	A_subgenome
Gh_A13G0501	GRAS	A_subgenome
Gh_A13G0641	bHLH	A_subgenome
Gh_A13G0768	bHLH	A_subgenome
Gh_A13G0777	HB-HD-ZIP	A_subgenome
Gh_A13G0832	MYB-related	A_subgenome
Gh_A13G1009	MYB	A_subgenome
Gh_A13G1251	SBP	A_subgenome
Gh_A13G1254	AP2/ERF-ERF	A_subgenome
Gh_A13G1333	C3H	A_subgenome
Gh_A13G1363	PLATZ	A_subgenome
Gh_D01G0196	Tify	D_subgenome
Gh_D01G0527	B3	D_subgenome
Gh_D01G0857	DBP	D_subgenome
Gh_D01G0926	bZIP	D_subgenome
Gh_D01G0954	C3H	D_subgenome
Gh_D01G1033	C2H2	D_subgenome
Gh_D01G1179	NF-YA	D_subgenome
Gh_D01G1551	AP2/ERF-ERF	D_subgenome
Gh_D01G1705	RWP-RK	D_subgenome
Gh_D01G1935	Trihelix	D_subgenome
Gh_D01G2154	HB-BELL	D_subgenome
Gh_D01G2326	C2C2-YABBY	D_subgenome
Gh_D02G0047	B3	D_subgenome
Gh_D02G0528	NF-YB	D_subgenome
Gh_D02G0928	C2C2-Dof	D_subgenome
Gh_D02G1324	bZIP	D_subgenome
Gh_D02G1381	BBR-BPC	D_subgenome
Gh_D02G1515	SBP	D_subgenome
Gh_D02G1526	NF-YC	D_subgenome
Gh_D02G1776	Tify	D_subgenome
Gh_D02G2093	B3	D_subgenome
Gh_D02G2164	bZIP	D_subgenome
Gh_D03G0017	RWP-RK	D_subgenome
Gh_D03G0156	OFP	D_subgenome
Gh_D03G0226	WRKY	D_subgenome
Gh_D03G0374	HB-HD-ZIP	D_subgenome
Gh_D03G0836	MYB-related	D_subgenome
Gh_D03G0895	bHLH	D_subgenome
Gh_D03G0923	C2C2-Dof	D_subgenome
Gh_D03G1464	HSF	D_subgenome
Gh_D03G1762	CPP	D_subgenome
Gh_D04G0050	NAC	D_subgenome
Gh_D04G0051	bZIP	D_subgenome
Gh_D04G0157	MYB	D_subgenome
Gh_D04G0293	NAC	D_subgenome
Gh_D04G0387	TCP	D_subgenome
Gh_D04G0712	NAC	D_subgenome
Gh_D04G0921	OFP	D_subgenome
Gh_D04G1096	C2H2	D_subgenome
Gh_D04G1270	Alfin-like	D_subgenome
Gh_D04G1562	LIM	D_subgenome
Gh_D05G0023	bHLH	D_subgenome
Gh_D05G0240	CPP	D_subgenome
Gh_D05G0379	Tify	D_subgenome
Gh_D05G0428	C2H2	D_subgenome
Gh_D05G0663	C2H2	D_subgenome
Gh_D05G0975	HB-HD-ZIP	D_subgenome
Gh_D05G1343	MYB	D_subgenome
Gh_D05G1378	LBD	D_subgenome
Gh_D05G1480	bHLH	D_subgenome
Gh_D05G1597	C2H2	D_subgenome
Gh_D05G1681	GRAS	D_subgenome
Gh_D05G1782	C2H2	D_subgenome
Gh_D05G1800	DBB	D_subgenome
Gh_D05G1900	B3	D_subgenome
Gh_D05G1960	NAC	D_subgenome
Gh_D05G2208	C2H2	D_subgenome
Gh_D05G2400	AP2/ERF-ERF	D_subgenome
Gh_D05G2713	MYB	D_subgenome
Gh_D05G2891	C2C2-Dof	D_subgenome
Gh_D05G3644	GRAS	D_subgenome
Gh_D05G3842	Tify	D_subgenome
Gh_D05G3873	AP2/ERF-AP2	D_subgenome
Gh_D06G0029	HB-BELL	D_subgenome
Gh_D06G0030	HB-BELL	D_subgenome
Gh_D06G0052	MYB-related	D_subgenome
Gh_D06G0115	MYB	D_subgenome
Gh_D06G0196	LIM	D_subgenome
Gh_D06G0887	Trihelix	D_subgenome
Gh_D06G0894	Alfin-like	D_subgenome
Gh_D06G0919	C2C2-GATA	D_subgenome
Gh_D06G0971	AP2/ERF-ERF	D_subgenome
Gh_D06G1066	HB-KNOX	D_subgenome
Gh_D06G1148	bZIP	D_subgenome
Gh_D06G1178	EIL	D_subgenome
Gh_D06G1336	MYB	D_subgenome
Gh_D06G1453	WRKY	D_subgenome
Gh_D06G1489	MADS-M-type	D_subgenome
Gh_D06G1939	WRKY	D_subgenome
Gh_D06G2261	C2C2-LSD	D_subgenome
Gh_D07G0033	S1Fa-like	D_subgenome
Gh_D07G0155	AP2/ERF-ERF	D_subgenome
Gh_D07G0194	HB-BELL	D_subgenome
Gh_D07G0362	AP2/ERF-ERF	D_subgenome
Gh_D07G0542	C2H2	D_subgenome
Gh_D07G0544	C3H	D_subgenome
Gh_D07G0780	MADS-MIKC	D_subgenome
Gh_D07G0941	MYB	D_subgenome
Gh_D07G0977	GRAS	D_subgenome
Gh_D07G1191	SRS	D_subgenome
Gh_D07G1384	WRKY	D_subgenome
Gh_D07G1479	SBP	D_subgenome
Gh_D07G1698	C3H	D_subgenome
Gh_D07G1944	NF-YB	D_subgenome
Gh_D07G1957	C2C2-CO-like	D_subgenome
Gh_D07G2005	bHLH	D_subgenome
Gh_D08G0306	WRKY	D_subgenome
Gh_D08G0309	GRAS	D_subgenome
Gh_D08G0336	HB-WOX	D_subgenome
Gh_D08G0391	MYB	D_subgenome
Gh_D08G0679	C2H2	D_subgenome
Gh_D08G0923	C2C2-CO-like	D_subgenome
Gh_D08G1106	C2C2-Dof	D_subgenome
Gh_D08G1356	MYB	D_subgenome
Gh_D08G1370	NAC	D_subgenome
Gh_D08G1807	HB-HD-ZIP	D_subgenome
Gh_D08G1913	TCP	D_subgenome
Gh_D08G1966	bHLH	D_subgenome
Gh_D08G2402	AP2/ERF-AP2	D_subgenome
Gh_D08G2512	HSF	D_subgenome
Gh_D08G2564	Tify	D_subgenome
Gh_D09G0113	WRKY	D_subgenome
Gh_D09G0315	C3H	D_subgenome
Gh_D09G0381	TCP	D_subgenome
Gh_D09G0401	AP2/ERF-ERF	D_subgenome
Gh_D09G0427	GRAS	D_subgenome
Gh_D09G0712	AP2/ERF-ERF	D_subgenome
Gh_D09G0781	AP2/ERF-ERF	D_subgenome
Gh_D09G1263	HB-BELL	D_subgenome
Gh_D09G1416	C2H2	D_subgenome
Gh_D09G1495	C2H2	D_subgenome
Gh_D09G1659	MYB	D_subgenome
Gh_D09G1737	AP2/ERF-ERF	D_subgenome
Gh_D09G1900	bHLH	D_subgenome
Gh_D10G0295	bHLH	D_subgenome
Gh_D10G0329	WRKY	D_subgenome
Gh_D10G0350	Trihelix	D_subgenome
Gh_D10G0452	LBD	D_subgenome
Gh_D10G0582	C2C2-Dof	D_subgenome
Gh_D10G0772	NAC	D_subgenome
Gh_D10G0896	TUB	D_subgenome
Gh_D10G0933	HSF	D_subgenome
Gh_D10G1136	C3H	D_subgenome
Gh_D10G1261	FAR1	D_subgenome
Gh_D10G1331	bHLH	D_subgenome
Gh_D10G1818	MYB	D_subgenome
Gh_D10G1862	bZIP	D_subgenome
Gh_D10G2123	AP2/ERF-ERF	D_subgenome
Gh_D10G2406	bHLH	D_subgenome
Gh_D11G0213	bHLH	D_subgenome
Gh_D11G0302	HSF	D_subgenome
Gh_D11G0813	AP2/ERF-ERF	D_subgenome
Gh_D11G0821	SBP	D_subgenome
Gh_D11G0841	PLATZ	D_subgenome
Gh_D11G0921	LIM	D_subgenome
Gh_D11G1052	HB-HD-ZIP	D_subgenome
Gh_D11G1160	MYB	D_subgenome
Gh_D11G1230	TUB	D_subgenome
Gh_D11G1273	bHLH	D_subgenome
Gh_D11G1286	OFP	D_subgenome
Gh_D11G1303	HSF	D_subgenome
Gh_D11G1436	AP2/ERF-ERF	D_subgenome
Gh_D11G1633	C2H2	D_subgenome
Gh_D11G1653	MYB	D_subgenome
Gh_D11G1748	bZIP	D_subgenome
Gh_D11G1854	C2C2-GATA	D_subgenome
Gh_D11G1978	MYB	D_subgenome
Gh_D11G2965	BES1	D_subgenome
Gh_D11G3076	LBD	D_subgenome
Gh_D11G3276	MYB-related	D_subgenome
Gh_D11G3286	NF-YB	D_subgenome
Gh_D11G3523	bHLH	D_subgenome
Gh_D12G0533	GeBP	D_subgenome
Gh_D12G0544	MYB	D_subgenome
Gh_D12G0607	bHLH	D_subgenome
Gh_D12G0712	C2H2	D_subgenome
Gh_D12G0736	bZIP	D_subgenome
Gh_D12G0780	HB-HD-ZIP	D_subgenome
Gh_D12G0951	AP2/ERF-ERF	D_subgenome
Gh_D12G1058	LIM	D_subgenome
Gh_D12G1140	MYB	D_subgenome
Gh_D12G1259	bZIP	D_subgenome
Gh_D12G1548	HSF	D_subgenome
Gh_D12G1614	WRKY	D_subgenome
Gh_D12G1630	MYB	D_subgenome
Gh_D12G2032	BBR-BPC	D_subgenome
Gh_D12G2088	NAC	D_subgenome
Gh_D12G2117	Trihelix	D_subgenome
Gh_D12G2135	AP2/ERF-ERF	D_subgenome
Gh_D12G2170	C2C2-YABBY	D_subgenome
Gh_D12G2468	MYB	D_subgenome
Gh_D12G2699	GRF	D_subgenome
Gh_D12G2767	NAC	D_subgenome
Gh_D13G0071	WRKY	D_subgenome
Gh_D13G0160	C3H	D_subgenome
Gh_D13G0180	LIM	D_subgenome
Gh_D13G0292	C3H	D_subgenome
Gh_D13G0320	bZIP	D_subgenome
Gh_D13G0330	bHLH	D_subgenome
Gh_D13G0332	MYB-related	D_subgenome
Gh_D13G0362	B3	D_subgenome
Gh_D13G0385	B3	D_subgenome
Gh_D13G0451	C2H2	D_subgenome
Gh_D13G0489	MADS-MIKC	D_subgenome
Gh_D13G1502	GRAS	D_subgenome
Gh_D13G1716	MYB	D_subgenome
Gh_D13G1806	AP2/ERF-ERF	D_subgenome
Gh_D13G2042	GRF	D_subgenome
Gh_D13G2076	C3H	D_subgenome
Gh_D13G2183	bHLH	D_subgenome
Gh_D13G2405	bZIP	D_subgenome
Gh_D13G2411	B3-ARF	D_subgenome
Gh_D13G2462	OFP	D_subgenome
Gh_D13G2530	TCP	D_subgenome

## Sheet: biase-TFs(with K4 or K27)
biased-gene	TF family	histone marks	subgenome
Gh_A01G0756	LBD	H3K27me3	A_subgenome
Gh_A02G1821	C2C2-Dof	H3K27me3	A_subgenome
Gh_A04G0803	bHLH	H3K27me3	A_subgenome
Gh_A06G0244	MADS-MIKC	H3K27me3	A_subgenome
Gh_A06G0472	C2C2-YABBY	H3K27me3	A_subgenome
Gh_A07G0221	AP2/ERF-ERF	H3K27me3	A_subgenome
Gh_A10G0231	C2C2-Dof	H3K27me3	A_subgenome
Gh_A10G2220	MADS-MIKC	H3K27me3	A_subgenome
Gh_A11G0077	MADS-MIKC	H3K27me3	A_subgenome
Gh_A12G0871	HB-HD-ZIP	H3K27me3	A_subgenome
Gh_A12G2172	bHLH	H3K27me3	A_subgenome
Gh_A01G0998	HB-WOX	H3K4me3/H3K27me3	A_subgenome
Gh_A01G1265	MYB	H3K4me3/H3K27me3	A_subgenome
Gh_A01G1745	B3	H3K4me3/H3K27me3	A_subgenome
Gh_A03G0634	MADS-MIKC	H3K4me3/H3K27me3	A_subgenome
Gh_A05G0082	C2C2-YABBY	H3K4me3/H3K27me3	A_subgenome
Gh_A05G0138	GARP-G2-like	H3K4me3/H3K27me3	A_subgenome
Gh_A05G0329	C2C2-GATA	H3K4me3/H3K27me3	A_subgenome
Gh_A05G0591	SRS	H3K4me3/H3K27me3	A_subgenome
Gh_A05G1526	NAC	H3K4me3/H3K27me3	A_subgenome
Gh_A05G1755	bHLH	H3K4me3/H3K27me3	A_subgenome
Gh_A05G1757	HSF	H3K4me3/H3K27me3	A_subgenome
Gh_A06G1110	C2C2-Dof	H3K4me3/H3K27me3	A_subgenome
Gh_A07G0023	GARP-G2-like	H3K4me3/H3K27me3	A_subgenome
Gh_A07G0308	C2C2-YABBY	H3K4me3/H3K27me3	A_subgenome
Gh_A08G0557	LBD	H3K4me3/H3K27me3	A_subgenome
Gh_A09G0861	AP2/ERF-ERF	H3K4me3/H3K27me3	A_subgenome
Gh_A10G1496	MYB	H3K4me3/H3K27me3	A_subgenome
Gh_A11G0282	MYB	H3K4me3/H3K27me3	A_subgenome
Gh_A11G0755	MADS-MIKC	H3K4me3/H3K27me3	A_subgenome
Gh_A11G0929	B3	H3K4me3/H3K27me3	A_subgenome
Gh_A11G0954	WRKY	H3K4me3/H3K27me3	A_subgenome
Gh_A11G2016	WRKY	H3K4me3/H3K27me3	A_subgenome
Gh_A11G2037	MYB	H3K4me3/H3K27me3	A_subgenome
Gh_A11G2243	bHLH	H3K4me3/H3K27me3	A_subgenome
Gh_A11G3021	bZIP	H3K4me3/H3K27me3	A_subgenome
Gh_A11G3067	bHLH	H3K4me3/H3K27me3	A_subgenome
Gh_A12G0710	GRAS	H3K4me3/H3K27me3	A_subgenome
Gh_A12G2048	MADS-MIKC	H3K4me3/H3K27me3	A_subgenome
Gh_A12G2429	HB-WOX	H3K4me3/H3K27me3	A_subgenome
Gh_A13G0641	bHLH	H3K4me3/H3K27me3	A_subgenome
Gh_A13G0777	HB-HD-ZIP	H3K4me3/H3K27me3	A_subgenome
Gh_A01G1274	SBP	H3K4me3	A_subgenome
Gh_A01G1387	MYB	H3K4me3	A_subgenome
Gh_A01G1632	GARP-G2-like	H3K4me3	A_subgenome
Gh_A01G1687	Trihelix	H3K4me3	A_subgenome
Gh_A01G2099	OFP	H3K4me3	A_subgenome
Gh_A02G0227	GARP-G2-like	H3K4me3	A_subgenome
Gh_A02G1212	PLATZ	H3K4me3	A_subgenome
Gh_A02G1249	zf-HD	H3K4me3	A_subgenome
Gh_A03G0075	MYB-related	H3K4me3	A_subgenome
Gh_A03G0864	bHLH	H3K4me3	A_subgenome
Gh_A03G1284	HB-HD-ZIP	H3K4me3	A_subgenome
Gh_A03G1639	MYB	H3K4me3	A_subgenome
Gh_A03G2005	HB-KNOX	H3K4me3	A_subgenome
Gh_A04G0577	PLATZ	H3K4me3	A_subgenome
Gh_A04G0641	S1Fa-like	H3K4me3	A_subgenome
Gh_A04G0879	GARP-G2-like	H3K4me3	A_subgenome
Gh_A04G1120	TCP	H3K4me3	A_subgenome
Gh_A04G1266	SBP	H3K4me3	A_subgenome
Gh_A04G1269	WRKY	H3K4me3	A_subgenome
Gh_A04G1277	C2C2-Dof	H3K4me3	A_subgenome
Gh_A04G1278	GARP-G2-like	H3K4me3	A_subgenome
Gh_A05G0089	AP2/ERF-ERF	H3K4me3	A_subgenome
Gh_A05G0268	bHLH	H3K4me3	A_subgenome
Gh_A05G0346	C3H	H3K4me3	A_subgenome
Gh_A05G0463	HB-KNOX	H3K4me3	A_subgenome
Gh_A05G0472	C2H2	H3K4me3	A_subgenome
Gh_A05G1031	AP2/ERF-ERF	H3K4me3	A_subgenome
Gh_A05G1373	C2C2-LSD	H3K4me3	A_subgenome
Gh_A05G1407	B3	H3K4me3	A_subgenome
Gh_A05G1652	TUB	H3K4me3	A_subgenome
Gh_A05G1721	MYB	H3K4me3	A_subgenome
Gh_A05G1751	bZIP	H3K4me3	A_subgenome
Gh_A05G1774	WRKY	H3K4me3	A_subgenome
Gh_A05G2206	TUB	H3K4me3	A_subgenome
Gh_A05G2237	WRKY	H3K4me3	A_subgenome
Gh_A05G3751	AP2/ERF-ERF	H3K4me3	A_subgenome
Gh_A06G0073	TUB	H3K4me3	A_subgenome
Gh_A06G0174	AP2/ERF-ERF	H3K4me3	A_subgenome
Gh_A06G0188	MYB	H3K4me3	A_subgenome
Gh_A06G0628	MYB-related	H3K4me3	A_subgenome
Gh_A06G0917	WRKY	H3K4me3	A_subgenome
Gh_A06G1322	WRKY	H3K4me3	A_subgenome
Gh_A06G1717	C2C2-LSD	H3K4me3	A_subgenome
Gh_A06G1989	HSF	H3K4me3	A_subgenome
Gh_A06G2044	AP2/ERF-ERF	H3K4me3	A_subgenome
Gh_A06G2118	WRKY	H3K4me3	A_subgenome
Gh_A07G0069	AP2/ERF-ERF	H3K4me3	A_subgenome
Gh_A07G0115	HSF	H3K4me3	A_subgenome
Gh_A07G0129	NF-YA	H3K4me3	A_subgenome
Gh_A07G0378	AP2/ERF-ERF	H3K4me3	A_subgenome
Gh_A07G0776	GARP-ARR-B	H3K4me3	A_subgenome
Gh_A07G1318	MYB	H3K4me3	A_subgenome
Gh_A07G1493	C2C2-CO-like	H3K4me3	A_subgenome
Gh_A07G1601	bZIP	H3K4me3	A_subgenome
Gh_A07G1811	NAC	H3K4me3	A_subgenome
Gh_A07G2121	TCP	H3K4me3	A_subgenome
Gh_A07G2342	MYB	H3K4me3	A_subgenome
Gh_A08G0081	LBD	H3K4me3	A_subgenome
Gh_A08G1106	MYB	H3K4me3	A_subgenome
Gh_A08G1516	AP2/ERF-ERF	H3K4me3	A_subgenome
Gh_A08G1540	WRKY	H3K4me3	A_subgenome
Gh_A08G1674	bZIP	H3K4me3	A_subgenome
Gh_A08G1880	bHLH	H3K4me3	A_subgenome
Gh_A08G2237	AP2/ERF-ERF	H3K4me3	A_subgenome
Gh_A08G2408	MYB	H3K4me3	A_subgenome
Gh_A09G0075	bHLH	H3K4me3	A_subgenome
Gh_A09G0477	bHLH	H3K4me3	A_subgenome
Gh_A09G0596	TUB	H3K4me3	A_subgenome
Gh_A09G0850	C3H	H3K4me3	A_subgenome
Gh_A09G0878	C2H2	H3K4me3	A_subgenome
Gh_A09G1504	MYB-related	H3K4me3	A_subgenome
Gh_A09G1525	MYB	H3K4me3	A_subgenome
Gh_A09G1709	AP2/ERF-ERF	H3K4me3	A_subgenome
Gh_A09G1760	AP2/ERF-ERF	H3K4me3	A_subgenome
Gh_A09G1830	GARP-G2-like	H3K4me3	A_subgenome
Gh_A09G2473	C2H2	H3K4me3	A_subgenome
Gh_A10G0255	AP2/ERF-ERF	H3K4me3	A_subgenome
Gh_A10G0471	AP2/ERF-ERF	H3K4me3	A_subgenome
Gh_A10G0590	C2C2-GATA	H3K4me3	A_subgenome
Gh_A10G1483	AP2/ERF-ERF	H3K4me3	A_subgenome
Gh_A10G1664	SRS	H3K4me3	A_subgenome
Gh_A10G2115	B3	H3K4me3	A_subgenome
Gh_A11G0080	AP2/ERF-ERF	H3K4me3	A_subgenome
Gh_A11G0089	HSF	H3K4me3	A_subgenome
Gh_A11G0366	AP2/ERF-ERF	H3K4me3	A_subgenome
Gh_A11G0562	LBD	H3K4me3	A_subgenome
Gh_A11G0759	TCP	H3K4me3	A_subgenome
Gh_A11G0833	WRKY	H3K4me3	A_subgenome
Gh_A11G0909	bHLH	H3K4me3	A_subgenome
Gh_A11G0931	NAC	H3K4me3	A_subgenome
Gh_A11G1014	C2C2-GATA	H3K4me3	A_subgenome
Gh_A11G1172	WRKY	H3K4me3	A_subgenome
Gh_A11G1801	WRKY	H3K4me3	A_subgenome
Gh_A11G1855	HB-HD-ZIP	H3K4me3	A_subgenome
Gh_A11G1920	AP2/ERF-AP2	H3K4me3	A_subgenome
Gh_A11G1957	C2H2	H3K4me3	A_subgenome
Gh_A11G2224	GARP-G2-like	H3K4me3	A_subgenome
Gh_A11G2749	bZIP	H3K4me3	A_subgenome
Gh_A11G2811	SBP	H3K4me3	A_subgenome
Gh_A11G3022	GARP-G2-like	H3K4me3	A_subgenome
Gh_A12G0489	bHLH	H3K4me3	A_subgenome
Gh_A12G0561	DBB	H3K4me3	A_subgenome
Gh_A12G0595	TUB	H3K4me3	A_subgenome
Gh_A12G0630	B3	H3K4me3	A_subgenome
Gh_A12G0642	GARP-G2-like	H3K4me3	A_subgenome
Gh_A12G0670	AP2/ERF-AP2	H3K4me3	A_subgenome
Gh_A12G0866	SBP	H3K4me3	A_subgenome
Gh_A12G1214	TCP	H3K4me3	A_subgenome
Gh_A12G1670	WRKY	H3K4me3	A_subgenome
Gh_A12G1892	PLATZ	H3K4me3	A_subgenome
Gh_A12G2292	WRKY	H3K4me3	A_subgenome
Gh_A12G2299	MYB-related	H3K4me3	A_subgenome
Gh_A13G0177	GeBP	H3K4me3	A_subgenome
Gh_A13G0330	GARP-G2-like	H3K4me3	A_subgenome
Gh_A13G0350	AP2/ERF-ERF	H3K4me3	A_subgenome
Gh_A13G0391	C2H2	H3K4me3	A_subgenome
Gh_A13G0768	bHLH	H3K4me3	A_subgenome
Gh_A13G0832	MYB-related	H3K4me3	A_subgenome
Gh_A13G1009	MYB	H3K4me3	A_subgenome
Gh_A13G1251	SBP	H3K4me3	A_subgenome
Gh_A13G1254	AP2/ERF-ERF	H3K4me3	A_subgenome
Gh_A13G1333	C3H	H3K4me3	A_subgenome
Gh_A13G1363	PLATZ	H3K4me3	A_subgenome
Gh_D01G2326	C2C2-YABBY	H3K27me3	D_subgenome
Gh_D06G0115	MYB	H3K27me3	D_subgenome
Gh_D11G0813	AP2/ERF-ERF	H3K27me3	D_subgenome
Gh_D13G0332	MYB-related	H3K27me3	D_subgenome
Gh_D13G0489	MADS-MIKC	H3K27me3	D_subgenome
Gh_D01G0196	Tify	H3K4me3/H3K27me3	D_subgenome
Gh_D01G1551	AP2/ERF-ERF	H3K4me3/H3K27me3	D_subgenome
Gh_D01G2154	HB-BELL	H3K4me3/H3K27me3	D_subgenome
Gh_D02G0528	NF-YB	H3K4me3/H3K27me3	D_subgenome
Gh_D03G0156	OFP	H3K4me3/H3K27me3	D_subgenome
Gh_D04G0387	TCP	H3K4me3/H3K27me3	D_subgenome
Gh_D04G0921	OFP	H3K4me3/H3K27me3	D_subgenome
Gh_D04G1096	C2H2	H3K4me3/H3K27me3	D_subgenome
Gh_D05G1378	LBD	H3K4me3/H3K27me3	D_subgenome
Gh_D05G2208	C2H2	H3K4me3/H3K27me3	D_subgenome
Gh_D05G2891	C2C2-Dof	H3K4me3/H3K27me3	D_subgenome
Gh_D05G3842	Tify	H3K4me3/H3K27me3	D_subgenome
Gh_D06G0887	Trihelix	H3K4me3/H3K27me3	D_subgenome
Gh_D06G1336	MYB	H3K4me3/H3K27me3	D_subgenome
Gh_D07G0362	AP2/ERF-ERF	H3K4me3/H3K27me3	D_subgenome
Gh_D07G0780	MADS-MIKC	H3K4me3/H3K27me3	D_subgenome
Gh_D07G0941	MYB	H3K4me3/H3K27me3	D_subgenome
Gh_D07G1191	SRS	H3K4me3/H3K27me3	D_subgenome
Gh_D08G0309	GRAS	H3K4me3/H3K27me3	D_subgenome
Gh_D08G0679	C2H2	H3K4me3/H3K27me3	D_subgenome
Gh_D08G1106	C2C2-Dof	H3K4me3/H3K27me3	D_subgenome
Gh_D08G2402	AP2/ERF-AP2	H3K4me3/H3K27me3	D_subgenome
Gh_D09G1416	C2H2	H3K4me3/H3K27me3	D_subgenome
Gh_D09G1659	MYB	H3K4me3/H3K27me3	D_subgenome
Gh_D10G0452	LBD	H3K4me3/H3K27me3	D_subgenome
Gh_D11G0841	PLATZ	H3K4me3/H3K27me3	D_subgenome
Gh_D11G1160	MYB	H3K4me3/H3K27me3	D_subgenome
Gh_D11G1273	bHLH	H3K4me3/H3K27me3	D_subgenome
Gh_D11G1286	OFP	H3K4me3/H3K27me3	D_subgenome
Gh_D11G1633	C2H2	H3K4me3/H3K27me3	D_subgenome
Gh_D11G1653	MYB	H3K4me3/H3K27me3	D_subgenome
Gh_D11G1854	C2C2-GATA	H3K4me3/H3K27me3	D_subgenome
Gh_D11G3076	LBD	H3K4me3/H3K27me3	D_subgenome
Gh_D12G1614	WRKY	H3K4me3/H3K27me3	D_subgenome
Gh_D12G2170	C2C2-YABBY	H3K4me3/H3K27me3	D_subgenome
Gh_D13G0320	bZIP	H3K4me3/H3K27me3	D_subgenome
Gh_D13G1716	MYB	H3K4me3/H3K27me3	D_subgenome
Gh_D13G2042	GRF	H3K4me3/H3K27me3	D_subgenome
Gh_D01G0857	DBP	H3K4me3	D_subgenome
Gh_D01G0926	bZIP	H3K4me3	D_subgenome
Gh_D01G0954	C3H	H3K4me3	D_subgenome
Gh_D01G1033	C2H2	H3K4me3	D_subgenome
Gh_D01G1705	RWP-RK	H3K4me3	D_subgenome
Gh_D01G1935	Trihelix	H3K4me3	D_subgenome
Gh_D02G0047	B3	H3K4me3	D_subgenome
Gh_D02G0928	C2C2-Dof	H3K4me3	D_subgenome
Gh_D02G1381	BBR-BPC	H3K4me3	D_subgenome
Gh_D02G1526	NF-YC	H3K4me3	D_subgenome
Gh_D02G1776	Tify	H3K4me3	D_subgenome
Gh_D02G2093	B3	H3K4me3	D_subgenome
Gh_D02G2164	bZIP	H3K4me3	D_subgenome
Gh_D03G0017	RWP-RK	H3K4me3	D_subgenome
Gh_D03G0226	WRKY	H3K4me3	D_subgenome
Gh_D03G0374	HB-HD-ZIP	H3K4me3	D_subgenome
Gh_D03G0836	MYB-related	H3K4me3	D_subgenome
Gh_D03G0895	bHLH	H3K4me3	D_subgenome
Gh_D03G0923	C2C2-Dof	H3K4me3	D_subgenome
Gh_D03G1464	HSF	H3K4me3	D_subgenome
Gh_D04G0050	NAC	H3K4me3	D_subgenome
Gh_D04G0051	bZIP	H3K4me3	D_subgenome
Gh_D04G0157	MYB	H3K4me3	D_subgenome
Gh_D04G0293	NAC	H3K4me3	D_subgenome
Gh_D04G0712	NAC	H3K4me3	D_subgenome
Gh_D04G1270	Alfin-like	H3K4me3	D_subgenome
Gh_D04G1562	LIM	H3K4me3	D_subgenome
Gh_D05G0023	bHLH	H3K4me3	D_subgenome
Gh_D05G0240	CPP	H3K4me3	D_subgenome
Gh_D05G0379	Tify	H3K4me3	D_subgenome
Gh_D05G0663	C2H2	H3K4me3	D_subgenome
Gh_D05G0975	HB-HD-ZIP	H3K4me3	D_subgenome
Gh_D05G1343	MYB	H3K4me3	D_subgenome
Gh_D05G1480	bHLH	H3K4me3	D_subgenome
Gh_D05G1681	GRAS	H3K4me3	D_subgenome
Gh_D05G1782	C2H2	H3K4me3	D_subgenome
Gh_D05G1800	DBB	H3K4me3	D_subgenome
Gh_D05G1900	B3	H3K4me3	D_subgenome
Gh_D05G1960	NAC	H3K4me3	D_subgenome
Gh_D05G3644	GRAS	H3K4me3	D_subgenome
Gh_D05G3873	AP2/ERF-AP2	H3K4me3	D_subgenome
Gh_D06G0029	HB-BELL	H3K4me3	D_subgenome
Gh_D06G0030	HB-BELL	H3K4me3	D_subgenome
Gh_D06G0196	LIM	H3K4me3	D_subgenome
Gh_D06G0894	Alfin-like	H3K4me3	D_subgenome
Gh_D06G0919	C2C2-GATA	H3K4me3	D_subgenome
Gh_D06G0971	AP2/ERF-ERF	H3K4me3	D_subgenome
Gh_D06G1066	HB-KNOX	H3K4me3	D_subgenome
Gh_D06G1178	EIL	H3K4me3	D_subgenome
Gh_D06G1453	WRKY	H3K4me3	D_subgenome
Gh_D06G1939	WRKY	H3K4me3	D_subgenome
Gh_D07G0033	S1Fa-like	H3K4me3	D_subgenome
Gh_D07G0194	HB-BELL	H3K4me3	D_subgenome
Gh_D07G0544	C3H	H3K4me3	D_subgenome
Gh_D07G0977	GRAS	H3K4me3	D_subgenome
Gh_D07G1384	WRKY	H3K4me3	D_subgenome
Gh_D07G1479	SBP	H3K4me3	D_subgenome
Gh_D07G1944	NF-YB	H3K4me3	D_subgenome
Gh_D07G1957	C2C2-CO-like	H3K4me3	D_subgenome
Gh_D07G2005	bHLH	H3K4me3	D_subgenome
Gh_D08G0306	WRKY	H3K4me3	D_subgenome
Gh_D08G0336	HB-WOX	H3K4me3	D_subgenome
Gh_D08G0391	MYB	H3K4me3	D_subgenome
Gh_D08G0923	C2C2-CO-like	H3K4me3	D_subgenome
Gh_D08G1356	MYB	H3K4me3	D_subgenome
Gh_D08G1370	NAC	H3K4me3	D_subgenome
Gh_D08G1913	TCP	H3K4me3	D_subgenome
Gh_D08G1966	bHLH	H3K4me3	D_subgenome
Gh_D08G2512	HSF	H3K4me3	D_subgenome
Gh_D08G2564	Tify	H3K4me3	D_subgenome
Gh_D09G0113	WRKY	H3K4me3	D_subgenome
Gh_D09G0381	TCP	H3K4me3	D_subgenome
Gh_D09G0401	AP2/ERF-ERF	H3K4me3	D_subgenome
Gh_D09G0427	GRAS	H3K4me3	D_subgenome
Gh_D09G0712	AP2/ERF-ERF	H3K4me3	D_subgenome
Gh_D09G0781	AP2/ERF-ERF	H3K4me3	D_subgenome
Gh_D09G1263	HB-BELL	H3K4me3	D_subgenome
Gh_D09G1495	C2H2	H3K4me3	D_subgenome
Gh_D09G1737	AP2/ERF-ERF	H3K4me3	D_subgenome
Gh_D10G0295	bHLH	H3K4me3	D_subgenome
Gh_D10G0350	Trihelix	H3K4me3	D_subgenome
Gh_D10G0582	C2C2-Dof	H3K4me3	D_subgenome
Gh_D10G0772	NAC	H3K4me3	D_subgenome
Gh_D10G0896	TUB	H3K4me3	D_subgenome
Gh_D10G0933	HSF	H3K4me3	D_subgenome
Gh_D10G1136	C3H	H3K4me3	D_subgenome
Gh_D10G1261	FAR1	H3K4me3	D_subgenome
Gh_D10G1331	bHLH	H3K4me3	D_subgenome
Gh_D10G1862	bZIP	H3K4me3	D_subgenome
Gh_D10G2123	AP2/ERF-ERF	H3K4me3	D_subgenome
Gh_D10G2406	bHLH	H3K4me3	D_subgenome
Gh_D11G0213	bHLH	H3K4me3	D_subgenome
Gh_D11G0302	HSF	H3K4me3	D_subgenome
Gh_D11G0821	SBP	H3K4me3	D_subgenome
Gh_D11G0921	LIM	H3K4me3	D_subgenome
Gh_D11G1052	HB-HD-ZIP	H3K4me3	D_subgenome
Gh_D11G1230	TUB	H3K4me3	D_subgenome
Gh_D11G1303	HSF	H3K4me3	D_subgenome
Gh_D11G1436	AP2/ERF-ERF	H3K4me3	D_subgenome
Gh_D11G1748	bZIP	H3K4me3	D_subgenome
Gh_D11G1978	MYB	H3K4me3	D_subgenome
Gh_D11G2965	BES1	H3K4me3	D_subgenome
Gh_D11G3286	NF-YB	H3K4me3	D_subgenome
Gh_D11G3523	bHLH	H3K4me3	D_subgenome
Gh_D12G0533	GeBP	H3K4me3	D_subgenome
Gh_D12G0544	MYB	H3K4me3	D_subgenome
Gh_D12G0607	bHLH	H3K4me3	D_subgenome
Gh_D12G0712	C2H2	H3K4me3	D_subgenome
Gh_D12G0736	bZIP	H3K4me3	D_subgenome
Gh_D12G0780	HB-HD-ZIP	H3K4me3	D_subgenome
Gh_D12G0951	AP2/ERF-ERF	H3K4me3	D_subgenome
Gh_D12G1058	LIM	H3K4me3	D_subgenome
Gh_D12G1140	MYB	H3K4me3	D_subgenome
Gh_D12G1259	bZIP	H3K4me3	D_subgenome
Gh_D12G1548	HSF	H3K4me3	D_subgenome
Gh_D12G1630	MYB	H3K4me3	D_subgenome
Gh_D12G2032	BBR-BPC	H3K4me3	D_subgenome
Gh_D12G2088	NAC	H3K4me3	D_subgenome
Gh_D12G2117	Trihelix	H3K4me3	D_subgenome
Gh_D12G2135	AP2/ERF-ERF	H3K4me3	D_subgenome
Gh_D12G2468	MYB	H3K4me3	D_subgenome
Gh_D12G2699	GRF	H3K4me3	D_subgenome
Gh_D12G2767	NAC	H3K4me3	D_subgenome
Gh_D13G0071	WRKY	H3K4me3	D_subgenome
Gh_D13G0160	C3H	H3K4me3	D_subgenome
Gh_D13G0180	LIM	H3K4me3	D_subgenome
Gh_D13G0292	C3H	H3K4me3	D_subgenome
Gh_D13G0330	bHLH	H3K4me3	D_subgenome
Gh_D13G0362	B3	H3K4me3	D_subgenome
Gh_D13G0385	B3	H3K4me3	D_subgenome
Gh_D13G0451	C2H2	H3K4me3	D_subgenome
Gh_D13G1502	GRAS	H3K4me3	D_subgenome
Gh_D13G1806	AP2/ERF-ERF	H3K4me3	D_subgenome
Gh_D13G2076	C3H	H3K4me3	D_subgenome
Gh_D13G2183	bHLH	H3K4me3	D_subgenome
Gh_D13G2405	bZIP	H3K4me3	D_subgenome
Gh_D13G2411	B3-ARF	H3K4me3	D_subgenome
Gh_D13G2462	OFP	H3K4me3	D_subgenome
Gh_D13G2530	TCP	H3K4me3	D_subgenome
