# Supplementary material for: Profiling of H3K4me3 and H3K27me3 and Their Roles in Gene Subfunctionalization in Allotetraploid Cotton
Source: Front Plant Sci. 2021 Dec 15;12:761059. doi: 10.3389/fpls.2021.761059 (PMC8714964; doi:10.3389/fpls.2021.761059)
Supplement: Supplementary Table 8 — Genes and their kME values in the leaf-related blue module (in a separate Excel file). [file Table_8.XLSX]

## Sheet: Sheet1
gene	KME_value	module
Gh_A05G0073	0.641643	blue
Gh_A02G1235	0.775573	blue
Gh_A07G1108	0.858324	blue
Gh_A09G2303	0.919336	blue
Gh_A05G3329	0.839771	blue
Gh_A03G0500	0.682875	blue
Gh_A10G0255	0.531499	blue
Gh_D01G1269	0.917526	blue
Gh_D13G0786	0.946188	blue
Gh_D04G0107	0.648958	blue
Gh_D11G1671	0.872932	blue
Gh_A09G1598	0.795614	blue
Gh_D07G1945	0.641368	blue
Gh_D02G0857	0.776413	blue
Gh_A12G1651	0.692858	blue
Gh_A05G3844	0.634958	blue
Gh_A09G1294	0.677042	blue
Gh_D08G0062	0.909084	blue
Gh_D12G2170	0.642343	blue
Gh_D12G2324	0.333188	blue
Gh_A10G0236	0.453504	blue
Gh_A06G1810	0.779818	blue
Gh_A13G2166	0.862954	blue
Gh_A10G1461	0.691843	blue
Gh_A11G3152	0.822322	blue
Gh_D11G3539	0.742018	blue
Gh_A09G2473	0.950494	blue
Gh_D04G1924	0.960945	blue
Gh_D10G0378	0.879378	blue
Gh_A07G1894	0.749813	blue
Gh_D08G1036	0.823818	blue
Gh_A12G2467	0.824821	blue
Gh_A08G2327	0.803849	blue
Gh_A13G0352	0.873133	blue
Gh_D13G2387	0.942448	blue
Gh_D05G1805	0.626677	blue
Gh_D05G0116	0.431028	blue
Gh_A08G0504	0.620449	blue
Gh_A02G1455	0.893906	blue
Gh_A05G0082	0.783657	blue
Gh_D12G0632	0.81192	blue
Gh_A01G0805	0.814496	blue
Gh_D12G2257	0.504633	blue
Gh_A12G1214	0.888659	blue
Gh_D01G0363	0.907508	blue
Gh_A01G0994	0.562602	blue
Gh_A11G1375	0.708155	blue
Gh_D08G1844	0.889804	blue
Gh_D01G2326	0.753616	blue
Gh_D11G2642	0.533659	blue
Gh_D12G1608	0.902258	blue
Gh_D12G1024	0.968324	blue
Gh_D05G3934	0.798517	blue
Gh_A01G0842	0.670065	blue
Gh_D05G2503	0.950711	blue
Gh_A05G0274	0.944589	blue
Gh_A13G1866	0.79347	blue
Gh_D04G0560	0.642381	blue
Gh_D13G0330	0.911253	blue
Gh_A03G0718	0.639264	blue
Gh_D02G1381	0.683281	blue
Gh_A11G0934	0.559129	blue
Gh_A08G0057	0.816907	blue
Gh_A08G1007	0.601176	blue
Gh_D12G1863	0.891462	blue
Gh_D11G1230	0.728408	blue
Gh_D06G1358	0.752936	blue
Gh_D09G1766	-0.486207	blue
Gh_D05G0570	0.733241	blue
Gh_D11G3503	0.528646	blue
Gh_A05G3823	0.635299	blue
Gh_D08G2647	0.856614	blue
Gh_D12G1921	0.6246	blue
Gh_D05G0975	0.796876	blue
Gh_A11G1665	0.721926	blue
Gh_A11G0511	0.697462	blue
Gh_A05G0242	0.640381	blue
Gh_D08G1691	0.953327	blue
Gh_A08G0562	0.773055	blue
Gh_A05G3116	0.954767	blue
Gh_D02G1515	0.708964	blue
Gh_D08G0051	0.911947	blue
Gh_D13G2454	0.810179	blue
Gh_D11G2696	0.747446	blue
Gh_D02G1882	0.649352	blue
Gh_A07G1421	0.884997	blue
Gh_A06G0662	0.79812	blue
Gh_D13G1566	0.497218	blue
Gh_A13G0777	0.881065	blue
Gh_A10G1133	0.761041	blue
Gh_A04G0420	0.914838	blue
Gh_D06G1859	0.92712	blue
Gh_D08G2071	0.80572	blue
Gh_D07G1912	0.797216	blue
Gh_D01G1729	0.784848	blue
Gh_A11G0987	-0.473501	blue
Gh_A11G2643	0.851624	blue
Gh_D04G1774	0.757564	blue
Gh_A11G2938	0.902741	blue
Gh_D13G2431	0.741603	blue
Gh_A07G1831	0.710671	blue
Gh_A08G1491	0.717653	blue
Gh_A10G0087	0.801179	blue
Gh_A06G1185	0.83596	blue
Gh_D04G0047	0.923153	blue
Gh_A05G3930	0.784131	blue
Gh_A01G0256	0.633462	blue
Gh_D06G0971	0.931147	blue
Gh_D04G0329	0.789535	blue
Gh_A05G3577	0.713495	blue
Gh_D01G0248	0.695736	blue
Gh_A10G2263	0.901889	blue
Gh_D10G1437	0.898008	blue
Gh_D04G1870	0.712112	blue
Gh_A05G2188	0.818573	blue
Gh_A05G3949	0.957704	blue
Gh_A04G0606	0.643703	blue
Gh_A03G0159	0.790586	blue
Gh_D01G0001	-0.468679	blue
Gh_A11G3124	0.826883	blue
Gh_A12G2681	0.702995	blue
Gh_D12G1332	0.749493	blue
Gh_D11G0196	0.595611	blue
Gh_A01G1910	0.940117	blue
Gh_D02G2441	0.760214	blue
Gh_A11G1799	0.855384	blue
Gh_D05G2208	0.92013	blue
Gh_D05G1696	0.67472	blue
Gh_A05G3467	0.883235	blue
Gh_D05G0927	0.915979	blue
Gh_A10G2324	0.937642	blue
Gh_D04G1211	0.560382	blue
Gh_D06G1076	0.809191	blue
Gh_D13G0693	0.625206	blue
Gh_D04G1452	0.84469	blue
Gh_D13G1202	0.709914	blue
Gh_A08G0877	0.95171	blue
Gh_A08G0658	0.343723	blue
Gh_D05G1782	0.858452	blue
Gh_A05G0556	0.848047	blue
Gh_A11G0366	0.636787	blue
Gh_A06G0534	0.755794	blue
Gh_A09G0597	0.800147	blue
Gh_D08G2414	0.9199	blue
Gh_A10G0962	0.929881	blue
Gh_D08G1869	0.640973	blue
Gh_D10G0552	0.947988	blue
Gh_D03G0829	0.868836	blue
Gh_A07G1852	0.843189	blue
Gh_D11G1027	0.624595	blue
Gh_D06G1150	0.911442	blue
Gh_A13G0756	0.762757	blue
Gh_A09G2156	0.916843	blue
Gh_D10G0709	0.903553	blue
Gh_D01G0543	0.702957	blue
Gh_A11G3262	0.959296	blue
Gh_D02G0393	0.73445	blue
Gh_A05G0722	0.96984	blue
Gh_A03G1260	0.760165	blue
Gh_D06G1476	0.835945	blue
Gh_D07G0444	0.671758	blue
Gh_D01G0727	0.894997	blue
Gh_D07G1760	0.922329	blue
Gh_A12G1255	0.942372	blue
Gh_A05G2411	0.623439	blue
Gh_D07G0638	0.679087	blue
Gh_A03G0134	0.837815	blue
Gh_A01G0769	0.882872	blue
Gh_A12G2088	0.713826	blue
Gh_A05G2472	-0.509096	blue
Gh_D05G1280	0.714866	blue
Gh_D05G1852	0.802238	blue
Gh_A05G2098	0.788004	blue
Gh_A07G1974	0.683068	blue
Gh_A09G0475	0.922731	blue
Gh_D13G2530	0.992295	blue
Gh_D08G0773	-0.53003	blue
Gh_D05G0253	0.558277	blue
Gh_D12G2105	0.852265	blue
Gh_D05G1463	0.460065	blue
Gh_A08G0424	0.748132	blue
Gh_A11G0759	0.948365	blue
Gh_A11G1926	0.631581	blue
Gh_D07G0134	0.94795	blue
Gh_A11G2260	0.903891	blue
Gh_D08G1282	0.932663	blue
Gh_D01G0732	0.804077	blue
Gh_D12G0758	0.828395	blue
Gh_A12G0352	0.790463	blue
Gh_D10G1578	0.951643	blue
Gh_D05G1384	0.68981	blue
Gh_D02G1697	0.569053	blue
Gh_A05G0338	0.757538	blue
Gh_A04G0025	0.730082	blue
Gh_D07G0655	0.942431	blue
Gh_D05G2212	0.932205	blue
Gh_A12G1829	0.596384	blue
Gh_A10G0590	0.870562	blue
Gh_A06G0812	0.766811	blue
Gh_A02G0706	0.938043	blue
Gh_D10G1064	0.888698	blue
Gh_D09G1527	0.804348	blue
Gh_A08G0778	0.770666	blue
Gh_D06G0841	0.926282	blue
Gh_A06G2044	0.920825	blue
Gh_A10G1374	0.813887	blue
Gh_D12G0043	0.793342	blue
Gh_D10G1861	0.774659	blue
Gh_A04G0890	0.905301	blue
Gh_D13G0292	0.818417	blue
Gh_A10G2160	0.750535	blue
Gh_D06G1522	0.948391	blue
Gh_A11G3096	0.959422	blue
Gh_D10G2123	0.66712	blue
Gh_D12G0100	0.928192	blue
Gh_D11G3523	0.865925	blue
Gh_A02G0294	0.557902	blue
Gh_D10G1136	0.896443	blue
Gh_A09G1018	0.779897	blue
Gh_D10G1862	0.90247	blue
Gh_A08G1258	0.718962	blue
Gh_A01G1147	0.547712	blue
Gh_D06G2179	0.926897	blue
Gh_D05G1597	0.901862	blue
Gh_D11G1461	0.671196	blue
Gh_D07G0223	0.849921	blue
Gh_A10G1142	0.875251	blue
Gh_D07G1382	0.867483	blue
Gh_A03G0222	0.844485	blue
Gh_A04G1120	0.629051	blue
Gh_A10G1981	0.705914	blue
Gh_A05G1643	0.666002	blue
Gh_A12G0120	0.848317	blue
Gh_A12G0866	0.964989	blue
Gh_D11G0109	0.93399	blue
Gh_A01G1325	0.877289	blue
Gh_D07G2113	0.640351	blue
Gh_D13G1169	0.683262	blue
Gh_D13G0300	0.807331	blue
Gh_D05G0070	0.822191	blue
Gh_A11G0755	0.898573	blue
Gh_D05G0428	0.853386	blue
Gh_D08G1320	0.858326	blue
Gh_D05G3119	0.686302	blue
Gh_A01G1003	0.58603	blue
Gh_A11G1176	0.879854	blue
Gh_D12G0153	0.960913	blue
Gh_D04G0627	0.912245	blue
Gh_A09G1910	0.713247	blue
Gh_D12G2636	0.612657	blue
Gh_D09G1688	0.740568	blue
Gh_D10G2297	0.771458	blue
Gh_D10G0349	0.910396	blue
Gh_A06G1529	0.913907	blue
Gh_A13G0008	0.800409	blue
Gh_A11G2287	0.878114	blue
Gh_A13G2199	0.933634	blue
Gh_D13G0301	0.765356	blue
Gh_A05G1858	0.7407	blue
Gh_D02G1171	0.84355	blue
Gh_D06G1273	0.703869	blue
Gh_A08G2280	0.913727	blue
Gh_A05G2885	0.640374	blue
Gh_D05G1445	0.385277	blue
Gh_A08G2403	0.52501	blue
Gh_D11G3384	0.719881	blue
Gh_D11G3079	0.897106	blue
Gh_A10G0426	0.904243	blue
Gh_D13G2315	0.865288	blue
Gh_D07G0905	0.79113	blue
Gh_D08G1314	0.710426	blue
Gh_D02G1200	0.874912	blue
Gh_A06G0773	0.664084	blue
Gh_A13G0633	0.631499	blue
Gh_A06G1148	0.799312	blue
Gh_A06G1534	0.850225	blue
Gh_A11G3021	0.398078	blue
Gh_A05G1825	0.753882	blue
Gh_A08G0107	0.716046	blue
Gh_D12G1713	0.918339	blue
Gh_A07G1964	0.626737	blue
Gh_D01G1620	0.814535	blue
Gh_D02G1102	0.914364	blue
Gh_D12G0299	0.800739	blue
Gh_D07G0720	0.786627	blue
Gh_D08G1465	0.829013	blue
Gh_A08G1034	0.892455	blue
Gh_D12G1208	0.762732	blue
Gh_A11G1101	0.495349	blue
Gh_D04G1639	0.81103	blue
Gh_D07G0702	0.70573	blue
Gh_D05G1499	0.946282	blue
Gh_A06G0244	0.421773	blue
Gh_A03G0864	0.913929	blue
Gh_D05G2493	0.871483	blue
Gh_D02G0536	0.806342	blue
Gh_D05G1235	0.712854	blue
Gh_D04G1863	0.633255	blue
Gh_D12G0659	0.838613	blue
Gh_D03G1762	0.622425	blue
Gh_D11G0821	0.964941	blue
Gh_D12G1519	0.644679	blue
Gh_A03G1815	0.8845	blue
Gh_A05G2741	0.916493	blue
Gh_D07G2005	0.934849	blue
Gh_A07G0069	0.913133	blue
Gh_A06G0649	0.521523	blue
Gh_D07G0767	0.707529	blue
Gh_D11G2257	0.595331	blue
Gh_A11G1532	0.587661	blue
Gh_D07G1217	0.802906	blue
Gh_A09G2342	0.869896	blue
Gh_A08G0944	0.860505	blue
Gh_D06G2085	0.602488	blue
Gh_A10G1360	0.851835	blue
Gh_D13G1689	0.855086	blue
Gh_D05G0744	0.91553	blue
Gh_A11G1765	0.631351	blue
Gh_D02G1526	0.772209	blue
Gh_A09G0823	0.88459	blue
Gh_D05G0523	0.711629	blue
Gh_A07G1889	0.803303	blue
Gh_D12G0291	0.914013	blue
Gh_A09G1224	0.860624	blue
Gh_D07G2073	0.679005	blue
Gh_D07G0362	0.920503	blue
Gh_A09G1141	0.965982	blue
Gh_A01G0998	0.934915	blue
Gh_A12G0020	0.900792	blue
Gh_D09G0918	0.804312	blue
Gh_A02G1470	0.930686	blue
Gh_A03G1396	0.675418	blue
Gh_A09G1016	0.758968	blue
Gh_A01G1905	0.893824	blue
Gh_A05G2113	0.83956	blue
Gh_D07G0293	0.93572	blue
Gh_A11G0495	0.853294	blue
Gh_D04G0924	0.548994	blue
Gh_D01G1348	0.725039	blue
Gh_D10G1124	0.860174	blue
Gh_D05G1033	0.561579	blue
Gh_D13G1803	0.755137	blue
Gh_A05G1298	0.856602	blue
Gh_A07G1287	0.912517	blue
Gh_D01G0479	0.929357	blue
Gh_A10G1479	0.76604	blue
Gh_A07G2128	0.485	blue
Gh_A06G2014	0.708378	blue
Gh_A01G0005	0.796484	blue
Gh_D07G0262	0.791401	blue
Gh_A12G2429	0.975456	blue
Gh_A05G0095	0.788555	blue
Gh_D08G0739	0.762936	blue
Gh_D06G1613	0.91065	blue
Gh_D05G0997	0.686572	blue
Gh_A13G1146	0.910514	blue
Gh_A10G0805	0.739794	blue
Gh_A09G1006	0.911725	blue
Gh_D10G2261	0.977248	blue
Gh_A10G0744	0.823864	blue
Gh_D09G0565	0.978079	blue
Gh_A12G0226	0.948527	blue
Gh_D13G2038	0.666719	blue
Gh_D11G1436	0.924169	blue
Gh_A01G0914	0.783058	blue
Gh_D07G0418	0.923448	blue
Gh_D01G0673	0.904012	blue
Gh_A12G1826	0.503331	blue
Gh_D06G0596	0.704661	blue
Gh_D02G0658	0.827705	blue
Gh_D06G1295	0.814112	blue
Gh_D02G0917	0.944289	blue
Gh_D01G1839	0.91936	blue
Gh_A11G2206	0.935259	blue
Gh_A11G1410	0.924507	blue
Gh_A12G1242	0.89591	blue
Gh_D11G0813	0.968918	blue
Gh_A07G2270	0.751067	blue
Gh_D06G1671	0.634765	blue
Gh_D03G0293	0.854941	blue
Gh_A03G0707	0.722727	blue
Gh_A01G0440	0.801803	blue
Gh_A03G0771	0.946696	blue
Gh_D09G0106	0.914156	blue
Gh_A04G0803	0.967364	blue
Gh_A05G2037	0.885496	blue
Gh_D02G0489	0.841625	blue
Gh_A07G1675	0.799156	blue
Gh_A07G0142	0.858604	blue
Gh_D09G1560	0.947327	blue
Gh_A10G1004	0.921398	blue
Gh_A06G0012	0.749531	blue
Gh_A08G1106	0.945034	blue
Gh_D08G1335	0.913173	blue
Gh_A11G2924	0.921152	blue
Gh_D01G0162	0.617777	blue
Gh_A12G0630	0.804165	blue
Gh_D04G0393	0.920769	blue
Gh_A12G1047	0.685945	blue
Gh_D06G0587	0.848553	blue
Gh_A03G0018	0.804008	blue
Gh_D04G1346	0.931487	blue
Gh_D12G0932	0.901044	blue
Gh_A09G1820	0.968443	blue
Gh_A12G0749	0.773007	blue
Gh_D02G1522	0.776461	blue
Gh_A05G1715	0.825835	blue
Gh_D06G1449	0.837805	blue
Gh_D06G1707	0.863241	blue
Gh_A08G0146	0.798174	blue
Gh_A08G2487	0.881484	blue
Gh_A06G0388	0.699074	blue
Gh_D13G2533	0.936035	blue
Gh_A10G0875	0.922622	blue
Gh_A12G0891	0.784505	blue
Gh_A02G0036	0.940824	blue
Gh_A04G0879	0.951691	blue
Gh_A05G0581	0.867413	blue
Gh_A05G0936	0.936707	blue
Gh_A07G0776	0.681482	blue
Gh_A07G0919	0.940905	blue
Gh_A08G1058	0.944669	blue
Gh_A10G0616	0.873964	blue
Gh_A12G0213	0.764987	blue
Gh_A12G2719	0.821857	blue
Gh_A13G0402	0.881085	blue
Gh_A13G1970	0.937453	blue
Gh_A13G2059	0.945172	blue
Gh_D01G0666	0.849128	blue
Gh_D02G1604	0.878519	blue
Gh_D02G1652	0.955452	blue
Gh_D05G1251	0.88509	blue
Gh_D05G1738	0.872889	blue
Gh_D05G2561	0.917484	blue
Gh_D07G2055	0.941728	blue
Gh_D08G0718	0.842326	blue
Gh_D08G1516	0.701912	blue
Gh_D08G1794	0.94579	blue
Gh_D09G0781	0.902796	blue
Gh_D12G1817	0.954276	blue
Gh_D12G2640	0.823903	blue
Gh_D13G0237	0.714784	blue
